# Supplementary material for: Standardized measurement of dielectric materials’ intrinsic triboelectric charge density through the suppression of air breakdown
Source: Nat Commun. 2022 Oct 12;13:6019. doi: 10.1038/s41467-022-33766-z (PMC9556570; doi:10.1038/s41467-022-33766-z)
Supplement: Supplementary file 2 — Source Data [file 41467_2022_33766_MOESM2_ESM.zip]

Archive with 14 entries (14 files):
- Source Data Fig. S9.xlsx
- Source Data Fig. S10.xlsx
- Source Data Fig. S12.xlsx
- Source Data Fig. S13.xlsx
- Source Data Fig. S14.xlsx
- Source Data Fig. S16.xlsx
- Source Data Fig. 1.xlsx
- Source Data Fig. 2.xlsx
- Source Data Fig. 3.xlsx
- Source Data Fig. 4.xlsx
- Source Data Fig. 5.xlsx
- Source Data Fig. S6.xlsx
- Source Data Fig. S7.xlsx
- Source Data Fig. S8.xlsx
