# Supplementary material for: Standardized measurement of dielectric materials’ intrinsic triboelectric charge density through the suppression of air breakdown
Source: Nat Commun. 2022 Oct 12;13:6019. doi: 10.1038/s41467-022-33766-z (PMC9556570; doi:10.1038/s41467-022-33766-z)
Supplement: Supplementary file 2 — Source Data [file 41467_2022_33766_MOESM2_ESM.zip › Source Data Fig. S9.xlsx]

## Sheet: Sheet1
Pd (Pa. m)	Voltage (V)
0.34065	29947.4
0.34147	17024.6
0.34248	11090.4
0.34451	6570.48
0.35464	2239.97
0.36477	1396.36
0.3749	1037.6
0.38504	839.339
0.39517	713.784
0.4053	627.294
0.45596	423.613
0.50662	346.708
0.60795	285.79
0.70927	263.635
0.8106	255.054
0.91192	252.722
1.01325	253.738
1.51988	277.631
2.0265	310.559
3.03975	379.661
4.053	447.48
5.06625	513.167
10.1325	816.837
20.265	1356.73
50.6625	2770.9
101.325	4867.69
202.65	8679.59
506.625	18978.2
1013.25	34668.2
