# Supplementary material for: Standardized measurement of dielectric materials’ intrinsic triboelectric charge density through the suppression of air breakdown
Source: Nat Commun. 2022 Oct 12;13:6019. doi: 10.1038/s41467-022-33766-z (PMC9556570; doi:10.1038/s41467-022-33766-z)
Supplement: Supplementary file 2 — Source Data [file 41467_2022_33766_MOESM2_ESM.zip › Source Data Fig. S10.xlsx]

## Sheet: S10
200 um	Temperature (K)	min Voltage (V)	max Voltage (V)	Mean	standard
	323	275.66	279.95	277.805	3.03349
	353	280.65	284.3	282.475	2.58094
	383	291.29	294.28	292.785	2.11425
	413	291.39	297.18	294.285	4.09415
	443	267.27	278.79	273.03	8.14587
	473	200.39	202.34	201.365	1.37886
400 um	Temperature (K)	min Voltage (V)	max Voltage (V)	Mean	standard
	323	265.34	272.14	268.74	4.80833
	353	275.95	282.78	279.365	4.82954
	383	265.68	268.89	267.285	2.26981
	413	263.53	269.33	266.43	4.10122
	443	255.52	263.27	259.395	5.48008
	473	210.71	216.44	213.575	4.05172
600 um	Temperature (K)	min Voltage (V)	max Voltage (V)	Mean	standard
	323	285.52	292.16	288.84	4.69519
	353	284.51	288.69	286.6	2.95571
	383	272.25	276.4	274.325	2.93449
	413	274.38	277.62	276	2.29103
	443	235.43	240.06	237.745	3.2739
	473	215.03	219.37	217.2	3.06884
