# Supplementary material for: Standardized measurement of dielectric materials’ intrinsic triboelectric charge density through the suppression of air breakdown
Source: Nat Commun. 2022 Oct 12;13:6019. doi: 10.1038/s41467-022-33766-z (PMC9556570; doi:10.1038/s41467-022-33766-z)
Supplement: Supplementary file 2 — Source Data [file 41467_2022_33766_MOESM2_ESM.zip › Source Data Fig. S12.xlsx]

## Sheet: Sheet1
contact state			separate state
Time (h)	Charge ratio		Time (h)	Charge ratio
0	1		0	1
4	0.98375		0.5	0.91667
7.5	0.95125		1	0.9
12	0.91625		1.5	0.88333
23	0.87		2.5	0.875
26.5	0.855		4.5	0.86667
32	0.8475		8	0.83333
36	0.82875		11.5	0.81667
46.5	0.825		22	0.7
50	0.81375		26	0.68333
55	0.7975		36	0.675
60	0.785		46	0.675
71	0.77375		49	0.66667
			55	0.66667
			59	0.65
			70	0.65
