# Supplementary material for: Standardized measurement of dielectric materials’ intrinsic triboelectric charge density through the suppression of air breakdown
Source: Nat Commun. 2022 Oct 12;13:6019. doi: 10.1038/s41467-022-33766-z (PMC9556570; doi:10.1038/s41467-022-33766-z)
Supplement: Supplementary file 2 — Source Data [file 41467_2022_33766_MOESM2_ESM.zip › Source Data Fig. S13.xlsx]

## Sheet: Sheet1
		Without treatment							400 mesh
		σ (uC m-2)							σ (uC m-2)
							mean	standard						mean	standard
1	PMMA	305.6	272.8	264.4	248.1	254.2	269.02	22.5334	248.8	379.8	225.9	228.8	222.1	261.08	67.1646
2	Polysulfone	-398.3	-401.8	-375	-359.4	-352	-377.3	22.4	-500.9	-455.2	-476.8	-430.1	-393.7	-451.34	41.5115
3	Fluororubber	-511.8	-461.9	-469.7	-450.5	-430	-464.78	30.2364	-520.3	-522.8	-500.5	-475.6	-395.9	-483.02	52.256
4	Kapton	-668	-567.9	-517.4	-396.5	-449.7	-519.9	105.356	-592.6	-557.9	-612.5	-525.9	-511.3	-560.04	42.8891
5	PTFE	-979.5	-868.2	-866.3	-753.8	-800.7	-853.7	85.1229	-767.3	-825.5	-860.4	-825.4	-799.4	-815.6	34.6281
