# Supplementary material for: Standardized measurement of dielectric materials’ intrinsic triboelectric charge density through the suppression of air breakdown
Source: Nat Commun. 2022 Oct 12;13:6019. doi: 10.1038/s41467-022-33766-z (PMC9556570; doi:10.1038/s41467-022-33766-z)
Supplement: Supplementary file 2 — Source Data [file 41467_2022_33766_MOESM2_ESM.zip › Source Data Fig. S14.xlsx]

## Sheet: 14b
		Thickness (um)	mean	standard		Thickness (um)	mean	standard
1	PA	10	243	5.79828		210	245.3	7.35391
2	FEP	30	-312	1.55563		230	-285.2	5.51543
3	Kapton	50	-568.9	5.09117		150	-578.65	6.01041
4	PTFE	200	-760.25	14.3543		400	-719.7	3.39411
5	PVC	30	-1020.9	18.9505		130	-995.8	30.547
