# Supplementary material for: Standardized measurement of dielectric materials’ intrinsic triboelectric charge density through the suppression of air breakdown
Source: Nat Commun. 2022 Oct 12;13:6019. doi: 10.1038/s41467-022-33766-z (PMC9556570; doi:10.1038/s41467-022-33766-z)
Supplement: Supplementary file 2 — Source Data [file 41467_2022_33766_MOESM2_ESM.zip › Source Data Fig. S16.xlsx]

## Sheet: Sheet1
PVC		PTFE		Kapton		PEEK		cellulose		polysulfone		fluororubber		PS		FEP		sillicon rubber		quartz glass		acetyl cellulose sheet		PVDC		PA		PMMA
Charge (nC)	Voltage (V)	Charge (nC)	Voltage (V)	Charge (nC)	Voltage (V)	Charge (nC)	Voltage (V)	Charge (nC)	Voltage (V)	Charge (nC)	Voltage (V)	Charge (nC)	Voltage (V)	Charge (nC)	Voltage (V)	Charge (nC)	Voltage (V)	Charge (nC)	Voltage (V)	Charge (nC)	Voltage (V)	Charge (nC)	Voltage (V)	Charge (nC)	Voltage (V)	Charge (nC)	Voltage (V)	Charge (nC)	Voltage (V)
115.842	-7.93591	70.7472	-161.096	0.0653	0.83815	0.09083	1.04459	0.19019	-0.60025	0.20579	2.81147	0.57801	-1.36522	32.4015	-20.8883	0.04628	0.2242	0.000317894	-1.10279	1.61121	41.4467	1.35967	39.8507	2.07674	37.4938	18.0058	-29.1129	15.1864	-35.9088
115.841	-7.91025	70.7191	-160.556	0.10214	0.72953	0.15959	0.86027	0.19288	-0.6042	0.20545	2.80574	1.36522	-3.32304	32.411	-20.8577	0.05059	0.21313	0.00252	-1.11481	1.48752	41.5955	1.39538	39.6372	1.77079	38.126	18.0061	-28.3756	15.1665	-35.7695
115.84	-7.88776	70.7643	-160.202	0.16131	0.56602	0.23208	0.66713	0.19585	-0.60823	0.20511	2.80025	2.31575	-5.67662	32.4191	-20.824	0.05913	0.19123	0.00556	-1.12765	1.43681	41.5725	1.46184	39.3503	1.55441	38.5345	17.9764	-27.5849	15.1487	-35.6351
115.841	-7.87022	70.8693	-159.999	0.23927	0.35704	0.301	0.48348	0.19879	-0.61216	0.20479	2.79485	3.42594	-8.41491	32.4257	-20.7875	0.07133	0.15979	0.0092	-1.14092	1.44435	41.4139	1.54644	39.0213	1.41784	38.7448	17.9285	-26.7706	15.1346	-35.5095
115.844	-7.85899	71.0178	-159.904	0.33013	0.11785	0.35831	0.32941	0.20142	-0.61579	0.20456	2.78935	4.6863	-11.5125	32.431	-20.7483	0.0862	0.12114	0.0132	-1.15418	1.49518	41.1562	1.63793	38.6783	1.34956	38.7866	17.873	-25.9587	15.1253	-35.3952
115.849	-7.85485	71.1918	-159.874	0.42585	-0.13112	0.39583	0.22522	0.20355	-0.61894	0.20446	2.7836	6.08168	-14.9301	32.4351	-20.7069	0.10241	0.07854	0.0173	-1.16704	1.57481	40.8343	1.72684	38.3443	1.33699	38.692	17.8189	-25.1704	15.1214	-35.2938
115.857	-7.8579	71.3737	-159.863	0.51678	-0.36543	0.40605	0.18954	0.20501	-0.62144	0.20451	2.77745	7.59169	-18.6157	32.4383	-20.6637	0.11839	0.03588	0.02125	-1.17912	1.66995	40.4801	1.80575	38.0376	1.36713	38.4942	17.7733	-24.4222	15.123	-35.2052
115.867	-7.86756	71.5474	-159.833	0.59229	-0.55845	0.38286	0.23736	0.20573	-0.62313	0.20476	2.77081	9.19142	-22.5065	32.4406	-20.6191	0.13243	-0.00262	0.02485	-1.19012	1.76894	40.1213	1.86943	37.7705	1.42722	38.2253	17.7412	-23.7249	15.1296	-35.1286
115.878	-7.88257	71.6998	-159.749	0.64164	-0.68343	0.3224	0.37802	0.20567	-0.62387	0.2052	2.76361	10.8524	-26.5313	32.4424	-20.5734	0.14288	-0.03281	0.02793	-1.19979	1.86223	39.7805	1.91479	37.5503	1.50534	37.9153	17.7258	-23.0846	15.1405	-35.062
115.891	-7.90111	71.8211	-159.589	0.65499	-0.71605	0.22378	0.61343	0.20484	-0.62354	0.20583	2.75586	12.5438	-30.6134	32.4438	-20.5272	0.14827	-0.05103	0.03034	-1.20796	1.94256	39.4744	1.94077	37.3791	1.59086	37.5908	17.728	-22.5025	15.1545	-35.0026
115.905	-7.92099	71.9055	-159.338	0.62446	-0.63701	0.08969	0.93651	0.20329	-0.62206	0.20662	2.7476	14.2337	-34.6735	32.4449	-20.4809	0.14753	-0.05448	0.03201	-1.21453	2.00505	39.2139	1.94807	37.2546	1.67482	37.274	17.7474	-21.9758	15.1702	-34.9474
115.917	-7.93979	71.9511	-158.992	0.54514	-0.43468	-0.07312	1.33009	0.20112	-0.61941	0.20751	2.73892	15.8901	-38.6336	32.4461	-20.4347	0.14006	-0.04163	0.03292	-1.21951	2.04715	39.0046	1.93886	37.1712	1.75021	36.9821	17.7819	-21.4983	15.1863	-34.8931
115.929	-7.95516	71.9596	-158.555	0.41614	-0.10745	-0.2536	1.76641	0.19844	-0.6156	0.20847	2.72994	17.4829	-42.4196	32.4474	-20.3889	0.12588	-0.01243	0.0331	-1.22295	2.06842	38.8467	1.91636	37.1205	1.81204	36.7272	17.8285	-21.0617	15.2015	-34.8368
115.938	-7.96501	71.9361	-158.041	0.24132	0.33424	-0.43649	2.20722	0.19539	-0.61075	0.20941	2.72083	18.9844	-45.9646	32.449	-20.3438	0.10569	0.03153	0.03262	-1.22499	2.07025	38.7361	1.88444	37.0928	1.85734	36.5161	17.8836	-20.6564	15.2147	-34.7756
115.945	-7.96775	71.8878	-157.469	0.02994	0.86655	-0.60253	2.60455	0.19212	-0.605	0.21027	2.71173	20.371	-49.2118	32.4509	-20.2994	0.08083	0.08702	0.03157	-1.2258	2.05544	38.6656	1.84724	37.0776	1.88502	36.3511	17.9433	-20.2723	15.225	-34.7078
115.949	-7.96242	71.8233	-156.859	-0.2031	1.45154	-0.72912	2.90222	0.18877	-0.59859	0.211	2.70282	21.6237	-52.1162	32.4532	-20.2558	0.05324	0.1493	0.0301	-1.22561	2.02778	38.6255	1.80879	37.0651	1.89566	36.2302	18.0036	-19.8999	15.2318	-34.6321
115.949	-7.94885	71.7521	-156.236	-0.43732	2.03747	-0.79112	3.038	0.18549	-0.59178	0.21153	2.69423	22.7288	-54.646	32.456	-20.213	0.02536	0.21248	0.02836	-1.22464	1.99163	38.605	1.77271	37.0465	1.89115	36.148	18.061	-19.5308	15.2349	-34.5481
115.947	-7.92768	71.683	-155.622	-0.64702	2.55984	-0.76196	2.94631	0.18241	-0.5849	0.21184	2.68605	23.6782	-56.7838	32.4592	-20.1709	-0.000131014	0.26995	0.02648	-1.22315	1.95143	38.5932	1.74194	37.0146	1.87438	36.0967	18.1127	-19.1582	15.2346	-34.4562
115.942	-7.9003	71.6241	-155.036	-0.80219	2.94348	-0.61487	2.5614	0.17962	-0.57826	0.2119	2.67836	24.4697	-58.5265	32.4627	-20.1294	-0.02046	0.31495	0.0246	-1.22137	1.9114	38.5797	1.7186	36.9646	1.84885	36.0673	18.1566	-18.7777	15.2312	-34.3576
115.936	-7.86878	71.5815	-154.495	-0.86952	3.10548	-0.32432	1.82075	0.17722	-0.57218	0.21172	2.67118	25.1066	-59.8843	32.4666	-20.0882	-0.03308	0.34121	0.02286	-1.2195	1.87516	38.5559	1.7039	36.8937	1.81828	36.0499	18.1914	-18.3865	15.2254	-34.2538
115.929	-7.83564	71.5595	-154.007	-0.81398	2.95883	0.13265	0.66862	0.17524	-0.56694	0.2113	2.66448	25.597	-60.88	32.4707	-20.0474	-0.03592	0.34363	0.02134	-1.21774	1.84554	38.5151	1.69817	36.8015	1.78629	36.0352	18.217	-17.9846	15.2181	-34.147
115.923	-7.80364	71.56	-153.579	-0.6004	2.41661	0.77498	-0.94059	0.17371	-0.56277	0.2107	2.65819	25.9537	-61.5465	32.4749	-20.0066	-0.02761	0.31889	0.0201	-1.21621	1.82441	38.453	1.70089	36.6895	1.75612	36.0149	18.2336	-17.5735	15.2102	-34.0392
115.918	-7.77551	71.5827	-153.208	-0.19532	1.3966	1.61639	-3.03929	0.17259	-0.55981	0.20996	2.6522	26.1925	-61.9252	32.4793	-19.9657	-0.00776	0.26599	0.01917	-1.21502	1.81267	38.3678	1.71088	36.5609	1.7304	35.9822	18.2426	-17.1563	15.2026	-33.9327
115.917	-7.75367	71.6253	-152.889	0.43109	-0.17408	2.66432	-5.6441	0.17184	-0.55811	0.20912	2.64641	26.3319	-62.063	32.4835	-19.9246	0.02296	0.18664	0.01855	-1.21422	1.81023	38.2597	1.7264	36.42	1.71097	35.9325	18.2456	-16.7373	15.1962	-33.8292
115.918	-7.74	71.684	-152.611	1.3033	-2.35453	3.91916	-8.75411	0.17137	-0.55764	0.20825	2.64068	26.3915	-62.0097	32.4877	-19.8831	0.06267	0.08541	0.0182	-1.21381	1.8162	38.1315	1.74544	36.2721	1.69888	35.863	18.2446	-16.3213	15.1916	-33.7303
115.924	-7.73563	71.7536	-152.362	2.43875	-5.18604	5.37383	-12.3498	0.17109	-0.55825	0.20739	2.63488	26.3915	-61.8156	32.4916	-19.8412	0.10837	-0.03031	0.01805	-1.21378	1.829	37.987	1.76587	36.1223	1.69434	35.7734	18.2418	-15.9133	15.1893	-33.637
115.933	-7.74079	71.8286	-152.128	3.84652	-8.68881	7.01371	-16.393	0.17088	-0.55971	0.20658	2.62893	26.3511	-61.5289	32.4954	-19.7989	0.15606	-0.15062	0.01802	-1.21407	1.84661	37.8316	1.78564	35.9757	1.69685	35.665	18.2394	-15.5179	15.1894	-33.5496
115.946	-7.75479	71.9031	-151.893	5.52634	-12.8596	8.81695	-20.8277	0.17062	-0.56173	0.20584	2.62273	26.2882	-61.1933	32.4988	-19.7562	0.20095	-0.26377	0.01802	-1.2146	1.86676	37.6709	1.80296	35.8363	1.70525	35.5409	18.239	-15.139	15.1921	-33.468
115.962	-7.77604	71.972	-151.644	7.46806	-17.6705	10.7552	-25.5819	0.17021	-0.56397	0.20516	2.61626	26.2181	-60.8471	32.502	-19.7131	0.23781	-0.35693	0.01796	-1.21529	1.8872	37.5105	1.81644	35.7075	1.71798	35.4051	18.2422	-14.7793	15.1969	-33.3916
115.98	-7.80218	72.0311	-151.372	9.65163	-23.0688	12.7944	-30.5703	0.16954	-0.56606	0.20454	2.60952	26.1537	-60.5208	32.5049	-19.6698	0.26143	-0.41726	0.01775	-1.21604	1.90587	37.3556	1.82515	35.5911	1.7332	35.2624	18.25	-14.4404	15.2036	-33.3193
115.999	-7.8303	72.0773	-151.069	12.0475	-28.9787	14.8968	-35.6975	0.16855	-0.56767	0.20393	2.60257	26.1045	-60.2376	32.5075	-19.6263	0.26703	-0.43312	0.01731	-1.21676	1.92106	37.2106	1.82866	35.4879	1.74901	35.1179	18.2629	-14.1225	15.2116	-33.2498
116.018	-7.85722	72.109	-150.73	14.6176	-35.303	17.0214	-40.8619	0.16721	-0.56851	0.2033	2.59547	26.077	-60.0123	32.51	-19.5828	0.25088	-0.39532	0.0166	-1.21737	1.93156	37.0783	1.82706	35.3973	1.76362	34.9761	18.2807	-13.8248	15.2202	-33.1816
116.035	-7.87977	72.1261	-150.356	17.3168	-41.9273	19.1268	-45.9604	0.16553	-0.56837	0.20258	2.58833	26.0745	-59.8521	32.5123	-19.5394	0.21072	-0.29841	0.01559	-1.2178	1.93672	36.9604	1.82085	35.3177	1.77551	34.8411	18.3031	-13.5452	15.2288	-33.1131
116.049	-7.89515	72.1298	-149.95	20.0946	-48.7246	21.1722	-50.892	0.16354	-0.56711	0.20173	2.58126	26.0975	-59.7573	32.5144	-19.4963	0.14626	-0.14176	0.01429	-1.21802	1.93644	36.8573	1.81092	35.2467	1.78354	34.7158	18.3291	-13.2809	15.2368	-33.0432
116.059	-7.90115	72.1225	-149.517	22.8971	-55.5598	23.1193	-55.5626	0.16135	-0.56472	0.20069	2.57437	26.1442	-59.7221	32.5166	-19.4536	0.05958	0.06941	0.01272	-1.21798	1.93113	36.7678	1.79837	35.1812	1.78702	34.6023	18.3575	-13.0284	15.2437	-32.9706
116.064	-7.89649	72.1075	-149.067	25.6696	-62.2961	24.934	-59.8886	0.15906	-0.56128	0.19944	2.56774	26.2108	-59.7364	32.5188	-19.4113	-0.04461	0.32344	0.01096	-1.2177	1.92167	36.6899	1.78444	35.118	1.78576	34.5011	18.387	-12.7842	15.2492	-32.8948
116.066	-7.88088	72.0886	-148.609	28.3586	-68.8005	26.5876	-63.8003	0.15683	-0.55698	0.19797	2.56145	26.2924	-59.787	32.5211	-19.3696	-0.15884	0.60189	0.00909	-1.21718	1.90925	36.6206	1.77036	35.0539	1.78	34.4118	18.4163	-12.5448	15.253	-32.8153
116.062	-7.85514	72.0696	-148.153	30.9141	-74.9492	28.0577	-67.2443	0.15482	-0.55209	0.19627	2.55551	26.3833	-59.8589	32.5234	-19.3285	-0.27293	0.87968	0.00722	-1.21645	1.89525	36.5566	1.75725	34.9862	1.77039	34.3328	18.4441	-12.3071	15.2551	-32.7323
116.056	-7.82116	72.0543	-147.707	33.2916	-80.6329	29.3296	-70.1853	0.15319	-0.54693	0.19439	2.54988	26.4777	-59.9374	32.526	-19.2879	-0.37419	1.12562	0.00545	-1.21557	1.88107	36.4941	1.74602	34.9126	1.7579	34.2618	18.4694	-12.0686	15.2556	-32.6463
116.046	-7.78171	72.0456	-147.28	35.4539	-85.7607	30.3955	-72.6069	0.15211	-0.54185	0.19239	2.54451	26.57	-60.0086	32.5287	-19.2479	-0.44785	1.30346	0.00393	-1.21458	1.86806	36.4299	1.73729	34.8316	1.74371	34.196	18.4914	-11.8279	15.2549	-32.558
116.036	-7.74021	72.0459	-146.876	37.3726	-90.2639	31.2555	-74.5111	0.1517	-0.53717	0.19034	2.53928	26.6557	-60.0608	32.5316	-19.2083	-0.47761	1.37324	0.00275	-1.21356	1.85733	36.361	1.7314	34.7428	1.72905	34.1322	18.5097	-11.5842	15.2531	-32.4683
116.026	-7.70044	72.0564	-146.5	39.0287	-94.0979	31.9168	-75.9176	0.15206	-0.5332	0.18835	2.53403	26.7312	-60.0853	32.5348	-19.1692	-0.44635	1.29313	0.00204	-1.21256	1.84969	36.2853	1.72834	34.6462	1.71515	34.0674	18.5243	-11.3376	15.2508	-32.3785
116.018	-7.66612	72.0774	-146.151	40.4132	-97.2429	32.3926	-76.8616	0.15325	-0.53014	0.18651	2.52861	26.7943	-60.0766	32.538	-19.1303	-0.33697	1.0214	0.00187	-1.21167	1.84561	36.2014	1.72784	34.5428	1.70306	33.9989	18.5354	-11.0891	15.2484	-32.2895
116.013	-7.64058	72.1082	-145.828	41.5268	-99.7037	32.7017	-77.3912	0.15526	-0.52812	0.18493	2.52285	26.8439	-60.0325	32.5415	-19.0917	-0.13326	0.51867	0.00233	-1.21093	1.84515	36.1088	1.72936	34.4341	1.69361	33.9247	18.5436	-10.8404	15.2462	-32.2023
116.012	-7.62638	72.1471	-145.526	42.3796	-101.508	32.8668	-77.5644	0.15805	-0.52715	0.18368	2.51658	26.8802	-59.9541	32.545	-19.0532	0.17916	-0.24988	0.00343	-1.2104	1.84804	36.008	1.73222	34.3222	1.68736	33.8432	18.5496	-10.5937	15.2447	-32.1178
116.016	-7.62505	72.1919	-145.239	42.99	-102.705	32.9133	-77.4454	0.1615	-0.52713	0.18284	2.50968	26.9048	-59.8453	32.5486	-19.0148	0.61199	-1.31235	0.0052	-1.21012	1.85366	35.9	1.73562	34.2091	1.68451	33.7538	18.5544	-10.3514	15.2439	-32.0365
116.026	-7.63687	72.2399	-144.961	43.3829	-103.359	32.8679	-77.1014	0.16548	-0.52787	0.18243	2.50208	26.9197	-59.712	32.5523	-18.9763	1.17344	-2.68822	0.00759	-1.21012	1.86117	35.7867	1.73877	34.0971	1.68495	33.6567	18.5589	-10.1158	15.2441	-31.9585
116.041	-7.66077	72.2883	-144.685	43.5887	-103.547	32.7571	-76.5988	0.16979	-0.52907	0.18247	2.49376	26.9278	-59.5617	32.5559	-18.9378	1.86762	-4.38677	0.01056	-1.21041	1.86956	35.6702	1.74095	33.9881	1.68829	33.5527	18.564	-9.88911	15.2453	-31.8837
116.059	-7.69445	72.3345	-144.403	43.6411	-103.356	32.6062	-76.0004	0.17424	-0.5304	0.18291	2.48474	26.9321	-59.4024	32.5596	-18.8991	2.69405	-6.40596	0.01401	-1.211	1.87779	35.5529	1.74157	33.8838	1.69389	33.4432	18.5706	-9.67303	15.2473	-31.8118
116.081	-7.73449	72.3761	-144.11	43.5753	-102.875	32.4379	-75.3625	0.17861	-0.5315	0.18368	2.47512	26.9356	-59.2421	32.5632	-18.8603	3.64744	-8.73188	0.01783	-1.21186	1.88485	35.4371	1.74023	33.7852	1.70094	33.33	18.5791	-9.46872	15.2501	-31.7421
116.103	-7.77667	72.4113	-143.802	43.4261	-102.191	32.2714	-74.733	0.18269	-0.53202	0.18467	2.46508	26.9411	-59.088	32.5667	-18.8214	4.71764	-11.3387	0.02188	-1.21296	1.88988	35.3246	1.73675	33.6929	1.70854	33.2154	18.5899	-9.27665	15.2532	-31.6738
116.125	-7.81635	72.4392	-143.476	43.2264	-101.388	32.1222	-74.1496	0.18631	-0.53167	0.18576	2.45481	26.9508	-58.9458	32.5701	-18.7824	5.88993	-14.1895	0.02603	-1.21426	1.89222	35.2172	1.73116	33.6068	1.71581	33.1014	18.6031	-9.09655	15.2565	-31.6061
116.144	-7.84894	72.4595	-143.131	43.0059	-100.539	32.0016	-73.6396	0.18932	-0.53025	0.18679	2.44454	26.9663	-58.8197	32.5735	-18.7432	7.14546	-17.2372	0.03011	-1.2157	1.89149	35.1157	1.72372	33.5264	1.72193	32.9898	18.6185	-8.92752	15.2597	-31.5379
116.158	-7.87032	72.4727	-142.769	42.7895	-99.7064	31.9163	-73.2195	0.19163	-0.52765	0.18761	2.43451	26.9883	-58.7118	32.5768	-18.7041	8.46198	-20.4263	0.03398	-1.21721	1.88758	35.0206	1.71487	33.4505	1.72623	32.8824	18.6357	-8.76804	15.2625	-31.4686
116.168	-7.8773	72.4798	-142.393	42.5971	-98.9397	31.8692	-72.8955	0.19319	-0.5239	0.18809	2.42496	27.0171	-58.6224	32.5801	-18.665	9.81468	-23.6955	0.0375	-1.21871	1.88065	34.9316	1.70515	33.3779	1.72826	32.7803	18.654	-8.61617	15.2647	-31.3975
116.17	-7.86796	72.4826	-142.007	42.4429	-98.2734	31.8595	-72.6652	0.19401	-0.51915	0.18811	2.41608	27.0518	-58.55	32.5833	-18.6259	11.1772	-26.9797	0.04055	-1.22014	1.87115	34.8481	1.6952	33.307	1.72777	32.684	18.6726	-8.4697	15.2662	-31.3241
116.167	-7.84195	72.483	-141.616	42.3356	-97.7284	31.8833	-72.5185	0.19416	-0.51366	0.18758	2.40803	27.0915	-58.4915	32.5865	-18.5868	12.5229	-30.213	0.04301	-1.22141	1.85969	34.7688	1.68566	33.2362	1.72476	32.5936	18.6909	-8.32635	15.2669	-31.2483
116.157	-7.80051	72.4832	-141.226	42.2785	-97.312	31.9347	-72.44	0.19373	-0.50779	0.18645	2.40088	27.1345	-58.4428	32.5897	-18.5479	13.8257	-33.3314	0.0448	-1.22247	1.84705	34.6921	1.67711	33.1641	1.71946	32.5088	18.7079	-8.18397	15.2671	-31.1701
116.141	-7.74652	72.4851	-140.841	42.2702	-97.0198	32.006	-72.4108	0.19287	-0.50193	0.18474	2.39466	27.179	-58.3992	32.5929	-18.509	15.0613	-36.2756	0.04588	-1.22324	1.83406	34.6166	1.67003	33.0895	1.71228	32.4286	18.7231	-8.04072	15.2667	-31.09
116.123	-7.68423	72.4905	-140.467	42.3053	-96.8378	32.0892	-72.4104	0.19172	-0.49653	0.1825	2.3893	27.2231	-58.356	32.5962	-18.4702	16.2084	-38.9931	0.04622	-1.2237	1.82153	34.5406	1.66479	33.0115	1.70378	32.3517	18.7359	-7.8952	15.2662	-31.0085
116.102	-7.61892	72.5007	-140.107	42.3759	-96.745	32.176	-72.4188	0.19045	-0.49199	0.17983	2.38467	27.2651	-58.3085	32.5995	-18.4315	17.2489	-41.4407	0.04583	-1.2238	1.81019	34.4626	1.66155	32.9298	1.6946	32.277	18.7459	-7.74661	15.2656	-30.9261
116.083	-7.55643	72.5166	-139.762	42.4719	-96.7159	32.2592	-72.4177	0.1892	-0.48864	0.17687	2.38058	27.3037	-58.253	32.6029	-18.3927	18.1694	-43.5856	0.04475	-1.22355	1.80064	34.3815	1.66032	32.8442	1.6854	32.2028	18.7532	-7.59472	15.2654	-30.8438
116.067	-7.50262	72.5384	-139.434	42.5826	-96.7232	32.3327	-72.3924	0.18809	-0.48671	0.1738	2.3768	27.3378	-58.1867	32.6064	-18.3541	18.9609	-45.4068	0.04303	-1.22295	1.79327	34.2966	1.66093	32.7551	1.67681	32.1279	18.7578	-7.43995	15.2658	-30.7623
116.056	-7.46276	72.5658	-139.121	42.6975	-96.7402	32.3919	-72.332	0.1872	-0.48633	0.1708	2.37308	27.3668	-58.108	32.61	-18.3153	19.6194	-46.8952	0.04076	-1.22203	1.78827	34.2077	1.66307	32.6634	1.66936	32.0512	18.7601	-7.28324	15.2672	-30.6823
116.051	-7.44104	72.5979	-138.821	42.8072	-96.743	32.4343	-72.23	0.18658	-0.48743	0.16808	2.36916	27.3907	-58.0167	32.6136	-18.2766	20.1457	-48.0536	0.03804	-1.22085	1.78561	34.1149	1.66631	32.5698	1.66344	31.9719	18.7607	-7.126	15.2695	-30.6044
116.055	-7.44003	72.6334	-138.531	42.9038	-96.7121	32.4588	-72.0846	0.18623	-0.48985	0.16581	2.3648	27.4099	-57.9136	32.6173	-18.2377	20.5449	-48.8958	0.03496	-1.21946	1.78506	34.0187	1.67017	32.4756	1.65928	31.8894	18.7602	-6.96996	15.273	-30.5289
116.068	-7.4604	72.6708	-138.248	42.9816	-96.6334	32.4664	-71.8982	0.18609	-0.49326	0.16414	2.35982	27.4253	-57.8006	32.6211	-18.1989	20.8264	-49.4456	0.03165	-1.21795	1.78621	33.9201	1.67414	32.3819	1.65694	31.8038	18.7595	-6.81697	15.2777	-30.4562
116.088	-7.50074	72.7084	-137.965	43.0375	-96.4989	32.4593	-71.6766	0.18609	-0.49725	0.1632	2.35409	27.438	-57.6804	32.6249	-18.1599	21.0025	-49.7345	0.02821	-1.21639	1.78855	33.8201	1.67773	32.2897	1.65629	31.7154	18.7591	-6.66887	15.2835	-30.3861
116.115	-7.55759	72.7447	-137.681	43.0704	-96.3064	32.4408	-71.4281	0.18614	-0.50131	0.16305	2.34754	27.4492	-57.5563	32.6286	-18.121	21.0884	-49.8003	0.02476	-1.21487	1.79149	33.7201	1.68053	32.1998	1.65707	31.6248	18.7598	-6.52728	15.2902	-30.3184
116.147	-7.62569	72.7783	-137.39	43.0817	-96.0593	32.415	-71.163	0.1861	-0.50495	0.16369	2.34019	27.4602	-57.4315	32.6324	-18.082	21.1006	-49.6845	0.02138	-1.21346	1.79443	33.6213	1.6822	32.113	1.6589	31.5328	18.7623	-6.39347	15.2976	-30.2528
116.181	-7.69841	72.808	-137.091	43.0744	-95.7657	32.3863	-70.8918	0.18589	-0.50767	0.16509	2.33212	27.4725	-57.3093	32.6361	-18.0432	21.0563	-49.4301	0.01817	-1.21223	1.79682	33.5247	1.68258	32.0293	1.6613	31.4405	18.7667	-6.26825	15.3052	-30.1886
116.214	-7.7683	72.8333	-136.781	43.053	-95.437	32.3587	-70.6247	0.1854	-0.50908	0.16713	2.32347	27.4869	-57.1924	32.6398	-18.0044	20.9725	-49.0796	0.01517	-1.21124	1.79821	33.4311	1.68158	31.9489	1.66379	31.3489	18.7734	-6.15189	15.3129	-30.1252
116.244	-7.82782	72.8539	-136.46	43.0228	-95.0867	32.336	-70.3707	0.18457	-0.5089	0.16968	2.31442	27.5043	-57.0827	32.6433	-17.9658	20.8654	-48.6727	0.01245	-1.2105	1.7983	33.3411	1.67929	31.8713	1.66589	31.2589	18.7822	-6.04408	15.3202	-30.0619
116.267	-7.87007	72.8701	-136.128	42.9894	-94.7289	32.321	-70.1369	0.18339	-0.50699	0.17256	2.3052	27.5251	-56.9816	32.6468	-17.9274	20.7491	-48.2451	0.01003	-1.21004	1.79691	33.255	1.6759	31.796	1.66717	31.1714	18.7929	-5.94398	15.3269	-29.9981
116.281	-7.88946	72.8826	-135.788	42.9582	-94.3774	32.3158	-69.9276	0.18188	-0.50341	0.17555	2.29603	27.5494	-56.8893	32.6501	-17.8894	20.6359	-47.8266	0.00793	-1.20984	1.79406	33.1724	1.67167	31.7221	1.66731	31.0868	18.8049	-5.85029	15.3327	-29.9332
116.285	-7.88241	72.8924	-135.441	42.9337	-94.0438	32.3212	-69.745	0.18011	-0.49837	0.17844	2.28709	27.5768	-56.8053	32.6532	-17.8516	20.5351	-47.4408	0.00615	-1.20987	1.78991	33.093	1.66696	31.6488	1.6661	31.0054	18.8178	-5.76137	15.3373	-29.8668
116.279	-7.84774	72.9007	-135.091	42.9196	-93.7373	32.3372	-69.5884	0.1782	-0.49225	0.18103	2.27856	27.6069	-56.7282	32.6562	-17.8142	20.4536	-47.1043	0.00468	-1.21009	1.78475	33.0159	1.66212	31.5751	1.66346	30.9272	18.8307	-5.67538	15.3407	-29.7988
116.262	-7.78695	72.9088	-134.742	42.9182	-93.464	32.3626	-69.455	0.17627	-0.48555	0.18314	2.27054	27.6388	-56.6561	32.659	-17.7772	20.3954	-46.827	0.00351	-1.21043	1.77898	32.9402	1.65751	31.5003	1.65946	30.8519	18.8429	-5.59043	15.3428	-29.7289
116.237	-7.7042	72.918	-134.396	42.9305	-93.2262	32.3957	-69.34	0.1745	-0.47886	0.18462	2.26308	27.6714	-56.5866	32.6616	-17.7405	20.3618	-46.6123	0.0026	-1.21083	1.77305	32.865	1.65345	31.4236	1.65426	30.7789	18.8538	-5.5048	15.3437	-29.6573
116.206	-7.60607	72.9294	-134.057	42.9561	-93.0232	32.4341	-69.2374	0.17302	-0.47281	0.18536	2.25617	27.7039	-56.5173	32.6641	-17.7042	20.352	-46.4579	0.00192	-1.21121	1.76742	32.7891	1.65018	31.3445	1.64815	30.7074	18.8627	-5.41704	15.3436	-29.5843
116.173	-7.50102	72.9438	-133.727	42.9933	-92.851	32.4751	-69.1408	0.17198	-0.46799	0.18531	2.24971	27.7352	-56.4457	32.6665	-17.6682	20.3633	-46.357	0.00146	-1.21152	1.76252	32.7116	1.64786	31.2629	1.64145	30.6367	18.8693	-5.32613	15.3426	-29.5103
116.14	-7.39868	72.9619	-133.407	43.0397	-92.7033	32.5161	-69.0434	0.17149	-0.46489	0.18446	2.24358	27.7644	-56.3699	32.6688	-17.6324	20.3915	-46.2994	0.00118	-1.2117	1.75869	32.6319	1.64654	31.1788	1.63455	30.5658	18.8732	-5.2316	15.3411	-29.4356
116.113	-7.30896	72.9836	-133.097	43.0918	-92.5722	32.5546	-68.9394	0.17158	-0.46388	0.18286	2.23762	27.791	-56.2881	32.6709	-17.5968	20.4317	-46.2727	0.00106	-1.2117	1.75618	32.5495	1.64618	31.0924	1.62783	30.4939	18.8746	-5.1335	15.3392	-29.3609
116.094	-7.24108	73.0089	-132.798	43.1464	-92.4488	32.5886	-68.8239	0.17226	-0.46515	0.18058	2.23163	27.8146	-56.1994	32.6731	-17.5613	20.4786	-46.2637	0.00107	-1.21152	1.75511	32.4641	1.64668	31.0045	1.62161	30.4204	18.8737	-5.03247	15.3372	-29.2866
116.088	-7.20263	73.0371	-132.508	43.1997	-92.3246	32.6166	-68.6935	0.17344	-0.46868	0.17775	2.22546	27.8352	-56.1035	32.6753	-17.5259	20.527	-46.2597	0.00119	-1.21114	1.75545	32.376	1.64782	30.9155	1.61618	30.3449	18.8709	-4.92967	15.3355	-29.2131
116.095	-7.19871	73.0673	-132.224	43.2487	-92.1916	32.6379	-68.5465	0.17499	-0.47425	0.17449	2.21895	27.8528	-56.0008	32.6775	-17.4905	20.5724	-46.2491	0.0014	-1.21059	1.75707	32.2855	1.64937	30.8263	1.61173	30.267	18.8668	-4.82664	15.3341	-29.1408
116.117	-7.23128	73.0986	-131.945	43.2908	-92.0434	32.6524	-68.3831	0.17672	-0.48144	0.17096	2.21201	27.8681	-55.8924	32.6798	-17.455	20.611	-46.2225	0.00167	-1.20991	1.75968	32.1933	1.65108	30.7377	1.60835	30.1868	18.8623	-4.72519	15.3333	-29.0698
116.153	-7.29875	73.1299	-131.668	43.3241	-91.8756	32.6606	-68.2047	0.17838	-0.48968	0.16728	2.20461	27.8815	-55.7795	32.6822	-17.4195	20.6401	-46.1732	0.00198	-1.20913	1.76295	32.1001	1.65269	30.6504	1.60605	30.1045	18.8581	-4.62724	15.3331	-29.0004
116.201	-7.39595	73.1601	-131.389	43.3479	-91.686	32.6635	-68.0144	0.1797	-0.4983	0.1636	2.19678	27.894	-55.6642	32.6848	-17.3839	20.6582	-46.0973	0.0023	-1.20832	1.76646	32.0068	1.65398	30.565	1.60473	30.0208	18.8552	-4.53462	15.3337	-28.9323
116.257	-7.51438	73.1882	-131.107	43.3622	-91.4745	32.6628	-67.816	0.18042	-0.50657	0.16002	2.18863	27.9062	-55.5484	32.6877	-17.3481	20.6652	-45.9939	0.00261	-1.20755	1.76979	31.9144	1.65478	30.4819	1.60422	29.9361	18.854	-4.44888	15.3348	-28.8655
116.318	-7.64286	73.2137	-130.819	43.3678	-91.2434	32.66	-67.6141	0.18029	-0.51381	0.1566	2.18034	27.9191	-55.4339	32.6907	-17.3123	20.6616	-45.8646	0.00286	-1.20685	1.77255	31.8237	1.65498	30.4014	1.6043	29.8511	18.8553	-4.37117	15.3365	-28.7996
116.378	-7.76842	73.2359	-130.524	43.3663	-90.9965	32.6572	-67.4133	0.1791	-0.51939	0.15341	2.17211	27.9333	-55.3224	32.694	-17.2764	20.6492	-45.7132	0.00302	-1.20629	1.77438	31.7353	1.65453	30.3235	1.6047	29.7667	18.8594	-4.30208	15.3386	-28.7344
116.432	-7.87752	73.255	-130.222	43.36	-90.7389	32.6558	-67.2178	0.17671	-0.52288	0.15047	2.16418	27.9493	-55.2154	32.6975	-17.2405	20.6303	-45.5454	0.00305	-1.2059	1.77504	31.6496	1.65348	30.2478	1.60517	29.6835	18.8663	-4.2416	15.341	-28.6695
116.474	-7.95731	73.2711	-129.914	43.3511	-90.4764	32.6574	-67.0312	0.17304	-0.52403	0.14777	2.1568	27.9675	-55.1136	32.7013	-17.2046	20.6076	-45.3676	0.00292	-1.20568	1.77437	31.567	1.65191	30.1742	1.60547	29.6021	18.8758	-4.18903	15.3435	-28.6045
116.501	-7.99697	73.2846	-129.6	43.3423	-90.2151	32.663	-66.856	0.16812	-0.52283	0.14529	2.15018	27.9879	-55.0174	32.7052	-17.1687	20.5841	-45.1865	0.00259	-1.20565	1.77233	31.4874	1.64994	30.1019	1.6054	29.5229	18.8876	-4.1431	15.3461	-28.5391
116.508	-7.98891	73.2965	-129.282	43.3357	-89.9604	32.6734	-66.6938	0.16205	-0.51951	0.143	2.14449	28.0105	-54.9266	32.7094	-17.133	20.5623	-45.0087	0.00204	-1.20579	1.769	31.4106	1.64773	30.0304	1.60482	29.4461	18.9009	-4.10201	15.3485	-28.4732
116.495	-7.9298	73.3075	-128.962	43.3335	-89.7171	32.6885	-66.5447	0.15502	-0.51454	0.14087	2.13982	28.035	-54.8404	32.7136	-17.0973	20.5446	-44.8399	0.00127	-1.20605	1.76454	31.3361	1.64545	29.9591	1.60366	29.3718	18.9149	-4.06356	15.3508	-28.4065
116.461	-7.82119	73.3187	-128.643	43.3369	-89.4884	32.7081	-66.4076	0.14728	-0.50857	0.13887	2.13617	28.0608	-54.7577	32.7179	-17.0619	20.5328	-44.6843	0.000278328	-1.20641	1.75924	31.2632	1.64323	29.8874	1.60192	29.2998	18.9287	-4.0254	15.3529	-28.3391
116.41	-7.66972	73.331	-128.326	43.3468	-89.2761	32.7314	-66.2807	0.13916	-0.5024	0.13698	2.13347	28.0873	-54.6772	32.7222	-17.0267	20.5281	-44.5448	-0.000904503	-1.20681	1.75339	31.1914	1.64118	29.8148	1.59967	29.2297	18.9412	-3.98518	15.3548	-28.271
116.347	-7.48688	73.3452	-128.014	43.3634	-89.0805	32.7575	-66.1612	0.13097	-0.49687	0.13521	2.13152	28.1138	-54.5972	32.7264	-16.9917	20.5307	-44.4226	-0.00223	-1.20721	1.74735	31.1198	1.63937	29.7411	1.59704	29.161	18.9516	-3.94077	15.3566	-28.2024
116.276	-7.28824	73.362	-127.709	43.3862	-88.9004	32.785	-66.0458	0.12305	-0.49283	0.13356	2.13008	28.1398	-54.5162	32.7306	-16.9569	20.5406	-44.317	-0.00363	-1.20757	1.74145	31.0478	1.63779	29.6659	1.59417	29.0932	18.9591	-3.89052	15.3584	-28.1334
116.206	-7.09226	73.3817	-127.41	43.4142	-88.7331	32.8127	-65.9312	0.11572	-0.49102	0.13207	2.12882	28.1645	-54.4328	32.7346	-16.9223	20.5568	-44.2263	-0.00502	-1.20788	1.736	30.9747	1.63637	29.5894	1.59126	29.0256	18.9633	-3.83336	15.3602	-28.0644
116.144	-6.91865	73.4045	-127.119	43.4462	-88.5751	32.8392	-65.8142	0.10922	-0.49202	0.13076	2.1274	28.1876	-54.346	32.7383	-16.8879	20.5778	-44.1472	-0.00628	-1.20812	1.73123	30.9002	1.63501	29.5117	1.58847	28.9577	18.9639	-3.769	15.3623	-27.9957
116.099	-6.78659	73.4301	-126.835	43.4803	-88.4222	32.8635	-65.692	0.10375	-0.49616	0.1297	2.12545	28.2086	-54.2548	32.7419	-16.8536	20.6021	-44.0761	-0.00731	-1.20832	1.72731	30.824	1.63354	29.4333	1.58599	28.8889	18.9611	-3.69794	15.3647	-27.9274
116.076	-6.71272	73.4582	-126.558	43.5149	-88.2701	32.8848	-65.5627	0.0994	-0.50351	0.1289	2.12265	28.2275	-54.1591	32.7452	-16.8194	20.6277	-44.0085	-0.00799	-1.20852	1.72432	30.7461	1.63177	29.3545	1.58391	28.8189	18.9554	-3.62149	15.3675	-27.8599
116.082	-6.7093	73.488	-126.285	43.5483	-88.1148	32.9026	-65.4248	0.09618	-0.51386	0.12841	2.11873	28.2444	-54.0588	32.7482	-16.7854	20.6527	-43.9404	-0.00819	-1.20876	1.72222	30.6665	1.62949	29.2759	1.58234	28.7475	18.9475	-3.5417	15.3709	-27.7932
116.118	-6.78259	73.5187	-126.015	43.5791	-87.9526	32.9166	-65.2782	0.094	-0.52671	0.12822	2.11353	28.2593	-53.9546	32.7511	-16.7514	20.6754	-43.868	-0.00782	-1.20912	1.72092	30.5857	1.62651	29.1981	1.58128	28.6747	18.9384	-3.46117	15.3747	-27.7275
116.184	-6.93167	73.5496	-125.745	43.6062	-87.7811	32.9272	-65.1235	0.0927	-0.54133	0.12833	2.10698	28.2728	-53.8473	32.7537	-16.7174	20.6944	-43.7881	-0.00678	-1.20967	1.72023	30.5039	1.62267	29.1214	1.5807	28.6004	18.9295	-3.38291	15.3791	-27.6627
116.277	-7.14783	73.5796	-125.475	43.6291	-87.5988	32.9348	-64.9619	0.09206	-0.55681	0.12869	2.09913	28.2852	-53.7379	32.7561	-16.6835	20.7086	-43.6988	-0.00501	-1.21049	1.71993	30.4217	1.61785	29.0464	1.58052	28.5251	18.9219	-3.30999	15.3839	-27.5987
116.391	-7.41466	73.6081	-125.201	43.6475	-87.4052	32.9402	-64.7955	0.09182	-0.57215	0.12923	2.09015	28.297	-53.6278	32.7585	-16.6495	20.7176	-43.5989	-0.00251	-1.21164	1.71974	30.3398	1.61199	28.9732	1.5806	28.4491	18.917	-3.24531	15.389	-27.5355
116.517	-7.70893	73.6345	-124.924	43.6618	-87.2014	32.9442	-64.6266	0.09169	-0.58635	0.12984	2.08033	28.3089	-53.5183	32.7607	-16.6155	20.7213	-43.4886	0.000731939	-1.21318	1.71941	30.2584	1.60511	28.902	1.58081	28.3728	18.9158	-3.19132	15.3944	-27.4726
116.642	-8.00211	73.6582	-124.642	43.6726	-86.9889	32.948	-64.4577	0.0914	-0.59849	0.13042	2.07001	28.3213	-53.4104	32.763	-16.5815	20.72	-43.369	0.00465	-1.21512	1.7187	30.1782	1.5973	28.8327	1.58095	28.2966	18.9192	-3.14971	15.3999	-27.41
116.755	-8.26265	73.6793	-124.354	43.6809	-86.7705	32.9523	-64.2914	0.09072	-0.60784	0.13084	2.05962	28.3345	-53.3051	32.7653	-16.5475	20.7144	-43.2419	0.00915	-1.21745	1.71739	30.0994	1.58872	28.765	1.58089	28.2211	18.9275	-3.12122	15.4052	-27.3474
116.842	-8.45872	73.6977	-124.061	43.688	-86.5492	32.9582	-64.1296	0.08949	-0.61392	0.13096	2.0496	28.3489	-53.2032	32.7677	-16.5134	20.7057	-43.1099	0.01411	-1.22015	1.71537	30.0222	1.57958	28.6986	1.58046	28.1466	18.9407	-3.1055	15.4103	-27.2845
116.891	-8.56132	73.7137	-123.764	43.695	-86.3283	32.9661	-63.974	0.08761	-0.61656	0.13068	2.04035	28.3646	-53.1051	32.7702	-16.4794	20.695	-42.9759	0.01936	-1.22313	1.71254	29.9466	1.57014	28.6331	1.57957	28.0734	18.9582	-3.10103	15.415	-27.2212
116.894	-8.54738	73.7279	-123.465	43.7033	-86.1108	32.9766	-63.8257	0.08505	-0.61592	0.12991	2.03224	28.3816	-53.0106	32.7729	-16.4454	20.6836	-42.8427	0.02473	-1.2263	1.70892	29.8725	1.56068	28.5678	1.57814	28.0016	18.9793	-3.10517	15.4191	-27.1573
116.845	-8.40275	73.741	-123.164	43.7138	-85.8994	32.9897	-63.6849	0.08187	-0.6125	0.12858	2.02552	28.3997	-52.9195	32.7758	-16.4114	20.6727	-42.713	0.03003	-1.22953	1.70459	29.7997	1.5515	28.5023	1.57616	27.9311	19.0022	-3.11434	15.4227	-27.0928
116.741	-8.12461	73.7536	-122.864	43.7273	-85.6962	33.0054	-63.5511	0.07821	-0.60706	0.12669	2.02032	28.4186	-52.8312	32.779	-16.3774	20.6633	-42.5892	0.03507	-1.23269	1.69967	29.7277	1.54288	28.436	1.57366	27.8619	19.0254	-3.12421	15.4255	-27.0279
116.587	-7.72317	73.7665	-122.567	43.7443	-85.5023	33.0232	-63.4235	0.07424	-0.60059	0.12427	2.01667	28.4381	-52.7448	32.7823	-16.3435	20.6564	-42.4727	0.03968	-1.23563	1.69436	29.6563	1.53504	28.3686	1.57072	27.7938	19.0468	-3.1301	15.4278	-26.9625
116.393	-7.22235	73.7803	-122.273	43.7648	-85.318	33.0426	-63.3005	0.07019	-0.59421	0.1214	2.01443	28.4576	-52.6593	32.7857	-16.3095	20.6523	-42.3644	0.04372	-1.23823	1.68886	29.5848	1.52819	28.2998	1.56744	27.7263	19.0645	-3.12733	15.4294	-26.8968
116.172	-6.65929	73.7956	-121.985	43.7886	-85.1428	33.0628	-63.1803	0.06626	-0.58904	0.11821	2.01333	28.4769	-52.5738	32.7893	-16.2756	20.6515	-42.2645	0.04706	-1.24037	1.6834	29.513	1.52245	28.2295	1.56397	27.659	19.0766	-3.1117	15.4305	-26.8311
115.944	-6.08254	73.8128	-121.702	43.8151	-84.9753	33.0833	-63.0609	0.06268	-0.58614	0.11486	2.01301	28.4955	-52.4874	32.793	-16.2416	20.6536	-42.1722	0.04963	-1.24196	1.67817	29.4406	1.51788	28.1575	1.56045	27.5916	19.0814	-3.07987	15.4312	-26.7656
115.733	-5.54907	73.8321	-121.426	43.8434	-84.8134	33.1031	-62.9404	0.05959	-0.58634	0.11154	2.01301	28.5131	-52.3992	32.7968	-16.2076	20.6585	-42.0862	0.05141	-1.24296	1.67336	29.3672	1.51448	28.0842	1.55703	27.5237	19.0781	-3.02983	15.4316	-26.7005
115.563	-5.12002	73.8535	-121.155	43.8725	-84.6548	33.1217	-62.8172	0.05711	-0.59018	0.10845	2.01286	28.5297	-52.3088	32.8005	-16.1735	20.6655	-42.0048	0.05241	-1.24335	1.66909	29.2928	1.51216	28.0098	1.55383	27.455	19.0663	-2.96117	15.4319	-26.636
115.459	-4.85555	73.8766	-120.89	43.9015	-84.497	33.1386	-62.6898	0.05526	-0.59785	0.10578	2.01208	28.5449	-52.2157	32.8042	-16.1394	20.6739	-41.9258	0.05268	-1.24317	1.66544	29.2174	1.51081	27.9348	1.55094	27.3851	19.0463	-2.87532	15.4322	-26.5724
115.442	-4.80894	73.9013	-120.629	43.9292	-84.3375	33.1534	-62.5576	0.05402	-0.60914	0.10371	2.01022	28.559	-52.12	32.8078	-16.1052	20.6829	-41.8471	0.05231	-1.24247	1.66242	29.1412	1.51025	27.8594	1.54842	27.3141	19.0193	-2.77563	15.4327	-26.5096
115.529	-5.02046	73.927	-120.371	43.9549	-84.1741	33.1661	-62.4201	0.05326	-0.62341	0.10236	2.00695	28.5722	-52.022	32.8113	-16.0709	20.6918	-41.7666	0.05142	-1.24136	1.66	29.0643	1.51029	27.7844	1.5463	27.2419	18.9875	-2.66725	15.4335	-26.4477
115.73	-5.5113	73.9531	-120.115	43.9779	-84.0053	33.1768	-62.2777	0.05284	-0.63971	0.10182	2.00203	28.5845	-51.922	32.8146	-16.0366	20.6999	-41.6825	0.05014	-1.23995	1.65807	28.9871	1.51073	27.7101	1.54455	27.1688	18.9535	-2.55693	15.4346	-26.3868
116.043	-6.27813	73.9792	-119.857	43.9979	-83.8301	33.1858	-62.1312	0.05254	-0.65677	0.10212	1.99538	28.5965	-51.8207	32.8177	-16.0023	20.7066	-41.5936	0.04857	-1.23836	1.6565	28.91	1.51138	27.6369	1.54312	27.0949	18.9206	-2.45256	15.4362	-26.3266
116.457	-7.28864	74.0046	-119.599	44.0148	-83.6481	33.1936	-61.9817	0.05217	-0.67314	0.10322	1.98705	28.6084	-51.719	32.8207	-15.968	20.7116	-41.499	0.04685	-1.2367	1.65512	28.8334	1.51204	27.5651	1.5419	27.0206	18.8925	-2.36262	15.4382	-26.2671
116.946	-8.47861	74.029	-119.337	44.0288	-83.46	33.2008	-61.8306	0.05153	-0.68734	0.10503	1.97725	28.6207	-51.6175	32.8234	-15.9337	20.7148	-41.3985	0.04505	-1.23507	1.65377	28.7576	1.51258	27.4948	1.54079	26.9463	18.8728	-2.29549	15.4407	-26.208
117.472	-9.75067	74.0521	-119.073	44.0404	-83.2667	33.2079	-61.6795	0.05047	-0.69796	0.10741	1.96629	28.6336	-51.517	32.826	-15.8996	20.7163	-41.2926	0.04323	-1.23354	1.65229	28.6829	1.51289	27.4262	1.53968	26.8725	18.865	-2.25863	15.4436	-26.1492
117.982	-10.9752	74.0738	-118.804	44.0503	-83.0698	33.2157	-61.53	0.04889	-0.70383	0.11016	1.95458	28.6476	-51.418	32.8285	-15.8655	20.7162	-41.182	0.0414	-1.23213	1.65052	28.6096	1.5129	27.3592	1.53844	26.7995	18.8719	-2.25782	15.4468	-26.0904
118.414	-11.9932	74.0941	-118.533	44.0595	-82.8713	33.2246	-61.3835	0.04676	-0.70414	0.11308	1.9426	28.6627	-51.321	32.8309	-15.8317	20.7151	-41.0681	0.03954	-1.23085	1.64837	28.5377	1.51257	27.2934	1.53698	26.7276	18.8952	-2.29635	15.4504	-26.0315
118.694	-12.6218	74.1133	-118.258	44.0687	-82.6731	33.235	-61.2409	0.04415	-0.69852	0.11595	1.93081	28.679	-51.2262	32.8331	-15.798	20.7134	-40.9524	0.0376	-1.22963	1.64576	28.4672	1.51192	27.2286	1.53523	26.6571	18.9355	-2.37431	15.4541	-25.9723
118.739	-12.6611	74.1316	-117.982	44.079	-82.4775	33.2472	-61.103	0.04117	-0.68714	0.11854	1.91967	28.6965	-51.1335	32.8354	-15.7647	20.7117	-40.8363	0.03548	-1.2284	1.64269	28.3979	1.51097	27.1644	1.53314	26.5881	18.9917	-2.48803	15.4579	-25.9129
118.466	-11.903	74.1494	-117.705	44.091	-82.2859	33.2612	-60.97	0.038	-0.67072	0.12068	1.90954	28.7152	-51.0426	32.8376	-15.7316	20.7105	-40.7216	0.03309	-1.22707	1.63919	28.3297	1.50977	27.1004	1.53072	26.5208	19.061	-2.62971	15.4618	-25.8531
117.791	-10.1418	74.1673	-117.429	44.1054	-82.0999	33.2769	-60.8419	0.03483	-0.65053	0.12222	1.90067	28.7346	-50.9532	32.8398	-15.6988	20.7102	-40.6097	0.03033	-1.22554	1.63533	28.2622	1.50837	27.0362	1.52798	26.455	19.1386	-2.78728	15.4656	-25.793
116.633	-7.18453	74.1856	-117.155	44.1224	-81.9203	33.2942	-60.7178	0.03186	-0.62829	0.12306	1.89319	28.7545	-50.8646	32.842	-15.6663	20.7111	-40.5015	0.02711	-1.22373	1.63125	28.195	1.50684	26.9715	1.52498	26.3905	19.218	-2.94449	15.4693	-25.7328
114.924	-2.86224	74.2048	-116.885	44.1424	-81.7472	33.3124	-60.5971	0.02922	-0.60609	0.12318	1.88707	28.7746	-50.7763	32.8443	-15.6341	20.7136	-40.3977	0.02342	-1.22161	1.62708	28.1279	1.50521	26.906	1.52183	26.327	19.2908	-3.08136	15.4728	-25.6726
112.605	2.95959	74.2251	-116.618	44.1649	-81.5804	33.3312	-60.4784	0.02698	-0.58627	0.1226	1.88217	28.7945	-50.6874	32.8467	-15.6022	20.7176	-40.2987	0.01925	-1.21919	1.62298	28.0605	1.50352	26.8394	1.5186	26.2643	19.3472	-3.17486	15.4762	-25.6125
109.639	10.3717	74.2467	-116.356	44.1898	-81.4189	33.3499	-60.3606	0.02508	-0.57123	0.1214	1.8782	28.8138	-50.5975	32.8491	-15.5706	20.7231	-40.2042	0.01472	-1.21657	1.61909	27.9925	1.50177	26.7719	1.51542	26.2021	19.3762	-3.19981	15.4793	-25.5528
106.006	19.4137	74.2695	-116.099	44.2164	-81.2616	33.3681	-60.2423	0.02334	-0.56329	0.11971	1.87479	28.8323	-50.5061	32.8516	-15.5391	20.7297	-40.1136	0.00998	-1.21396	1.61557	27.9237	1.49995	26.7034	1.51238	26.1399	19.3661	-3.13005	15.4822	-25.4935
101.71	30.0683	74.2935	-115.847	44.244	-81.1068	33.3853	-60.1226	0.02142	-0.5645	0.1177	1.87154	28.8498	-50.4127	32.8541	-15.5078	20.737	-40.0262	0.00532	-1.21162	1.61253	27.854	1.49805	26.6341	1.50957	26.0775	19.3051	-2.93976	15.4849	-25.4349
96.7784	42.2594	74.3184	-115.599	44.2719	-80.9528	33.4012	-60.0004	0.01883	-0.57651	0.11553	1.86801	28.8662	-50.3173	32.8567	-15.4765	20.7448	-39.9407	0.00109	-1.20996	1.61005	27.7834	1.49603	26.5642	1.50704	26.0147	19.1817	-2.60483	15.4874	-25.377
91.2639	55.852	74.3438	-115.354	44.2991	-80.7979	33.4154	-59.8753	0.01495	-0.60045	0.11339	1.86385	28.8813	-50.22	32.8593	-15.4454	20.7525	-39.8562	-0.00228	-1.20944	1.60817	27.7119	1.49387	26.4941	1.50484	25.9513	18.9856	-2.10431	15.4896	-25.3198
85.2407	70.6554	74.3693	-115.11	44.3251	-80.6407	33.4279	-59.7471	0.00907	-0.63688	0.11142	1.85874	28.8954	-50.121	32.862	-15.4142	20.7596	-39.7713	-0.00426	-1.21061	1.60689	27.6398	1.49152	26.4241	1.50295	25.8873	18.708	-1.42169	15.4917	-25.2632
78.8033	86.4296	74.3944	-114.868	44.3493	-80.4799	33.4388	-59.6159	0.000450996	-0.6857	0.10976	1.85251	28.9087	-50.0207	32.8646	-15.3831	20.7659	-39.6852	-0.00432	-1.21405	1.60617	27.5672	1.489	26.3545	1.50135	25.8227	18.3423	-0.54616	15.4936	-25.2071
72.0633	102.894	74.4187	-114.625	44.3713	-80.3149	33.4483	-59.4823	-0.01164	-0.74622	0.10848	1.84513	28.9212	-49.9198	32.8673	-15.3519	20.7711	-39.5969	-0.00187	-1.22034	1.60593	27.4945	1.48629	26.2857	1.49998	25.7577	17.8847	0.52652	15.4954	-25.1514
65.1448	119.739	74.4417	-114.38	44.3909	-80.1454	33.4569	-59.3469	-0.02785	-0.81716	0.10761	1.83669	28.9335	-49.8188	32.87	-15.3207	20.7751	-39.5062	0.00365	-1.23007	1.60606	27.422	1.48342	26.2178	1.49875	25.6923	17.3342	1.79329	15.497	-25.0959
58.1793	136.637	74.4633	-114.133	44.4081	-79.9716	33.4648	-59.2107	-0.04867	-0.89683	0.10713	1.82746	28.9458	-49.7184	32.8728	-15.2894	20.7778	-39.4127	0.01275	-1.24373	1.60644	27.3499	1.48046	26.151	1.49755	25.6269	16.6931	3.24353	15.4985	-25.0403
51.3004	153.258	74.4832	-113.882	44.4232	-79.7941	33.4727	-59.0749	-0.07435	-0.98317	0.10697	1.8178	28.9584	-49.6192	32.8755	-15.2581	20.7794	-39.3166	0.02587	-1.2617	1.60693	27.2784	1.47747	26.0852	1.4963	25.5617	15.9668	4.85906	15.5	-24.9843
44.6382	169.28	74.5015	-113.628	44.4365	-79.614	33.4809	-58.9404	-0.10491	-1.07393	0.10701	1.80816	28.9716	-49.5217	32.8783	-15.2267	20.7802	-39.2185	0.04335	-1.28426	1.6074	27.2079	1.47455	26.0206	1.49489	25.4968	15.1642	6.61467	15.5013	-24.9279
38.314	184.408	74.5183	-113.37	44.4487	-79.4325	33.49	-58.8082	-0.14004	-1.16684	0.10712	1.79901	28.9856	-49.4261	32.8811	-15.1953	20.7805	-39.1189	0.06537	-1.31148	1.60773	27.1382	1.47179	25.9568	1.49324	25.4326	14.2967	8.47884	15.5026	-24.8707
32.4354	198.379	74.5339	-113.11	44.4603	-79.251	33.5002	-58.6789	-0.1791	-1.25969	0.10716	1.79083	29.0006	-49.3328	32.8839	-15.1639	20.7807	-39.0188	0.09199	-1.34327	1.6078	27.0695	1.46931	25.8938	1.49128	25.3692	13.3786	10.415	15.5038	-24.8128
27.092	210.977	74.5486	-112.848	44.4719	-79.0708	33.5119	-58.553	-0.22117	-1.35049	0.107	1.78404	29.0167	-49.2416	32.8868	-15.1326	20.7813	-38.919	0.12306	-1.37932	1.60753	27.0017	1.46719	25.8311	1.48898	25.3065	12.4258	12.3828	15.5051	-24.7541
22.3524	222.039	74.5631	-112.584	44.4841	-78.8933	33.5251	-58.4306	-0.26505	-1.43756	0.10651	1.77892	29.0338	-49.1524	32.8898	-15.1013	20.7825	-38.8205	0.15829	-1.41913	1.60686	26.9347	1.4655	25.7685	1.48634	25.2447	11.4556	14.3399	15.5064	-24.6947
18.2621	231.46	74.5777	-112.321	44.4974	-78.7192	33.5398	-58.3117	-0.30932	-1.51955	0.10563	1.77562	29.0519	-49.0647	32.8927	-15.07	20.7848	-38.7241	0.19722	-1.46204	1.60577	26.8683	1.46428	25.7058	1.48337	25.1836	10.486	16.2437	15.5078	-24.6346
14.8425	239.194	74.5929	-112.059	44.5121	-78.5493	33.5558	-58.1957	-0.35245	-1.59545	0.10431	1.77414	29.0707	-48.9781	32.8957	-15.0388	20.7884	-38.6302	0.23923	-1.50723	1.60424	26.8022	1.46355	25.6426	1.48013	25.123	9.53479	18.0529	15.5094	-24.5741
12.0911	245.256	74.6092	-111.799	44.5283	-78.3837	33.573	-58.0818	-0.39286	-1.6646	0.10259	1.77427	29.09	-48.892	32.8988	-15.0077	20.7934	-38.5393	0.28359	-1.55375	1.6023	26.7363	1.46327	25.5788	1.4767	25.0629	8.61883	19.7298	15.511	-24.5134
9.98315	249.713	74.6268	-111.542	44.5461	-78.2223	33.5909	-57.9694	-0.42905	-1.72661	0.10053	1.77565	29.1096	-48.8059	32.9018	-14.9767	20.7998	-38.4514	0.32946	-1.60059	1.59998	26.6703	1.46336	25.5143	1.47315	25.0028	7.75347	21.2409	15.5129	-24.4529
8.47399	252.683	74.646	-111.29	44.5654	-78.0645	33.6091	-57.8573	-0.45969	-1.78127	0.09824	1.7778	29.1293	-48.7192	32.9049	-14.9458	20.8075	-38.3664	0.37595	-1.64673	1.59734	26.6041	1.4637	25.449	1.46959	24.9427	6.9519	22.5591	15.5149	-24.3927
7.50242	254.324	74.6667	-111.041	44.5858	-77.9096	33.6272	-57.7448	-0.48374	-1.8285	0.09586	1.78013	29.1487	-48.6315	32.9079	-14.9149	20.8162	-38.2837	0.42217	-1.69118	1.59442	26.5376	1.46416	25.3831	1.46611	24.8823	6.22465	23.6641	15.5172	-24.3332
6.99469	254.822	74.689	-110.796	44.6071	-77.7565	33.6449	-57.6309	-0.50049	-1.86822	0.09356	1.78199	29.1677	-48.5423	32.9109	-14.8841	20.8256	-38.2027	0.46722	-1.733	1.5913	26.4707	1.46455	25.3166	1.46279	24.8213	5.57929	24.5435	15.5195	-24.2746
6.86886	254.385	74.7125	-110.555	44.6286	-77.6041	33.6618	-57.5149	-0.50963	-1.90031	0.09149	1.78279	29.1861	-48.4515	32.9139	-14.8532	20.8352	-38.1227	0.51029	-1.77143	1.58802	26.4035	1.46472	25.2499	1.45969	24.7598	5.02019	25.1927	15.5221	-24.217
7.03931	253.227	74.7369	-110.317	44.65	-77.4514	33.6776	-57.3965	-0.5113	-1.92452	0.08978	1.782	29.2039	-48.3591	32.9168	-14.8225	20.8447	-38.0428	0.55065	-1.80583	1.58464	26.336	1.46447	25.1831	1.45687	24.6975	4.54856	25.6148	15.5247	-24.1607
7.42106	251.56	74.7618	-110.082	44.6709	-77.2972	33.6923	-57.2755	-0.50603	-1.9405	0.08853	1.7792	29.221	-48.2653	32.9196	-14.7918	20.8537	-37.9622	0.5877	-1.83576	1.5812	26.2685	1.46366	25.1166	1.45436	24.6346	4.16252	25.8202	15.5274	-24.1055
7.93374	249.584	74.7868	-109.847	44.6908	-77.1411	33.7058	-57.1519	-0.49476	-1.9478	0.0878	1.77418	29.2374	-48.1702	32.9224	-14.761	20.8618	-37.8803	0.621	-1.861	1.57774	26.201	1.46216	25.0507	1.45214	24.571	3.85739	25.8257	15.5301	-24.0515
8.50506	247.477	74.8113	-109.614	44.7097	-76.9824	33.7182	-57.0262	-0.47872	-1.9459	0.08758	1.76692	29.2533	-48.0743	32.9251	-14.7304	20.8687	-37.7965	0.65025	-1.88152	1.57428	26.1338	1.45989	24.9857	1.45021	24.5071	3.62613	25.6535	15.5327	-23.9984
9.0734	245.389	74.8349	-109.379	44.7274	-76.821	33.7297	-56.8989	-0.45935	-1.93433	0.0878	1.7576	29.2687	-47.978	32.9277	-14.6998	20.8742	-37.7105	0.67532	-1.89748	1.57086	26.0671	1.45681	24.9216	1.44852	24.4428	3.4598	25.3294	15.5352	-23.9462
9.58968	243.441	74.8572	-109.144	44.7439	-76.6573	33.7404	-56.7707	-0.4382	-1.91274	0.08834	1.74661	29.2839	-47.8819	32.9303	-14.6692	20.8783	-37.6222	0.69623	-1.90921	1.56748	26.001	1.45294	24.8588	1.44702	24.3786	3.34811	24.8821	15.5375	-23.8945
10.0183	241.719	74.8782	-108.906	44.7593	-76.4916	33.7508	-56.6425	-0.4168	-1.88105	0.08905	1.7345	29.299	-47.7863	32.9328	-14.6388	20.881	-37.5317	0.71316	-1.91719	1.56416	25.9358	1.44836	24.7971	1.44567	24.3145	3.28006	24.3412	15.5396	-23.8431
10.3372	240.274	74.8976	-108.667	44.774	-76.3248	33.761	-56.515	-0.39654	-1.83954	0.08972	1.72194	29.3142	-47.6917	32.9353	-14.6085	20.8825	-37.4393	0.7264	-1.92198	1.5609	25.8714	1.44318	24.7367	1.44441	24.2509	3.2445	23.7359	15.5415	-23.7916
10.537	239.128	74.9155	-108.426	44.7884	-76.1577	33.7714	-56.3889	-0.37855	-1.78893	0.09017	1.70966	29.3296	-47.5984	32.9378	-14.5784	20.883	-37.3457	0.73632	-1.92421	1.55771	25.8079	1.43757	24.6772	1.44319	24.1878	3.2307	23.0935	15.5431	-23.7398
10.62	238.272	74.9321	-108.183	44.8027	-75.9913	33.7823	-56.2649	-0.36363	-1.73047	0.0902	1.69838	29.3453	-47.5066	32.9403	-14.5485	20.8828	-37.2515	0.7434	-1.92452	1.5546	25.7452	1.4317	24.6186	1.44198	24.1254	3.2288	22.4388	15.5445	-23.6875
10.5977	237.677	74.9476	-107.939	44.8173	-75.8265	33.7938	-56.1434	-0.35219	-1.6659	0.08967	1.68871	29.3613	-47.4162	32.9429	-14.5188	20.8824	-37.1574	0.74811	-1.92349	1.55158	25.6833	1.4258	24.5606	1.44075	24.0637	3.23024	21.7926	15.5457	-23.6345
10.4886	237.294	74.9624	-107.695	44.8327	-75.6642	33.806	-56.0246	-0.34425	-1.59746	0.08848	1.68114	29.3776	-47.3273	32.9455	-14.4894	20.8821	-37.0641	0.75095	-1.92168	1.54864	25.6218	1.42005	24.503	1.4395	24.0028	3.22806	21.1716	15.5467	-23.5807
10.316	237.065	74.977	-107.451	44.8491	-75.5049	33.819	-55.9083	-0.33942	-1.52777	0.08661	1.67597	29.3943	-47.2395	32.9481	-14.4603	20.8821	-36.9722	0.75242	-1.91953	1.54578	25.5607	1.41465	24.4453	1.43823	23.9426	3.21701	20.5879	15.5477	-23.5261
10.1052	236.927	74.9917	-107.208	44.8667	-75.3488	33.8327	-55.7944	-0.33696	-1.45965	0.0841	1.67324	29.4111	-47.1526	32.9509	-14.4314	20.8829	-36.8822	0.75293	-1.91736	1.54299	25.4997	1.40975	24.3875	1.43696	23.8828	3.19367	20.0489	15.5487	-23.4707
9.88117	236.818	75.0069	-106.967	44.8854	-75.1961	33.8469	-55.6824	-0.3359	-1.39602	0.08108	1.67276	29.4279	-47.0661	32.9537	-14.4028	20.8846	-36.7945	0.75288	-1.91541	1.54026	25.4385	1.40547	24.3291	1.43569	23.8234	3.15636	19.5577	15.5498	-23.4146
9.66671	236.683	75.0231	-106.728	44.9054	-75.0464	33.8615	-55.5717	-0.33512	-1.33958	0.07775	1.67413	29.4446	-46.9797	32.9565	-14.3744	20.8873	-36.7092	0.75256	-1.91375	1.53756	25.3771	1.40188	24.2703	1.43447	23.7641	3.10499	19.1136	15.551	-23.358
9.48073	236.475	75.0404	-106.492	44.9263	-74.8993	33.8763	-55.4617	-0.33347	-1.29265	0.07436	1.67673	29.4612	-46.893	32.9594	-14.3462	20.8911	-36.6261	0.75222	-1.91239	1.53487	25.3151	1.399	24.2107	1.43329	23.7048	3.04081	18.7125	15.5524	-23.3011
9.33717	236.161	75.059	-106.259	44.9478	-74.7539	33.8911	-55.3518	-0.32991	-1.25694	0.07117	1.67981	29.4773	-46.8055	32.9624	-14.3182	20.8959	-36.5451	0.752	-1.91123	1.53215	25.2526	1.3968	24.1504	1.43217	23.6452	2.96611	18.3482	15.5541	-23.2442
9.24445	235.721	75.079	-106.029	44.9697	-74.6093	33.9056	-55.2412	-0.32364	-1.23338	0.06848	1.68255	29.4929	-46.7171	32.9653	-14.2904	20.9016	-36.4657	0.752	-1.91011	1.52936	25.1896	1.39519	24.0896	1.4311	23.5852	2.88394	18.0125	15.556	-23.1873
9.20544	235.15	75.1002	-105.801	44.9916	-74.4646	33.9196	-55.1296	-0.31416	-1.22197	0.06655	1.68415	29.508	-46.6276	32.9683	-14.2625	20.9079	-36.3873	0.75222	-1.90885	1.52645	25.1259	1.39406	24.0283	1.43005	23.5247	2.79768	17.6968	15.5582	-23.1308
9.21778	234.454	75.1224	-105.575	45.013	-74.3188	33.9331	-55.0165	-0.30137	-1.22176	0.06559	1.6839	29.5225	-46.537	32.9713	-14.2348	20.9146	-36.3095	0.75266	-1.90724	1.52337	25.0619	1.39326	23.9668	1.42898	23.4638	2.71079	17.3925	15.5607	-23.0748
9.27473	233.651	75.1454	-105.35	45.0336	-74.1713	33.946	-54.9019	-0.28559	-1.23085	0.06572	1.68123	29.5364	-46.4452	32.9743	-14.207	20.9214	-36.2315	0.75325	-1.90511	1.5201	24.9975	1.39263	23.9053	1.42782	23.4024	2.6265	17.0917	15.5635	-23.0193
9.36621	232.768	75.1689	-105.126	45.0532	-74.0213	33.9583	-54.7858	-0.26755	-1.24655	0.06701	1.67583	29.5498	-46.3526	32.9773	-14.1791	20.9279	-36.1529	0.75391	-1.90231	1.5166	24.9331	1.39201	23.844	1.42652	23.3408	2.54755	16.7878	15.5664	-22.9646
9.48004	231.834	75.1924	-104.9	45.0715	-73.8687	33.9701	-54.6683	-0.2483	-1.26551	0.06938	1.66764	29.5627	-46.2594	32.9803	-14.1511	20.934	-36.0733	0.75455	-1.89875	1.51286	24.8687	1.39124	23.7833	1.42499	23.2789	2.47602	16.476	15.5696	-22.9105
9.60324	230.882	75.2158	-104.674	45.0884	-73.7133	33.9816	-54.55	-0.22917	-1.28406	0.07268	1.65687	29.5754	-46.1658	32.9832	-14.1231	20.9395	-35.9923	0.7551	-1.89442	1.50889	24.8047	1.3902	23.7232	1.42316	23.2172	2.41325	16.1531	15.5728	-22.857
9.72323	229.944	75.2387	-104.446	45.1041	-73.5554	33.9929	-54.4312	-0.2116	-1.29845	0.07666	1.64401	29.5878	-46.0723	32.9861	-14.0948	20.9441	-35.9097	0.75547	-1.88935	1.50469	24.7412	1.38878	23.664	1.42096	23.1557	2.35979	15.818	15.5761	-22.8041
9.82892	229.046	75.2608	-104.215	45.1187	-73.3956	34.0041	-54.3124	-0.19701	-1.30528	0.08098	1.62978	29.6001	-45.9792	32.9889	-14.0665	20.9478	-35.8257	0.75561	-1.88363	1.50032	24.6784	1.38694	23.6058	1.41833	23.0948	2.31543	15.4715	15.5794	-22.7516
9.91157	228.21	75.2821	-103.982	45.1324	-73.2345	34.0156	-54.1942	-0.18667	-1.30174	0.08528	1.61505	29.6126	-45.8867	32.9918	-14.0381	20.9506	-35.7404	0.7555	-1.8774	1.49584	24.6163	1.38465	23.5486	1.41526	23.0346	2.27929	15.1158	15.5827	-22.6994
9.96532	227.449	75.3025	-103.747	45.1456	-73.073	34.0275	-54.0772	-0.18151	-1.28599	0.08917	1.60078	29.6252	-45.7952	32.9946	-14.0095	20.9526	-35.6542	0.75512	-1.87083	1.49132	24.5551	1.38195	23.4924	1.41173	22.9754	2.24997	14.7542	15.586	-22.6475
9.98748	226.77	75.3221	-103.511	45.1586	-72.912	34.0399	-53.9616	-0.18206	-1.25731	0.09229	1.58792	29.638	-45.7047	32.9974	-13.9808	20.9539	-35.5674	0.75449	-1.86409	1.48686	24.4946	1.37887	23.437	1.40777	22.9172	2.22571	14.3909	15.5894	-22.5956
9.97849	226.17	75.341	-103.273	45.1718	-72.7525	34.053	-53.8477	-0.18832	-1.21631	0.09435	1.57732	29.6511	-45.6152	33.0002	-13.9521	20.9547	-35.4805	0.75362	-1.85736	1.48254	24.4349	1.37553	23.3824	1.40344	22.8601	2.20455	14.0304	15.5927	-22.5437
9.94157	225.641	75.3593	-103.035	45.1857	-72.5953	34.0666	-53.7356	-0.19976	-1.16488	0.09512	1.56964	29.6644	-45.5268	33.003	-13.9234	20.9552	-35.394	0.75256	-1.85076	1.47847	24.3757	1.37201	23.3282	1.39882	22.8041	2.18453	13.677	15.5962	-22.4918
9.88226	225.169	75.3775	-102.797	45.2004	-72.441	34.0808	-53.6253	-0.21529	-1.10614	0.09451	1.56526	29.6779	-45.4393	33.0058	-13.8947	20.9555	-35.3083	0.75136	-1.84442	1.47473	24.317	1.36844	23.2744	1.39402	22.749	2.16385	13.3346	15.5998	-22.4399
9.80765	224.735	75.3957	-102.56	45.2162	-72.29	34.0955	-53.5164	-0.2334	-1.04418	0.09256	1.56427	29.6917	-45.3524	33.0086	-13.866	20.9559	-35.2238	0.75005	-1.83838	1.47141	24.2585	1.36493	23.2206	1.38917	22.6947	2.14102	13.0062	15.6035	-22.388
9.72567	224.32	75.4141	-102.325	45.2333	-72.1425	34.1105	-53.4087	-0.25222	-0.98375	0.08942	1.56642	29.7055	-45.266	33.0114	-13.8374	20.9566	-35.1407	0.74869	-1.83266	1.46857	24.2002	1.36157	23.1667	1.38439	22.641	2.11491	12.6941	15.6075	-22.3362
9.64427	223.904	75.433	-102.093	45.2516	-71.9984	34.1256	-53.3017	-0.26972	-0.92982	0.08538	1.57113	29.7193	-45.1797	33.0142	-13.8089	20.9576	-35.0591	0.74732	-1.82721	1.46623	24.1417	1.35845	23.1125	1.37983	22.5877	2.08487	12.399	15.6118	-22.2847
9.5707	223.469	75.4525	-101.865	45.2711	-71.8573	34.1406	-53.1949	-0.28388	-0.88712	0.08081	1.57757	29.7331	-45.0933	33.017	-13.7805	20.959	-34.979	0.74598	-1.82197	1.46442	24.0831	1.35562	23.0578	1.3756	22.5344	2.0507	12.1211	15.6164	-22.2336
9.5109	223.001	75.4727	-101.639	45.2917	-71.7186	34.1553	-53.0879	-0.2929	-0.85967	0.07615	1.5847	29.7466	-45.0066	33.0198	-13.7522	20.961	-34.9002	0.74471	-1.81682	1.46311	24.0242	1.35311	23.0026	1.37179	22.4811	2.01264	11.859	15.6212	-22.1829
9.46907	222.488	75.4936	-101.417	45.313	-71.5816	34.1694	-52.9802	-0.29539	-0.85031	0.07187	1.59136	29.76	-44.9195	33.0225	-13.724	20.9634	-34.8225	0.74354	-1.81165	1.46227	23.9651	1.3509	22.9468	1.36849	22.4273	1.97132	11.611	15.6263	-22.1329
9.44739	221.927	75.5151	-101.199	45.3348	-71.4456	34.1829	-52.8714	-0.29056	-0.86037	0.06841	1.59642	29.7731	-44.8318	33.0251	-13.6959	20.9661	-34.7455	0.74249	-1.80634	1.46182	23.9056	1.34896	22.8903	1.36573	22.3731	1.92765	11.3742	15.6315	-22.0835
9.44599	221.317	75.537	-100.983	45.3567	-71.3097	34.1956	-52.7614	-0.27831	-0.88936	0.06616	1.59883	29.786	-44.7437	33.0278	-13.6678	20.9692	-34.6689	0.74161	-1.80079	1.46169	23.846	1.34723	22.8334	1.36349	22.3182	1.88272	11.146	15.6367	-22.0348
9.46307	220.663	75.5591	-100.769	45.3785	-71.1732	34.2075	-52.6501	-0.2593	-0.93494	0.06537	1.5978	29.7987	-44.6552	33.0304	-13.6399	20.9725	-34.5922	0.74093	-1.79494	1.46177	23.7863	1.34565	22.776	1.36176	22.2627	1.8377	10.9232	15.6419	-21.9869
9.49519	219.975	75.5812	-100.558	45.3997	-71.0355	34.2185	-52.5377	-0.23496	-0.99295	0.0662	1.59281	29.8113	-44.5665	33.0329	-13.612	20.9759	-34.5151	0.74046	-1.78876	1.46196	23.7266	1.34414	22.7184	1.36045	22.2065	1.79374	10.7031	15.6469	-21.9396
9.53775	219.263	75.603	-100.347	45.4202	-70.8961	34.2288	-52.4243	-0.20737	-1.05767	0.06861	1.58374	29.8239	-44.4779	33.0354	-13.5842	20.9792	-34.4374	0.74026	-1.78225	1.46217	23.6672	1.34262	22.6605	1.35946	22.1499	1.75181	10.4834	15.6515	-21.8929
9.58543	218.54	75.6242	-100.136	45.4399	-70.7548	34.2385	-52.3103	-0.17915	-1.12226	0.07242	1.57083	29.8365	-44.3896	33.0379	-13.5565	20.9825	-34.3588	0.74035	-1.77548	1.4623	23.6081	1.34103	22.6026	1.35868	22.0929	1.7127	10.2622	15.6555	-21.8465
9.63278	217.822	75.6446	-99.9247	45.4586	-70.6116	34.2477	-52.1962	-0.15319	-1.1793	0.07731	1.55473	29.8493	-44.3018	33.0404	-13.5288	20.9855	-34.2794	0.74076	-1.76854	1.46228	23.5495	1.33932	22.5447	1.35795	22.0357	1.67691	10.0385	15.6589	-21.8004
9.6747	217.119	75.6642	-99.7126	45.4762	-70.4668	34.2567	-52.0823	-0.13243	-1.22145	0.08279	1.5364	29.8623	-44.2149	33.0429	-13.5011	20.9884	-34.1992	0.74151	-1.76154	1.46203	23.4913	1.33746	22.487	1.35716	21.9786	1.64466	9.8121	15.6615	-21.7542
9.70692	216.443	75.6828	-99.4992	45.493	-70.3207	34.2656	-51.9692	-0.11954	-1.2422	0.08834	1.51707	29.8758	-44.129	33.0454	-13.4734	20.991	-34.1183	0.74261	-1.75461	1.46153	23.4338	1.33544	22.4296	1.35616	21.9218	1.61585	9.58328	15.6632	-21.7079
9.72633	215.801	75.7004	-99.2844	45.509	-70.1738	34.2747	-51.8573	-0.11664	-1.23652	0.09336	1.4981	29.8896	-44.0442	33.048	-13.4458	20.9935	-34.0369	0.74405	-1.74788	1.46075	23.3767	1.3333	22.3725	1.35487	21.8654	1.59015	9.35312	15.6641	-21.6611
9.73118	215.197	75.7172	-99.0683	45.5244	-70.0268	34.284	-51.7468	-0.12503	-1.20148	0.09727	1.48085	29.9039	-43.9607	33.0506	-13.4182	20.996	-33.9556	0.7458	-1.74146	1.45969	23.3201	1.33107	22.3156	1.35319	21.8097	1.56699	9.12313	15.664	-21.6138
9.7212	214.632	75.7332	-98.8511	45.5394	-69.8801	34.2938	-51.6381	-0.14502	-1.13675	0.09959	1.46657	29.9187	-43.8783	33.0532	-13.3906	20.9984	-33.8745	0.74784	-1.73543	1.45838	23.2638	1.32881	22.2591	1.35109	21.7547	1.54567	8.89515	15.6632	-21.5658
9.69749	214.102	75.7487	-98.6331	45.5543	-69.7345	34.304	-51.5312	-0.17574	-1.04482	0.09994	1.45625	29.9339	-43.7971	33.0559	-13.3631	21.001	-33.794	0.75008	-1.72982	1.45684	23.2076	1.3266	22.2028	1.34854	21.7005	1.52539	8.67112	15.6617	-21.517
9.66238	213.602	75.7639	-98.4148	45.5692	-69.5903	34.3148	-51.426	-0.21519	-0.93105	0.09811	1.45053	29.9495	-43.7167	33.0587	-13.3356	21.0038	-33.7144	0.75246	-1.72463	1.45512	23.1514	1.32451	22.1468	1.34558	21.6471	1.50541	8.45291	15.6596	-21.4675
9.6191	213.123	75.7791	-98.1967	45.5844	-69.4479	34.3261	-51.3223	-0.26025	-0.80342	0.09409	1.4496	29.9653	-43.6369	33.0615	-13.3082	21.0069	-33.636	0.75486	-1.71981	1.45324	23.0949	1.32261	22.091	1.34228	21.5944	1.48501	8.24214	15.6572	-21.4173
9.57146	212.656	75.7944	-97.9793	45.5999	-69.3074	34.3379	-51.2199	-0.30693	-0.67202	0.08805	1.4532	29.9813	-43.5576	33.0643	-13.2808	21.0103	-33.559	0.75719	-1.71526	1.45126	23.038	1.32096	22.0355	1.3387	21.5423	1.46367	8.04004	15.6547	-21.3665
9.52346	212.191	75.8102	-97.7629	45.6159	-69.1687	34.3501	-51.1184	-0.35064	-0.54827	0.0804	1.46059	29.9975	-43.4784	33.067	-13.2535	21.0143	-33.4834	0.75934	-1.71085	1.4492	22.9806	1.31959	21.9802	1.33498	21.4908	1.44101	7.84734	15.6522	-21.3153
9.47886	211.719	75.8265	-97.548	45.6324	-69.0316	34.3625	-51.0174	-0.38659	-0.44396	0.07168	1.47064	30.0135	-43.3991	33.0698	-13.2263	21.0187	-33.4091	0.76121	-1.70646	1.44708	22.9225	1.31853	21.9251	1.33122	21.4395	1.41689	7.66423	15.6501	-21.2638
9.44092	211.232	75.8433	-97.3347	45.6492	-68.8959	34.3751	-50.9165	-0.41021	-0.37016	0.06256	1.48189	30.0294	-43.3195	33.0724	-13.1991	21.0236	-33.3359	0.7627	-1.70193	1.44489	22.8636	1.31776	21.8702	1.32755	21.3884	1.39137	7.49036	15.6485	-21.2123
9.41206	210.725	75.8608	-97.123	45.6665	-68.7609	34.3878	-50.8154	-0.41767	-0.33608	0.05379	1.49271	30.0451	-43.2394	33.075	-13.1721	21.0289	-33.2637	0.76377	-1.69715	1.44263	22.8041	1.31726	21.8157	1.32409	21.3374	1.36474	7.32488	15.6475	-21.161
9.39369	210.192	75.8789	-96.9128	45.684	-68.6263	34.4004	-50.7137	-0.4063	-0.34795	0.0461	1.50146	30.0604	-43.1588	33.0774	-13.1451	21.0346	-33.1922	0.76438	-1.69203	1.44028	22.7441	1.31697	21.7615	1.32094	21.2861	1.33743	7.16652	15.6474	-21.1101
9.38618	209.636	75.8974	-96.704	45.7017	-68.4914	34.413	-50.6114	-0.37497	-0.4081	0.04016	1.50661	30.0755	-43.0778	33.0796	-13.1182	21.0406	-33.121	0.76452	-1.68653	1.4378	22.6836	1.31681	21.7077	1.31817	21.2347	1.31	7.01376	15.6482	-21.0597
9.38882	209.056	75.9161	-96.496	45.7194	-68.3559	34.4254	-50.5082	-0.32444	-0.51426	0.03649	1.50694	30.0902	-42.9963	33.0817	-13.0914	21.0469	-33.0498	0.76425	-1.68067	1.43516	22.6229	1.31669	21.6543	1.31584	21.1831	1.28307	6.8649	15.6499	-21.0101
9.4	208.458	75.935	-96.2887	45.7371	-68.2193	34.4378	-50.4044	-0.25747	-0.65919	0.03542	1.50166	30.1046	-42.9147	33.0836	-13.0646	21.0533	-32.9784	0.76364	-1.67453	1.43232	22.5623	1.31651	21.6015	1.31397	21.1311	1.25727	6.71829	15.6524	-20.9612
9.41735	207.847	75.9537	-96.0815	45.7546	-68.0813	34.4501	-50.2999	-0.17885	-0.8308	0.03705	1.49048	30.1187	-42.833	33.0853	-13.038	21.0598	-32.9065	0.7628	-1.66823	1.42925	22.502	1.31618	21.5491	1.31254	21.079	1.23316	6.57241	15.6558	-20.9132
9.43808	207.23	75.9722	-95.8742	45.772	-67.9421	34.4624	-50.1951	-0.09519	-1.01258	0.04123	1.4737	30.1325	-42.7516	33.0868	-13.0114	21.0663	-32.8339	0.76186	-1.66197	1.42594	22.4423	1.31561	21.4971	1.31153	21.0267	1.21121	6.42602	15.6598	-20.8659
9.45918	206.615	75.9903	-95.6663	45.7892	-67.8015	34.4748	-50.0902	-0.01454	-1.18466	0.04756	1.4522	30.1462	-42.6707	33.0882	-12.9849	21.0727	-32.7607	0.76099	-1.65596	1.42238	22.3834	1.31472	21.4456	1.31087	20.9744	1.19171	6.27825	15.6643	-20.8193
9.4778	206.009	76.0077	-95.4577	45.8063	-67.6599	34.4873	-49.9856	0.05418	-1.32512	0.05542	1.42734	30.1597	-42.5904	33.0896	-12.9586	21.0791	-32.6868	0.76033	-1.65042	1.41859	22.3255	1.31346	21.3945	1.31048	20.9222	1.17479	6.12866	15.6692	-20.7733
9.49144	205.418	76.0247	-95.2484	45.8233	-67.5177	34.5001	-49.8815	0.10186	-1.41183	0.064	1.40089	30.173	-42.511	33.0908	-12.9322	21.0852	-32.6123	0.76005	-1.64559	1.41459	22.2688	1.31178	21.3436	1.31029	20.8701	1.1604	5.97728	15.6741	-20.7278
9.49822	204.846	76.0411	-95.0384	45.8403	-67.3752	34.5132	-49.7781	0.12007	-1.42448	0.07243	1.37488	30.1864	-42.4325	33.0921	-12.906	21.0912	-32.5375	0.76026	-1.64166	1.41045	22.2132	1.30968	21.2928	1.31019	20.8184	1.14828	5.82453	15.679	-20.6825
9.49698	204.296	76.057	-94.8278	45.8575	-67.2331	34.5266	-49.6758	0.10195	-1.34674	0.07977	1.35135	30.1996	-42.3549	33.0934	-12.8797	21.0971	-32.4626	0.76108	-1.63878	1.40622	22.159	1.30717	21.242	1.31011	20.767	1.13804	5.67125	15.6837	-20.6373
9.48742	203.768	76.0726	-94.6171	45.8748	-67.0918	34.5402	-49.5746	0.04308	-1.16847	0.0852	1.33222	30.2127	-42.2783	33.0949	-12.8536	21.1027	-32.3878	0.76256	-1.63703	1.40199	22.1059	1.30428	21.191	1.30996	20.716	1.12913	5.51853	15.6879	-20.592
9.47002	203.261	76.0881	-94.4066	45.8923	-66.9518	34.5542	-49.4744	-0.05761	-0.88774	0.08799	1.31906	30.2258	-42.2024	33.0965	-12.8275	21.1081	-32.3134	0.76471	-1.63641	1.39784	22.0539	1.30105	21.1398	1.3097	20.6654	1.12095	5.36765	15.6917	-20.5466
9.44598	202.771	76.1036	-94.1967	45.9102	-66.8135	34.5682	-49.3751	-0.19722	-0.51253	0.08768	1.31293	30.2387	-42.1271	33.0983	-12.8013	21.1133	-32.2397	0.76749	-1.63686	1.39386	22.0028	1.29755	21.0882	1.30927	20.6151	1.11287	5.21994	15.6948	-20.5008
9.41711	202.295	76.1194	-93.9878	45.9284	-66.677	34.5824	-49.2766	-0.36827	-0.0619	0.08406	1.31424	30.2513	-42.0521	33.1004	-12.7752	21.1183	-32.1668	0.77082	-1.63823	1.39011	21.9523	1.29384	21.0361	1.30866	20.5649	1.10428	5.07667	15.6974	-20.4547
9.38557	201.826	76.1357	-93.7802	45.9469	-66.5424	34.5964	-49.1786	-0.5585	0.43335	0.07724	1.3227	30.2638	-41.977	33.1028	-12.7491	21.123	-32.0948	0.77457	-1.64031	1.38667	21.9022	1.28998	20.9836	1.30785	20.5147	1.09462	4.93893	15.6993	-20.4082
9.35366	201.358	76.1525	-93.5743	45.9656	-66.4098	34.6103	-49.0807	-0.75084	0.93082	0.06762	1.33729	30.2759	-41.9018	33.1054	-12.723	21.1274	-32.0238	0.77855	-1.64285	1.38357	21.8523	1.28603	20.9305	1.30686	20.4645	1.08348	4.80755	15.7006	-20.3614
9.32364	200.886	76.1701	-93.3703	45.9844	-66.2788	34.6238	-48.9826	-0.92378	1.37739	0.05591	1.35635	30.2876	-41.826	33.1082	-12.6968	21.1316	-31.9537	0.78258	-1.64557	1.38084	21.8024	1.28205	20.877	1.30572	20.4139	1.07057	4.683	15.7015	-20.3142
9.29745	200.406	76.1883	-93.168	46.0032	-66.1492	34.6369	-48.884	-1.05197	1.71081	0.04301	1.37771	30.299	-41.7494	33.1113	-12.6707	21.1353	-31.8844	0.78644	-1.6482	1.37846	21.7522	1.27807	20.8232	1.30443	20.3629	1.05578	4.5654	15.702	-20.267
9.27658	199.913	76.2072	-92.9675	46.0219	-66.0205	34.6494	-48.7847	-1.10721	1.86212	0.02999	1.39887	30.31	-41.6719	33.1146	-12.6445	21.1387	-31.8156	0.78993	-1.65049	1.37641	21.7015	1.27411	20.7692	1.30305	20.3112	1.03916	4.45448	15.7022	-20.2196
9.26195	199.406	76.2267	-92.7685	46.0403	-65.8922	34.6613	-48.6845	-1.05964	1.7586	0.01798	1.41721	30.3206	-41.5934	33.1181	-12.6184	21.1417	-31.7472	0.79284	-1.65225	1.37463	21.6504	1.27021	20.7152	1.30158	20.2588	1.02091	4.34964	15.7023	-20.1723
9.2538	198.883	76.2466	-92.5707	46.0583	-65.7639	34.6726	-48.5834	-0.87914	1.32732	0.00802	1.4303	30.3308	-41.514	33.1217	-12.5922	21.1444	-31.679	0.79502	-1.65336	1.37306	21.5987	1.26635	20.6613	1.30005	20.2057	1.00136	4.24997	15.7023	-20.1253
9.25174	198.347	76.2667	-92.3735	46.0758	-65.6351	34.6834	-48.4813	-0.53693	0.49888	0.00103	1.4361	30.3408	-41.4336	33.1253	-12.5662	21.1467	-31.6105	0.79633	-1.65379	1.37159	21.5465	1.26254	20.6077	1.29846	20.1518	0.98096	4.15438	15.7024	-20.0785
9.25482	197.8	76.2868	-92.1767	46.0928	-65.5056	34.6937	-48.3785	-0.00713	-0.78868	-0.00236	1.43319	30.3507	-41.3524	33.1288	-12.5402	21.1487	-31.5418	0.79669	-1.65359	1.37015	21.4937	1.25876	20.5546	1.29682	20.0971	0.96019	4.06167	15.7027	-20.0322
9.2616	197.245	76.3066	-91.9797	46.1093	-65.375	34.7037	-48.2751	0.73167	-2.58608	-0.00183	1.42096	30.3604	-41.2707	33.1323	-12.5143	21.1504	-31.4725	0.79607	-1.6529	1.36863	21.4405	1.25502	20.5021	1.29512	20.0419	0.93957	3.97061	15.7031	-19.9864
9.27033	196.687	76.3258	-91.7822	46.1253	-65.2434	34.7135	-48.1715	1.69501	-4.92943	0.00257	1.39969	30.3701	-41.1887	33.1357	-12.4886	21.152	-31.4027	0.79448	-1.65194	1.36694	21.387	1.2513	20.4504	1.29331	19.9863	0.91957	3.8801	15.7038	-19.9412
9.27914	196.131	76.3444	-91.5839	46.1409	-65.1107	34.7233	-48.0681	2.89138	-7.83739	0.01039	1.3706	30.3799	-41.1067	33.1389	-12.463	21.1536	-31.3322	0.79197	-1.65097	1.36501	21.3333	1.24761	20.3994	1.29139	19.9305	0.90058	3.7892	15.7048	-19.8965
9.28623	195.581	76.3621	-91.3846	46.1561	-64.9771	34.7332	-47.9652	4.32133	-11.3091	0.02084	1.33573	30.3899	-41.025	33.1418	-12.4376	21.1552	-31.2611	0.78866	-1.65029	1.36279	21.2795	1.24396	20.3493	1.2893	19.8746	0.88291	3.69726	15.7061	-19.8525
9.29001	195.042	76.3789	-91.1843	46.1713	-64.843	34.7435	-47.8632	5.97698	-15.3231	0.03283	1.29783	30.4002	-40.9437	33.1445	-12.4124	21.1571	-31.1896	0.78466	-1.65018	1.36024	21.2258	1.24037	20.2999	1.28703	19.8191	0.86672	3.60392	15.7076	-19.8089
9.28927	194.517	76.3947	-90.9831	46.1865	-64.7088	34.7542	-47.7624	7.84193	-19.837	0.04507	1.2601	30.4107	-40.8631	33.147	-12.3874	21.1593	-31.1179	0.78013	-1.6509	1.35734	21.1721	1.23686	20.2511	1.28455	19.764	0.85206	3.50914	15.7094	-19.7659
9.28328	194.006	76.4096	-90.7812	46.2018	-64.5748	34.7654	-47.663	9.89162	-24.7888	0.0562	1.22591	30.4215	-40.7833	33.1492	-12.3626	21.1619	-31.046	0.77521	-1.65263	1.35411	21.1187	1.23348	20.203	1.28184	19.7096	0.8388	3.41323	15.7114	-19.7232
9.27184	193.511	76.4238	-90.5791	46.2175	-64.4415	34.7772	-47.5652	12.0941	-30.0983	0.0649	1.19844	30.4325	-40.7044	33.1511	-12.338	21.1651	-30.9744	0.77007	-1.65547	1.35058	21.0654	1.23027	20.1552	1.27889	19.656	0.82673	3.31676	15.7136	-19.681
9.25528	193.032	76.4373	-90.3771	46.2336	-64.3094	34.7895	-47.4689	14.411	-35.6707	0.07004	1.18043	30.4439	-40.6263	33.1529	-12.3135	21.1687	-30.9032	0.76483	-1.65943	1.34681	21.0124	1.22726	20.1077	1.27573	19.6034	0.8155	3.22052	15.716	-19.639
9.23442	192.564	76.4504	-90.1758	46.2502	-64.1787	34.8022	-47.374	16.7996	-41.3995	0.07081	1.17376	30.4553	-40.5491	33.1545	-12.2892	21.173	-30.8326	0.7596	-1.6644	1.34287	20.9596	1.22449	20.0603	1.27238	19.5519	0.80473	3.12547	15.7186	-19.5973
9.21046	192.107	76.4634	-89.9755	46.2674	-64.0497	34.8154	-47.2804	19.2137	-47.1717	0.06682	1.17934	30.4669	-40.4727	33.156	-12.2649	21.1777	-30.7627	0.75449	-1.67016	1.33881	20.9069	1.22199	20.0128	1.26889	19.5015	0.79398	3.0326	15.7214	-19.5557
9.18485	191.655	76.4765	-89.7767	46.285	-63.9224	34.8288	-47.1877	21.6064	-52.8717	0.05813	1.19685	30.4785	-40.3967	33.1575	-12.2406	21.1828	-30.6937	0.74955	-1.67642	1.33472	20.8543	1.21976	19.9651	1.2653	19.452	0.78286	2.94289	15.7243	-19.5144
9.15916	191.206	76.4898	-89.5797	46.3031	-63.797	34.8422	-47.0957	23.9314	-58.3867	0.04531	1.22476	30.49	-40.3212	33.1589	-12.2163	21.1883	-30.6256	0.74483	-1.68281	1.33068	20.8018	1.21782	19.9171	1.26169	19.4035	0.77099	2.85716	15.7274	-19.4731
9.13491	190.754	76.5037	-89.3847	46.3215	-63.6732	34.8556	-47.004	26.1453	-63.6112	0.02942	1.26037	30.5014	-40.246	33.1603	-12.1919	21.1939	-30.5582	0.74033	-1.68895	1.32674	20.7493	1.21612	19.8687	1.25812	19.3558	0.7581	2.77606	15.7308	-19.432
9.11346	190.298	76.5182	-89.1919	46.34	-63.5507	34.8687	-46.9123	28.2095	-68.4514	0.01189	1.3	30.5126	-40.1708	33.1619	-12.1673	21.1995	-30.4916	0.73605	-1.69444	1.32296	20.6969	1.21464	19.8199	1.25465	19.3088	0.74404	2.69994	15.7343	-19.391
9.09581	189.833	76.5335	-89.0012	46.3585	-63.4294	34.8814	-46.8202	30.0911	-72.8285	-0.00556	1.33931	30.5235	-40.0955	33.1636	-12.1426	21.2049	-30.4254	0.73199	-1.69895	1.31937	20.6444	1.21332	19.7708	1.25134	19.2622	0.72876	2.62888	15.738	-19.3502
9.08259	189.36	76.5495	-88.8123	46.3768	-63.3087	34.8935	-46.7276	31.7648	-76.6824	-0.0211	1.37366	30.5342	-40.0202	33.1654	-12.1177	21.2099	-30.3595	0.72812	-1.70222	1.31601	20.5921	1.21209	19.7214	1.24825	19.216	0.71236	2.56264	15.7419	-19.3095
9.07399	188.876	76.5664	-88.625	46.3948	-63.1884	34.9051	-46.6343	33.2133	-79.9726	-0.03293	1.39857	30.5446	-39.9448	33.1674	-12.0927	21.2144	-30.2937	0.72443	-1.70408	1.31289	20.5398	1.21086	19.6718	1.2454	19.17	0.69509	2.50068	15.7459	-19.2689
9.06973	188.383	76.584	-88.4389	46.4123	-63.068	34.9161	-46.5402	34.428	-82.68	-0.03952	1.41014	30.5548	-39.8692	33.1696	-12.0675	21.2182	-30.2277	0.72091	-1.70452	1.31	20.4877	1.20956	19.6221	1.24281	19.1242	0.67727	2.44224	15.75	-19.2285
9.06914	187.883	76.6023	-88.2536	46.4292	-62.9473	34.9264	-46.4454	35.4083	-84.8061	-0.03974	1.40555	30.5649	-39.7936	33.172	-12.0421	21.2213	-30.1614	0.71757	-1.70365	1.30736	20.4359	1.2081	19.5724	1.24047	19.0783	0.65931	2.38634	15.7541	-19.1882
9.07119	187.378	76.621	-88.0686	46.4454	-62.8261	34.9363	-46.35	36.1622	-86.3721	-0.03301	1.38331	30.575	-39.7181	33.1746	-12.0166	21.2235	-30.0945	0.71441	-1.70173	1.30495	20.3844	1.20642	19.5229	1.23836	19.0323	0.64169	2.33193	15.7582	-19.1479
9.07464	186.871	76.6402	-87.8836	46.4611	-62.7042	34.9457	-46.2542	36.7044	-87.4167	-0.01943	1.34362	30.5851	-39.6428	33.1773	-11.9911	21.225	-30.027	0.71144	-1.69912	1.30276	20.3334	1.20447	19.4736	1.23644	18.9863	0.62486	2.27794	15.762	-19.1078
9.07816	186.366	76.6596	-87.6983	46.4761	-62.5817	34.9548	-46.1584	37.056	-87.9933	0.000203533	1.28841	30.5953	-39.5678	33.1802	-11.9656	21.2258	-29.9589	0.70869	-1.69628	1.3008	20.2828	1.2022	19.4247	1.23466	18.9403	0.60925	2.22337	15.7656	-19.0676
9.08043	185.865	76.6792	-87.5125	46.4907	-62.4586	34.9638	-46.0628	37.2424	-88.1662	0.02442	1.22132	30.6058	-39.4933	33.1833	-11.9402	21.2259	-29.8902	0.70618	-1.69373	1.29906	20.2328	1.19961	19.3762	1.23294	18.8942	0.59522	2.1674	15.7688	-19.0274
9.0803	185.372	76.6987	-87.326	46.5049	-62.3351	34.9727	-45.9677	37.2924	-88.0074	0.05113	1.14746	30.6165	-39.4193	33.1863	-11.915	21.2255	-29.8209	0.70391	-1.69197	1.29757	20.1833	1.19672	19.3282	1.23123	18.8482	0.58302	2.10944	15.7715	-18.9871
9.07685	184.889	76.7181	-87.1389	46.519	-62.2114	34.9819	-45.8732	37.236	-87.5919	0.07782	1.07303	30.6276	-39.3459	33.1895	-11.89	21.2249	-29.7513	0.7019	-1.69149	1.29633	20.1343	1.19358	19.2807	1.22946	18.8023	0.57274	2.04919	15.7737	-18.9467
9.06953	184.417	76.7374	-86.9514	46.5331	-62.0877	34.9913	-45.7798	37.1035	-86.9946	0.10174	1.00483	30.6391	-39.2731	33.1926	-11.8652	21.2242	-29.6814	0.70011	-1.69264	1.29536	20.0858	1.19027	19.2335	1.22757	18.7565	0.56438	1.98667	15.7753	-18.906
9.05815	183.957	76.7565	-86.7637	46.5473	-61.9644	35.001	-45.6873	36.9233	-86.2861	0.12016	0.94959	30.651	-39.2009	33.1957	-11.8409	21.2236	-29.6116	0.69852	-1.6957	1.2947	20.0375	1.18687	19.1867	1.2255	18.711	0.55774	1.92222	15.7763	-18.8651
9.04292	183.507	76.7754	-86.5762	46.5618	-61.8417	35.0112	-45.5959	36.7214	-85.5301	0.13065	0.91336	30.6633	-39.1293	33.1988	-11.8169	21.2233	-29.5419	0.69707	-1.70072	1.29435	19.9895	1.18352	19.1402	1.22322	18.6657	0.55251	1.85645	15.7767	-18.8239
9.02437	183.067	76.794	-86.3891	46.5766	-61.7197	35.0218	-45.5055	36.5199	-84.7811	0.13133	0.90084	30.676	-39.058	33.2018	-11.7932	21.2235	-29.4726	0.6957	-1.70761	1.29433	19.9416	1.18032	19.0939	1.2207	18.6206	0.54828	1.79022	15.7765	-18.7824
9.00337	182.634	76.8125	-86.2029	46.592	-61.5986	35.0328	-45.416	36.3364	-84.0821	0.12109	0.91479	30.6889	-38.9869	33.2047	-11.77	21.2244	-29.4038	0.69433	-1.71606	1.29464	19.8935	1.17741	19.0477	1.21795	18.5757	0.54456	1.72455	15.7759	-18.7406
8.98093	182.206	76.8309	-86.0177	46.6078	-61.4783	35.0442	-45.3272	36.184	-83.4647	0.09982	0.9556	30.7021	-38.9159	33.2074	-11.747	21.226	-29.3356	0.69288	-1.72562	1.29527	19.8453	1.1749	19.0015	1.21498	18.531	0.5408	1.66051	15.775	-18.6987
8.95821	181.78	76.849	-85.834	46.624	-61.3587	35.0558	-45.2387	36.0707	-82.948	0.06848	1.02102	30.7154	-38.8448	33.2101	-11.7244	21.2284	-29.2681	0.69128	-1.73566	1.29618	19.7967	1.17292	18.9552	1.21179	18.4865	0.53651	1.59916	15.7738	-18.6564
8.93631	181.352	76.8671	-85.6517	46.6406	-61.2398	35.0675	-45.1504	36	-82.5402	0.02912	1.10614	30.7288	-38.7735	33.2126	-11.702	21.2316	-29.2013	0.68947	-1.74546	1.29731	19.7477	1.17153	18.9088	1.20844	18.442	0.53121	1.54143	15.7726	-18.6141
8.91622	180.921	76.8849	-85.4709	46.6574	-61.1213	35.0794	-45.062	35.9713	-82.2391	-0.01524	1.20363	30.7422	-38.7018	33.2149	-11.6798	21.2356	-29.135	0.68743	-1.75426	1.29858	19.6983	1.1708	18.8622	1.20496	18.3975	0.52455	1.48803	15.7715	-18.5716
8.89874	180.484	76.9025	-85.2915	46.6742	-61.003	35.0912	-44.9733	35.9805	-82.034	-0.06074	1.30418	30.7556	-38.6297	33.2172	-11.6577	21.2403	-29.0693	0.68518	-1.7613	1.2999	19.6484	1.17075	18.8154	1.20139	18.3529	0.51629	1.43939	15.7708	-18.529
8.88434	180.041	76.9199	-85.1133	46.691	-60.8845	35.1029	-44.884	36.0212	-81.9082	-0.10302	1.39724	30.7688	-38.5572	33.2193	-11.6355	21.2456	-29.0039	0.68274	-1.76592	1.30116	19.5983	1.17138	18.7683	1.19778	18.3082	0.50638	1.39559	15.7704	-18.4865
8.87321	179.59	76.937	-84.9359	46.7076	-60.7657	35.1145	-44.7942	36.0848	-81.8406	-0.13758	1.4719	30.782	-38.4843	33.2214	-11.6133	21.2513	-28.9389	0.6802	-1.76759	1.30223	19.5478	1.17264	18.7211	1.19417	18.2633	0.49489	1.35638	15.7706	-18.444
8.86519	179.132	76.9537	-84.7588	46.7238	-60.6463	35.1259	-44.7038	36.1624	-81.8084	-0.16018	1.51792	30.795	-38.411	33.2234	-11.591	21.2573	-28.874	0.67767	-1.76599	1.30299	19.4973	1.17446	18.6737	1.19058	18.2183	0.4821	1.32116	15.7714	-18.4017
8.85983	178.669	76.9701	-84.5819	46.7395	-60.5261	35.1371	-44.6129	36.2447	-81.7889	-0.1673	1.5268	30.8078	-38.3376	33.2254	-11.5685	21.2634	-28.8092	0.6753	-1.76103	1.30332	19.4469	1.17671	18.6262	1.18704	18.173	0.46841	1.28902	15.7729	-18.3594
8.85643	178.201	76.986	-84.4045	46.7546	-60.4052	35.1482	-44.5217	36.3236	-81.7616	-0.15655	1.49281	30.8205	-38.2642	33.2274	-11.5458	21.2696	-28.7444	0.67323	-1.75292	1.30311	19.3967	1.17927	18.5787	1.18357	18.1277	0.45433	1.25885	15.7751	-18.3173
8.85412	177.732	77.0014	-84.2263	46.7692	-60.2835	35.1593	-44.4303	36.3921	-81.7093	-0.12703	1.41388	30.8331	-38.1908	33.2294	-11.5228	21.2756	-28.6795	0.6716	-1.74214	1.30228	19.347	1.18199	18.5312	1.18016	18.0823	0.44046	1.22938	15.778	-18.2754
8.85195	177.264	77.0165	-84.0471	46.7833	-60.1612	35.1703	-44.3391	36.445	-81.6193	-0.0796	1.29223	30.8457	-38.1179	33.2314	-11.4995	21.2815	-28.6148	0.67053	-1.72946	1.30076	19.298	1.18469	18.4837	1.17683	18.037	0.4274	1.19933	15.7813	-18.2337
8.849	176.799	77.0312	-83.8667	46.7968	-60.0384	35.1815	-44.2483	36.4792	-81.484	-0.01702	1.13468	30.8581	-38.0454	33.2335	-11.476	21.287	-28.5501	0.67008	-1.71589	1.29853	19.2498	1.1872	18.4364	1.17356	17.9918	0.41575	1.1675	15.7851	-18.1921
8.84445	176.339	77.0456	-83.685	46.81	-59.9155	35.1928	-44.1581	36.4936	-81.3006	0.05608	0.95265	30.8705	-37.9735	33.2357	-11.4522	21.2923	-28.4856	0.67027	-1.70268	1.2956	19.2025	1.18936	18.3892	1.17035	17.9469	0.40599	1.13289	15.7892	-18.1508
8.83767	175.886	77.0598	-83.5022	46.8229	-59.7927	35.2045	-44.0689	36.489	-81.0712	0.13336	0.7616	30.8829	-37.9022	33.238	-11.4283	21.2972	-28.4215	0.67104	-1.6912	1.29201	19.1563	1.19101	18.3422	1.1672	17.9023	0.39848	1.09479	15.7935	-18.1096
8.82827	175.441	77.074	-83.3184	46.8357	-59.6703	35.2165	-43.9807	36.4678	-80.8018	0.20719	0.58021	30.8952	-37.8317	33.2404	-11.4042	21.3018	-28.358	0.67223	-1.68293	1.28783	19.111	1.19201	18.2953	1.16411	17.8581	0.39341	1.05287	15.7977	-18.0685
8.81616	175.005	77.0883	-83.134	46.8487	-59.5487	35.2289	-43.8937	36.4338	-80.5015	0.26914	0.42901	30.9073	-37.7618	33.243	-11.3801	21.3062	-28.2951	0.6736	-1.67936	1.28317	19.0668	1.19225	18.2487	1.16111	17.8144	0.39078	1.00718	15.8017	-18.0278
8.80152	174.577	77.1029	-82.9493	46.8618	-59.428	35.2417	-43.8079	36.3912	-80.1813	0.31067	0.32872	30.9193	-37.6925	33.2456	-11.3559	21.3103	-28.2331	0.67485	-1.68193	1.27815	19.0234	1.19163	18.2022	1.15821	17.7712	0.39037	0.95821	15.8053	-17.9872
8.78481	174.156	77.1179	-82.765	46.8753	-59.3085	35.2549	-43.7231	36.3451	-79.8531	0.32389	0.2984	30.9311	-37.6237	33.2484	-11.3317	21.3144	-28.1719	0.67559	-1.69194	1.27292	18.9806	1.19012	18.156	1.15545	17.7285	0.3918	0.90682	15.8085	-17.9469
8.76668	173.741	77.1335	-82.5814	46.8892	-59.1902	35.2685	-43.6393	36.3001	-79.5282	0.30244	0.35333	30.9426	-37.5552	33.2514	-11.3076	21.3183	-28.1118	0.67539	-1.7105	1.26762	18.9384	1.18768	18.1099	1.15289	17.6863	0.3945	0.8542	15.8111	-17.9069
8.74796	173.329	77.1497	-82.399	46.9037	-59.0732	35.2822	-43.5563	36.2603	-79.2168	0.24228	0.50303	30.9538	-37.4868	33.2544	-11.2836	21.3223	-28.0525	0.6738	-1.73849	1.2624	18.8966	1.18433	18.0641	1.15057	17.6444	0.39777	0.80173	15.8131	-17.8672
8.72952	172.919	77.1665	-82.2181	46.9186	-58.9572	35.2962	-43.4737	36.2292	-78.9269	0.14246	0.74936	30.9647	-37.4183	33.2575	-11.2598	21.3263	-27.9942	0.67039	-1.77649	1.25738	18.8548	1.18011	18.0185	1.14857	17.6028	0.40087	0.75092	15.8144	-17.8279
8.71221	172.508	77.184	-82.0391	46.9341	-58.8422	35.3102	-43.3913	36.209	-78.6639	0.00583	1.08496	30.9751	-37.3496	33.2607	-11.2362	21.3303	-27.9365	0.66477	-1.82479	1.25268	18.813	1.1751	17.9732	1.14693	17.5614	0.40303	0.70322	15.8152	-17.789
8.69679	172.095	77.2021	-81.8621	46.9501	-58.7278	35.3241	-43.3088	36.2009	-78.4305	-0.16056	1.4921	30.9851	-37.2805	33.2639	-11.2127	21.3344	-27.8795	0.65663	-1.88336	1.24837	18.7708	1.1694	17.9281	1.14573	17.52	0.40355	0.65989	15.8154	-17.7506
8.68384	171.678	77.2207	-81.6872	46.9664	-58.6138	35.3379	-43.2259	36.205	-78.2263	-0.34521	1.94217	30.9946	-37.2109	33.2671	-11.1895	21.3386	-27.8227	0.64577	-1.95184	1.2445	18.7283	1.16314	17.8834	1.145	17.4784	0.40186	0.6219	15.8153	-17.7126
8.67369	171.256	77.2397	-81.5142	46.983	-58.4999	35.3513	-43.1424	36.2201	-78.0486	-0.53215	2.39576	31.0037	-37.1409	33.2703	-11.1665	21.3428	-27.7661	0.63215	-2.02958	1.2411	18.6852	1.15645	17.8391	1.1448	17.4367	0.39756	0.58978	15.8147	-17.6751
8.66645	170.829	77.2589	-81.3429	46.9997	-58.3858	35.3643	-43.0583	36.2443	-77.8923	-0.70135	2.80349	31.0124	-37.0703	33.2735	-11.1437	21.3471	-27.7093	0.61584	-2.11565	1.23816	18.6414	1.14951	17.7952	1.14514	17.3945	0.39049	0.56361	15.814	-17.638
8.66193	170.397	77.2781	-81.173	47.0164	-58.2712	35.377	-42.9733	36.2751	-77.7511	-0.82924	3.10756	31.0209	-36.9994	33.2766	-11.1212	21.3513	-27.6522	0.5971	-2.20889	1.23562	18.5971	1.14246	17.7519	1.14601	17.352	0.38071	0.54291	15.8133	-17.6012
8.65969	169.961	77.2971	-81.0042	47.0331	-58.1561	35.3891	-42.8877	36.3096	-77.6177	-0.88969	3.24395	31.0292	-36.9281	33.2796	-11.0988	21.3555	-27.5945	0.57631	-2.30788	1.23342	18.5522	1.13547	17.709	1.14739	17.3089	0.36854	0.52673	15.8126	-17.5648
8.65912	169.521	77.3157	-80.8361	47.0496	-58.0402	35.4007	-42.8013	36.3447	-77.4849	-0.85507	3.14524	31.0373	-36.8567	33.2826	-11.0766	21.3595	-27.5361	0.55402	-2.41107	1.23149	18.5068	1.12869	17.6667	1.14923	17.2654	0.35452	0.51367	15.8122	-17.5285
8.65941	169.081	77.3338	-80.6681	47.066	-57.9238	35.4119	-42.7146	36.3778	-77.346	-0.6976	2.74385	31.0455	-36.7853	33.2854	-11.0545	21.3635	-27.477	0.53085	-2.51674	1.22974	18.4609	1.12229	17.6249	1.15145	17.2214	0.33938	0.50202	15.812	-17.4924
8.65974	168.642	77.3512	-80.5	47.082	-57.8068	35.4227	-42.6275	36.4066	-77.1956	-0.39081	1.97555	31.0539	-36.7141	33.288	-11.0326	21.3672	-27.4171	0.50752	-2.62306	1.22807	18.4148	1.11638	17.5837	1.15396	17.1769	0.32396	0.48988	15.8123	-17.4564
8.65925	168.205	77.3678	-80.3315	47.0978	-57.6896	35.4331	-42.5405	36.4292	-77.0297	0.08903	0.78312	31.0624	-36.6433	33.2906	-11.0108	21.3708	-27.3564	0.48474	-2.72817	1.2264	18.3686	1.11109	17.5429	1.15665	17.132	0.30914	0.47537	15.813	-17.4202
8.65719	167.772	77.3837	-80.1622	47.1134	-57.5723	35.4432	-42.4537	36.4446	-76.8461	0.76147	-0.88019	31.0714	-36.5731	33.2929	-10.9891	21.3742	-27.2952	0.46323	-2.83014	1.22465	18.3223	1.10649	17.5026	1.15939	17.0869	0.2958	0.45675	15.8141	-17.3839
8.65295	167.345	77.3987	-79.9922	47.1287	-57.4553	35.4531	-42.3674	36.4527	-76.6446	1.64057	-3.0475	31.0807	-36.5035	33.2952	-10.9676	21.3774	-27.2336	0.44363	-2.92708	1.22278	18.2763	1.10266	17.4626	1.16204	17.0417	0.28465	0.4327	15.8157	-17.3474
8.64613	166.924	77.413	-79.8214	47.144	-57.3389	35.4628	-42.2818	36.4537	-76.4268	2.73385	-5.73573	31.0905	-36.4346	33.2974	-10.9461	21.3805	-27.1717	0.42647	-3.01715	1.22076	18.2304	1.09961	17.4229	1.16448	16.9965	0.27624	0.40238	15.8178	-17.3105
8.63656	166.51	77.4267	-79.6499	47.1591	-57.2235	35.4723	-42.197	36.4488	-76.1955	4.04149	-8.94367	31.1009	-36.3664	33.2994	-10.9246	21.3834	-27.1098	0.41216	-3.09861	1.21857	18.1849	1.09736	17.3833	1.16657	16.9514	0.27085	0.36559	15.8203	-17.2734
8.62432	166.103	77.4399	-79.4779	47.1742	-57.1093	35.4818	-42.1132	36.4393	-75.955	5.55588	-12.651	31.1116	-36.299	33.3013	-10.9032	21.3861	-27.0482	0.40093	-3.16987	1.21622	18.1397	1.09587	17.3438	1.16821	16.9066	0.26845	0.32285	15.8231	-17.2359
8.60972	165.702	77.4528	-79.3056	47.1893	-56.9964	35.4912	-42.0303	36.4271	-75.7099	7.26162	-16.8181	31.1229	-36.2321	33.3032	-10.8819	21.3887	-26.9869	0.39285	-3.22955	1.21374	18.0949	1.09509	17.3042	1.16929	16.8622	0.2687	0.27538	15.8263	-17.1981
8.59326	165.305	77.4655	-79.1333	47.2045	-56.885	35.5006	-41.9482	36.4141	-75.4652	9.13577	-21.3873	31.1345	-36.1656	33.3049	-10.8606	21.3912	-26.9263	0.3878	-3.27653	1.21118	18.0505	1.09493	17.2645	1.16974	16.8182	0.27097	0.22504	15.8297	-17.1601
8.57559	164.912	77.4782	-78.9614	47.2198	-56.7752	35.5099	-41.8669	36.402	-75.2256	11.1487	-26.2841	31.1464	-36.0995	33.3066	-10.8392	21.3937	-26.8664	0.38554	-3.30998	1.20858	18.0064	1.09528	17.2245	1.16951	16.7747	0.27435	0.1742	15.8334	-17.1219
8.55744	164.52	77.491	-78.79	47.2351	-56.6667	35.5191	-41.7862	36.3923	-74.9949	13.265	-31.4206	31.1585	-36.0334	33.3083	-10.8179	21.396	-26.8073	0.38568	-3.32946	1.20599	17.9626	1.09602	17.1843	1.16857	16.7317	0.27775	0.12554	15.8372	-17.0837
8.53956	164.129	77.504	-78.6194	47.2506	-56.5594	35.5283	-41.7058	36.3862	-74.776	15.4452	-36.6985	31.1708	-35.9673	33.3099	-10.7965	21.3983	-26.749	0.38775	-3.33492	1.20346	17.919	1.09701	17.1437	1.16693	16.6894	0.28001	0.08185	15.8411	-17.0455
8.52262	163.736	77.5172	-78.4498	47.266	-56.4532	35.5374	-41.6257	36.3845	-74.5706	17.6469	-42.0132	31.183	-35.9009	33.3115	-10.775	21.4004	-26.6913	0.39125	-3.32673	1.20104	17.8756	1.0981	17.1028	1.16462	16.6475	0.27995	0.04573	15.8452	-17.0076
8.50719	163.34	77.5308	-78.2812	47.2815	-56.3475	35.5464	-41.5456	36.3873	-74.379	19.827	-47.2585	31.1952	-35.8342	33.3131	-10.7536	21.4025	-26.6343	0.39567	-3.30573	1.19875	17.8322	1.09917	17.0616	1.16168	16.6062	0.27658	0.0193	15.8495	-16.97
8.49367	162.941	77.5447	-78.1138	47.297	-56.2422	35.5554	-41.4654	36.3944	-74.2003	21.9433	-52.3305	31.2072	-35.7671	33.3147	-10.732	21.4045	-26.5777	0.40056	-3.27318	1.1966	17.7889	1.10006	17.02	1.15819	16.5654	0.26911	0.00402	15.8538	-16.9327
8.48225	162.538	77.5589	-77.9474	47.3125	-56.137	35.5643	-41.3849	36.4051	-74.0323	23.9563	-57.1325	31.219	-35.6995	33.3162	-10.7105	21.4063	-26.5214	0.40553	-3.23073	1.1946	17.7456	1.10066	16.9781	1.15422	16.525	0.25714	0.000417223	15.8583	-16.896
8.47292	162.132	77.5733	-77.7819	47.3279	-56.0314	35.5731	-41.3042	36.4185	-73.8723	25.8307	-61.5786	31.2305	-35.6315	33.3178	-10.6889	21.4081	-26.4653	0.41033	-3.1804	1.19271	17.7023	1.10086	16.936	1.14988	16.4849	0.24067	0.00796	15.863	-16.8598
8.46546	161.722	77.5878	-77.6173	47.3433	-55.9253	35.582	-41.2232	36.4333	-73.7168	27.5371	-65.5972	31.2417	-35.5631	33.3193	-10.6674	21.4097	-26.4091	0.41483	-3.12446	1.19092	17.659	1.1006	16.8937	1.14527	16.4451	0.22019	0.02503	15.8679	-16.8243
8.45947	161.311	77.6024	-77.4533	47.3587	-55.8186	35.591	-41.142	36.4482	-73.5622	29.0526	-69.1336	31.2525	-35.4945	33.3208	-10.6459	21.4113	-26.3527	0.41903	-3.06532	1.18918	17.6156	1.09981	16.8512	1.14049	16.4055	0.19665	0.04894	15.8728	-16.7892
8.45443	160.899	77.617	-77.2897	47.3741	-55.7112	35.6001	-41.0607	36.4622	-73.405	30.3619	-72.1517	31.2631	-35.4258	33.3223	-10.6244	21.4128	-26.296	0.42303	-3.00546	1.18746	17.5723	1.09847	16.8087	1.13564	16.3661	0.17139	0.07607	15.878	-16.7548
8.44974	160.488	77.6315	-77.1264	47.3896	-55.6032	35.6094	-40.9795	36.4741	-73.2425	31.4577	-74.6349	31.2734	-35.3571	33.3238	-10.6031	21.4143	-26.239	0.42706	-2.94725	1.18572	17.529	1.09661	16.7661	1.13082	16.3267	0.14613	0.10217	15.8833	-16.7208
8.44478	160.079	77.646	-76.9633	47.4052	-55.4947	35.619	-40.8985	36.4832	-73.0723	32.3402	-76.5856	31.2834	-35.2887	33.3253	-10.582	21.4158	-26.1816	0.43138	-2.89281	1.18392	17.4858	1.09424	16.7236	1.12609	16.2875	0.12274	0.12262	15.8886	-16.6871
8.43896	159.673	77.6603	-76.8004	47.421	-55.3858	35.6288	-40.818	36.4892	-72.8932	33.017	-78.0242	31.2932	-35.2207	33.3267	-10.5611	21.4174	-26.1239	0.43627	-2.84394	1.18204	17.4428	1.09144	16.6811	1.12154	16.2483	0.10317	0.13292	15.894	-16.6538
8.4318	159.272	77.6746	-76.6376	47.4372	-55.2769	35.639	-40.7379	36.4918	-72.7048	33.5022	-78.9872	31.3029	-35.1532	33.3281	-10.5404	21.4191	-26.066	0.44199	-2.80194	1.18008	17.3998	1.08828	16.6388	1.11721	16.2091	0.08919	0.12903	15.8993	-16.6205
8.42296	158.877	77.6889	-76.4751	47.4537	-55.1683	35.6495	-40.6586	36.4915	-72.5079	33.8154	-79.5242	31.3124	-35.0864	33.3295	-10.52	21.4209	-26.008	0.44872	-2.76758	1.17804	17.357	1.08486	16.5966	1.11316	16.1699	0.08224	0.10792	15.9045	-16.5873
8.41228	158.487	77.7032	-76.3129	47.4705	-55.0602	35.6603	-40.5799	36.4888	-72.3039	33.9803	-79.695	31.3219	-35.0202	33.3309	-10.4999	21.423	-25.9501	0.45655	-2.74102	1.17595	17.3143	1.0813	16.5545	1.10939	16.1306	0.08325	0.06786	15.9095	-16.5539
8.39976	158.102	77.7176	-76.1512	47.4878	-54.9529	35.6714	-40.5019	36.4845	-72.0949	34.0231	-79.5659	31.3314	-34.9548	33.3323	-10.48	21.4253	-25.8923	0.46541	-2.72182	1.17386	17.2717	1.0777	16.5126	1.10593	16.0914	0.09246	0.00883	15.9142	-16.5202
8.38558	157.723	77.7322	-75.99	47.5054	-54.8466	35.6827	-40.4246	36.4795	-71.8836	33.9717	-79.2058	31.3408	-34.8901	33.3337	-10.4604	21.4278	-25.8349	0.47512	-2.70895	1.17181	17.2291	1.07417	16.4709	1.10277	16.0522	0.10935	-0.06732	15.9185	-16.4862
8.37009	157.347	77.7471	-75.8297	47.5233	-54.7414	35.6942	-40.3479	36.4749	-71.6727	33.8534	-78.6832	31.3504	-34.8261	33.3351	-10.441	21.4306	-25.778	0.48534	-2.70093	1.16985	17.1865	1.0708	16.4294	1.0999	16.0129	0.13256	-0.15679	15.9223	-16.4517
8.35375	156.974	77.7624	-75.6703	47.5415	-54.6374	35.7057	-40.2715	36.4716	-71.4649	33.6943	-78.0626	31.36	-34.7625	33.3366	-10.4218	21.4336	-25.7217	0.49563	-2.69585	1.16806	17.1439	1.06768	16.3882	1.09729	15.9737	0.15993	-0.25394	15.9256	-16.4167
8.33709	156.603	77.778	-75.512	47.5598	-54.5345	35.7172	-40.1953	36.4703	-71.2625	33.5176	-77.4017	31.3697	-34.6994	33.338	-10.4027	21.4368	-25.6659	0.50545	-2.69162	1.16649	17.1012	1.06486	16.3472	1.09491	15.9345	0.18856	-0.3516	15.9284	-16.3811
8.32065	156.231	77.794	-75.3546	47.578	-54.4326	35.7286	-40.119	36.4715	-71.0672	33.3434	-76.7497	31.3795	-34.6367	33.3395	-10.3836	21.4401	-25.6108	0.51426	-2.68609	1.16518	17.0583	1.06239	16.3064	1.09272	15.8953	0.21505	-0.44151	15.9305	-16.345
8.30494	155.859	77.8103	-75.1983	47.5961	-54.3316	35.7398	-40.0426	36.4756	-70.8801	33.1872	-76.1452	31.3895	-34.5741	33.3411	-10.3645	21.4436	-25.5563	0.52152	-2.67722	1.16416	17.0152	1.06028	16.2659	1.09068	15.8561	0.23569	-0.51493	15.9319	-16.3083
8.29039	155.484	77.8269	-75.0428	47.6139	-54.231	35.7509	-39.9657	36.4826	-70.7016	33.0607	-75.616	31.3996	-34.5115	33.3427	-10.3452	21.4471	-25.5023	0.52679	-2.66331	1.16344	16.972	1.05853	16.2256	1.08875	15.817	0.24679	-0.56344	15.9328	-16.2711
8.27731	155.107	77.8438	-74.8881	47.6312	-54.1307	35.7617	-39.8883	36.4921	-70.531	32.9706	-75.1788	31.4099	-34.449	33.3444	-10.3257	21.4507	-25.4487	0.52978	-2.64309	1.16302	16.9285	1.05711	16.1856	1.08687	15.7781	0.24504	-0.57977	15.9331	-16.2335
8.26586	154.727	77.8607	-74.7338	47.6479	-54.0304	35.7723	-39.8103	36.5036	-70.3674	32.9198	-74.8401	31.4204	-34.3863	33.3462	-10.306	21.4542	-25.3954	0.53035	-2.61589	1.16285	16.8848	1.05597	16.1458	1.085	15.7392	0.22789	-0.55863	15.9328	-16.1955
8.25603	154.343	77.8776	-74.5798	47.6639	-53.9298	35.7827	-39.7318	36.5164	-70.209	32.9073	-74.5969	31.4312	-34.3236	33.348	-10.2859	21.4576	-25.3422	0.52862	-2.58168	1.16289	16.8409	1.05506	16.1061	1.0831	15.7004	0.19391	-0.49762	15.9322	-16.1572
8.24767	153.957	77.8944	-74.4258	47.6791	-53.8286	35.793	-39.6527	36.5296	-70.0537	32.929	-74.439	31.4422	-34.2607	33.35	-10.2655	21.461	-25.2891	0.52491	-2.54113	1.16306	16.797	1.05431	16.0667	1.08114	15.6619	0.14315	-0.39791	15.9311	-16.1187
8.24047	153.569	77.911	-74.2716	47.6936	-53.7267	35.8032	-39.5731	36.5423	-69.8993	32.9788	-74.3503	31.4535	-34.1977	33.3521	-10.2447	21.4643	-25.2358	0.51977	-2.4955	1.16327	16.753	1.05364	16.0274	1.07908	15.6235	0.07744	-0.26488	15.9297	-16.0801
8.23404	153.18	77.9273	-74.1168	47.7073	-53.6241	35.8135	-39.4934	36.5538	-69.7437	33.0488	-74.3113	31.4649	-34.1347	33.3542	-10.2236	21.4676	-25.1824	0.51394	-2.44663	1.16342	16.7092	1.05298	15.988	1.0769	15.5854	0.000548865	-0.10846	15.9282	-16.0415
8.22792	152.792	77.9431	-73.9615	47.7204	-53.5207	35.8239	-39.4137	36.5635	-69.585	33.1305	-74.301	31.4766	-34.0718	33.3565	-10.2021	21.4709	-25.1287	0.50827	-2.3967	1.16342	16.6654	1.05226	15.9487	1.0746	15.5475	-0.08166	0.05677	15.9265	-16.003
8.22163	152.405	77.9586	-73.8055	47.7328	-53.4167	35.8345	-39.3342	36.5707	-69.4216	33.2157	-74.2988	31.4885	-34.009	33.3588	-10.1803	21.4742	-25.0748	0.50369	-2.3481	1.16317	16.6219	1.05142	15.9092	1.07217	15.5098	-0.16129	0.21172	15.9248	-15.9647
8.2147	152.021	77.9736	-73.6488	47.7448	-53.3122	35.8453	-39.2553	36.5752	-69.2528	33.2969	-74.2861	31.5005	-33.9463	33.3613	-10.1583	21.4776	-25.0206	0.50111	-2.30319	1.16258	16.5787	1.05042	15.8696	1.06961	15.4724	-0.22856	0.33336	15.9232	-15.9266
8.20678	151.641	77.9884	-73.4915	47.7564	-53.2073	35.8565	-39.1772	36.5771	-69.0781	33.3678	-74.2477	31.5127	-33.8839	33.3638	-10.1361	21.4812	-24.9662	0.5013	-2.26408	1.1616	16.5359	1.04921	15.8297	1.06694	15.4352	-0.27211	0.39548	15.9216	-15.8889
8.19758	151.264	78.0028	-73.3338	47.768	-53.1025	35.8681	-39.1001	36.5766	-68.8979	33.424	-74.1727	31.5248	-33.8218	33.3665	-10.1138	21.485	-24.9117	0.50485	-2.2324	1.16017	16.4935	1.04777	15.7895	1.0642	15.3983	-0.27941	0.36981	15.9202	-15.8516
8.18698	150.892	78.0171	-73.176	47.7795	-52.9979	35.88	-39.0241	36.5742	-68.713	33.4627	-74.0547	31.5369	-33.76	33.3691	-10.0916	21.489	-24.8573	0.5121	-2.20913	1.15829	16.4516	1.04609	15.749	1.06141	15.3615	-0.23729	0.22733	15.919	-15.8148
8.17497	150.524	78.0313	-73.0182	47.7912	-52.8938	35.8922	-38.9495	36.5704	-68.5248	33.4832	-73.8919	31.5488	-33.6986	33.3719	-10.0695	21.4933	-24.8029	0.52302	-2.1945	1.15594	16.41	1.04417	15.7082	1.05861	15.3249	-0.13254	-0.06024	15.918	-15.7785
8.16171	150.161	78.0455	-72.8609	47.8032	-52.7904	35.9046	-38.8761	36.5662	-68.3348	33.4863	-73.6871	31.5605	-33.6375	33.3747	-10.0477	21.498	-24.7487	0.53728	-2.18787	1.15317	16.3688	1.04202	15.6671	1.05586	15.2883	0.04735	-0.51887	15.9172	-15.7429
8.14747	149.8	78.0599	-72.7043	47.8156	-52.6879	35.9172	-38.8039	36.5621	-68.1449	33.4744	-73.4463	31.5719	-33.5766	33.3775	-10.026	21.5029	-24.6949	0.55416	-2.18778	1.15003	16.3281	1.03965	15.6257	1.05321	15.2518	0.3136	-1.17058	15.9166	-15.7077
8.13261	149.443	78.0746	-72.5487	47.8283	-52.5864	35.9298	-38.7329	36.5591	-67.9568	33.4511	-73.1784	31.5829	-33.5159	33.3803	-10.0047	21.5081	-24.6414	0.57268	-2.19204	1.1466	16.2876	1.03708	15.5842	1.0507	15.2152	0.67538	-2.03205	15.9162	-15.6733
8.11756	149.086	78.0895	-72.3942	47.8416	-52.4858	35.9423	-38.6629	36.5576	-67.7721	33.4203	-72.8941	31.5935	-33.4553	33.3831	-9.98374	21.5135	-24.5884	0.59157	-2.19793	1.14296	16.2473	1.03434	15.5426	1.04839	15.1785	1.13927	-3.11323	15.9161	-15.6394
8.10277	148.731	78.1048	-72.241	47.8553	-52.3862	35.9546	-38.5936	36.5583	-67.5921	33.3867	-72.6044	31.6036	-33.3948	33.386	-9.96314	21.519	-24.5357	0.60947	-2.20235	1.13921	16.2073	1.03143	15.5011	1.04632	15.1416	1.70869	-4.41639	15.9161	-15.6062
8.08866	148.375	78.1204	-72.0892	47.8694	-52.2874	35.9666	-38.5248	36.5613	-67.4174	33.3542	-72.32	31.6133	-33.3343	33.3888	-9.9429	21.5246	-24.4835	0.62497	-2.2022	1.13545	16.1673	1.02837	15.4598	1.04452	15.1046	2.38362	-5.93539	15.9164	-15.5735
8.07558	148.018	78.1362	-71.9387	47.8839	-52.1892	35.9781	-38.4563	36.5668	-67.2485	33.3268	-72.0501	31.6224	-33.2738	33.3916	-9.923	21.53	-24.4317	0.63677	-2.19465	1.13176	16.1275	1.02518	15.4189	1.04304	15.0673	3.1603	-7.65546	15.9169	-15.5414
8.06379	147.659	78.1522	-71.7893	47.8986	-52.0915	35.9891	-38.3878	36.5746	-67.085	33.3072	-71.8021	31.6311	-33.2131	33.3943	-9.9034	21.5352	-24.3802	0.64383	-2.17744	1.12824	16.0877	1.02185	15.3785	1.04189	15.0298	4.03123	-9.55331	15.9176	-15.5099
8.05344	147.299	78.1683	-71.6408	47.9134	-51.9939	35.9995	-38.319	36.5843	-66.9265	33.2974	-71.5805	31.6395	-33.1523	33.397	-9.88405	21.54	-24.3288	0.64547	-2.14919	1.12494	16.0479	1.0184	15.3387	1.04107	14.992	4.98536	-11.5978	15.9184	-15.4788
8.04453	146.937	78.1842	-71.493	47.9284	-51.8962	36.0094	-38.2499	36.5956	-66.7718	33.2983	-71.3876	31.6475	-33.0914	33.3996	-9.86489	21.5445	-24.2776	0.64146	-2.10958	1.12193	16.0081	1.01482	15.2996	1.04057	14.9541	6.00838	-13.7508	15.9195	-15.4481
8.03695	146.573	78.1999	-71.3455	47.9434	-51.7984	36.0188	-38.1803	36.6077	-66.6196	33.3097	-71.2225	31.6553	-33.0304	33.4022	-9.84586	21.5485	-24.2264	0.6321	-2.05952	1.11921	15.9684	1.01111	15.2614	1.04039	14.916	7.08326	-15.9689	15.9209	-15.4176
8.03047	146.209	78.2152	-71.1981	47.9583	-51.7002	36.0278	-38.1101	36.62	-66.4685	33.3303	-71.0823	31.663	-32.9693	33.4047	-9.82689	21.552	-24.1752	0.61824	-2.00116	1.11681	15.9288	1.00728	15.2239	1.04049	14.8777	8.19087	-18.2049	15.9224	-15.3874
8.02477	145.844	78.2301	-71.0505	47.9732	-51.6016	36.0364	-38.0393	36.632	-66.3169	33.3584	-70.9621	31.6706	-32.9082	33.4071	-9.80794	21.5548	-24.124	0.60122	-1.93784	1.11471	15.8893	1.00331	15.1873	1.04083	14.8394	9.31078	-20.4095	15.9242	-15.3573
8.01948	145.48	78.2445	-70.9023	47.9879	-51.5025	36.0448	-37.9678	36.643	-66.1636	33.3915	-70.8555	31.6784	-32.847	33.4095	-9.78895	21.5572	-24.0726	0.58282	-1.87383	1.11287	15.8499	0.99923	15.1514	1.04136	14.8012	10.4221	-22.5339	15.9262	-15.3273
8.01418	145.118	78.2582	-70.7535	48.0025	-51.4031	36.0532	-37.8958	36.6526	-66.0076	33.4269	-70.7558	31.6863	-32.7859	33.4117	-9.7699	21.5591	-24.0211	0.56511	-1.81406	1.11125	15.8108	0.99505	15.1161	1.04204	14.763	11.5043	-24.5314	15.9284	-15.2972
8.00849	144.759	78.2714	-70.604	48.0171	-51.3034	36.0616	-37.8234	36.6606	-65.848	33.4618	-70.6558	31.6945	-32.7249	33.4139	-9.75074	21.5605	-23.9696	0.5503	-1.76369	1.10979	15.772	0.99079	15.0814	1.0428	14.7249	12.538	-26.3595	15.9308	-15.2669
8.00208	144.402	78.2841	-70.4538	48.0316	-51.2036	36.0701	-37.7506	36.6667	-65.6848	33.494	-70.5494	31.7029	-32.6639	33.4161	-9.73149	21.5617	-23.9181	0.54049	-1.72766	1.10844	15.7335	0.98648	15.0471	1.04358	14.6871	13.5059	-27.9816	15.9334	-15.2365
7.9947	144.049	78.2964	-70.3029	48.046	-51.1039	36.079	-37.6776	36.6712	-65.5178	33.5213	-70.4315	31.7116	-32.603	33.4181	-9.71213	21.5626	-23.8666	0.53753	-1.71016	1.10713	15.6954	0.98217	15.0129	1.04432	14.6495	14.3935	-29.3686	15.9361	-15.2059
7.98618	143.7	78.3085	-70.1516	48.0605	-51.0046	36.0881	-37.6046	36.6741	-65.3478	33.5424	-70.2983	31.7207	-32.5422	33.4201	-9.69268	21.5635	-23.8152	0.54274	-1.71414	1.10579	15.6577	0.97792	14.9789	1.04497	14.6122	15.1892	-30.4997	15.9389	-15.175
7.97648	143.354	78.3204	-70	48.0751	-50.9059	36.0977	-37.5315	36.676	-65.1754	33.5566	-70.1479	31.73	-32.4814	33.4219	-9.67317	21.5643	-23.7641	0.55677	-1.7409	1.10438	15.6203	0.97376	14.9447	1.04547	14.5752	15.8851	-31.3631	15.9418	-15.1438
7.96568	143.012	78.3323	-69.8485	48.0898	-50.8079	36.1077	-37.4585	36.6772	-65.0019	33.5639	-69.9803	31.7395	-32.4207	33.4237	-9.65362	21.5654	-23.7131	0.57943	-1.78975	1.10285	15.5832	0.96977	14.9102	1.04577	14.5385	16.4772	-31.9562	15.9447	-15.1123
7.95393	142.672	78.3445	-69.6974	48.1046	-50.7108	36.1181	-37.3857	36.6782	-64.8283	33.5649	-69.7969	31.7492	-32.3599	33.4255	-9.63406	21.5666	-23.6626	0.6096	-1.85782	1.10117	15.5465	0.966	14.8754	1.04584	14.5022	16.9648	-32.2856	15.9475	-15.0805
7.94148	142.334	78.357	-69.5469	48.1194	-50.6147	36.1288	-37.313	36.6795	-64.6559	33.5609	-69.6007	31.759	-32.2991	33.4271	-9.61453	21.5682	-23.6123	0.64525	-1.94004	1.09931	15.51	0.96252	14.8402	1.04563	14.4661	17.3513	-32.3657	15.9504	-15.0485
7.92864	141.997	78.37	-69.3973	48.1344	-50.5196	36.1398	-37.2405	36.6816	-64.4857	33.5533	-69.3956	31.7687	-32.2382	33.4288	-9.59506	21.5702	-23.5624	0.68348	-2.02932	1.09726	15.4737	0.95938	14.8044	1.04512	14.4303	17.6427	-32.2185	15.9532	-15.0163
7.91572	141.66	78.3836	-69.2488	48.1494	-50.4255	36.1508	-37.1682	36.6848	-64.3188	33.5441	-69.186	31.7784	-32.1773	33.4303	-9.57567	21.5726	-23.5127	0.72069	-2.11697	1.09504	15.4376	0.95661	14.7681	1.04429	14.3948	17.8481	-31.8716	15.9558	-14.9839
7.90303	141.324	78.3977	-69.1016	48.1644	-50.3323	36.1619	-37.096	36.6894	-64.1557	33.5351	-68.9766	31.7879	-32.1162	33.4318	-9.55637	21.5754	-23.4633	0.75281	-2.19322	1.09264	15.4014	0.95426	14.7314	1.04312	14.3595	17.9784	-31.3566	15.9584	-14.9514
7.89084	140.986	78.4125	-68.9556	48.1794	-50.2399	36.1729	-37.024	36.6955	-63.9967	33.5279	-68.7718	31.7973	-32.0551	33.4333	-9.53719	21.5786	-23.414	0.77565	-2.248	1.0901	15.3653	0.95235	14.6943	1.0416	14.3244	18.0462	-30.708	15.9609	-14.9188
7.87935	140.646	78.4277	-68.8109	48.1944	-50.148	36.1837	-36.9521	36.7028	-63.8418	33.5242	-68.5752	31.8063	-31.994	33.4347	-9.51812	21.5822	-23.3647	0.78525	-2.27184	1.08743	15.3291	0.95087	14.6568	1.03973	14.2894	18.0644	-29.9605	15.9632	-14.8863
7.86868	140.305	78.4433	-68.6672	48.2092	-50.0565	36.1942	-36.8803	36.7114	-63.6906	33.5249	-68.3895	31.8151	-31.933	33.4361	-9.49916	21.586	-23.3154	0.77826	-2.25678	1.08466	15.2928	0.94983	14.6191	1.0375	14.2546	18.0058	-29.1129	15.9655	-14.8538
7.85885	139.963	78.4592	-68.5245	48.224	-49.9651	36.2043	-36.8086	36.7209	-63.5423	33.5305	-68.2162	31.8236	-31.8721	33.4376	-9.48029	21.5901	-23.2659	0.75241	-2.1974	1.08184	15.2563	0.94919	14.5814	1.03493	14.22			15.9678	-14.8214
7.8498	139.619	78.4751	-68.3824	48.2387	-49.8738	36.214	-36.7371	36.7308	-63.3963	33.5412	-68.0555	31.8319	-31.8115	33.439	-9.46151	21.5943	-23.2162	0.70687	-2.09167	1.07899	15.2196	0.94891	14.5437	1.03203	14.1855			15.97	-14.7892
7.84137	139.275	78.491	-68.2407	48.2533	-49.7823	36.2233	-36.6657	36.7409	-63.2515	33.5566	-67.9067	31.8399	-31.7513	33.4405	-9.4428	21.5985	-23.1662	0.64262	-1.94184	1.07614	15.1828	0.94895	14.5062	1.02882	14.1511			15.9723	-14.7571
7.83335	138.931	78.5066	-68.0991	48.2679	-49.6906	36.2321	-36.5946	36.7506	-63.107	33.5758	-67.7678	31.8478	-31.6915	33.442	-9.42413	21.6028	-23.1158	0.56267	-1.75495	1.07333	15.1458	0.94923	14.4689	1.02532	14.1169			15.9746	-14.7253
7.82549	138.588	78.5219	-67.9573	48.2826	-49.5986	36.2406	-36.5238	36.7596	-62.9618	33.5977	-67.636	31.8555	-31.6323	33.4435	-9.4055	21.6069	-23.0651	0.47226	-1.54324	1.07058	15.1087	0.94969	14.432	1.02156	14.0828			15.9771	-14.6937
7.81752	138.246	78.5366	-67.8153	48.2974	-49.5063	36.2487	-36.4533	36.7677	-62.8152	33.6211	-67.5082	31.8632	-31.5736	33.4451	-9.38688	21.611	-23.0141	0.37884	-1.32419	1.06791	15.0715	0.95025	14.3954	1.01757	14.0489			15.9796	-14.6624
7.80917	137.906	78.5507	-67.6727	48.3125	-49.4138	36.2567	-36.3832	36.7745	-62.6667	33.6446	-67.3811	31.871	-31.5156	33.4467	-9.36826	21.6149	-22.9628	0.29199	-1.12022	1.06536	15.0342	0.95085	14.3592	1.01341	14.015			15.9823	-14.6314
7.80026	137.57	78.5642	-67.5296	48.3279	-49.3213	36.2644	-36.3136	36.7802	-62.5161	33.6668	-67.2516	31.8788	-31.4581	33.4484	-9.34963	21.6186	-22.9115	0.22313	-0.95806	1.06294	14.9969	0.95141	14.3234	1.00911	13.9813			15.9851	-14.6007
7.79061	137.236	78.5771	-67.386	48.3437	-49.2288	36.2721	-36.2445	36.7848	-62.3634	33.6868	-67.117	31.8868	-31.4012	33.4501	-9.33099	21.6222	-22.8601	0.18515	-0.86786	1.06067	14.9597	0.95186	14.288	1.00474	13.9477			15.988	-14.5704
7.78016	136.906	78.5895	-67.2419	48.3599	-49.1366	36.2798	-36.1758	36.7883	-62.2088	33.7037	-66.9753	31.8951	-31.3448	33.4519	-9.31235	21.6256	-22.8087	0.19185	-0.88188	1.05857	14.9226	0.95216	14.253	1.00035	13.9141			15.9911	-14.5404
7.76891	136.579	78.6014	-67.0976	48.3766	-49.0447	36.2876	-36.1076	36.7912	-62.053	33.717	-66.8254	31.9036	-31.2888	33.4537	-9.2937	21.6289	-22.7577	0.25732	-1.03305	1.05665	14.8855	0.95226	14.2182	0.99601	13.8806			15.9941	-14.5107
7.75697	136.254	78.613	-66.9532	48.3938	-48.9533	36.2955	-36.0397	36.7936	-61.8965	33.7267	-66.667	31.9124	-31.233	33.4556	-9.27506	21.6321	-22.7069	0.39523	-1.35332	1.05492	14.8487	0.95215	14.1837	0.99177	13.847			15.9972	-14.4813
7.7445	135.932	78.6245	-66.8091	48.4114	-48.8626	36.3035	-35.9722	36.796	-61.7401	33.7329	-66.5008	31.9216	-31.1773	33.4574	-9.25642	21.6351	-22.6566	0.61812	-1.87194	1.0534	14.812	0.9518	14.1494	0.9877	13.8133			16.0003	-14.4523
7.73171	135.612	78.6359	-66.6654	48.4293	-48.7726	36.3117	-35.9049	36.7988	-61.5847	33.7364	-66.3283	31.931	-31.1216	33.4593	-9.23782	21.6381	-22.6069	0.93667	-2.61377	1.05209	14.7756	0.95123	14.1152	0.98386	13.7795			16.0032	-14.4235
7.71885	135.292	78.6475	-66.5224	48.4475	-48.6832	36.32	-35.8376	36.8022	-61.4308	33.7378	-66.1513	31.9409	-31.0658	33.4612	-9.21925	21.641	-22.5576	1.35901	-3.59772	1.05099	14.7393	0.95046	14.0811	0.98029	13.7455			16.0059	-14.395
7.70618	134.972	78.6594	-66.3804	48.4657	-48.5946	36.3284	-35.7704	36.8064	-61.2791	33.7381	-65.9724	31.951	-31.0098	33.463	-9.20073	21.6438	-22.509	1.89014	-4.83541	1.05009	14.7033	0.94952	14.0472	0.97704	13.7113			16.0085	-14.3666
7.69394	134.652	78.6717	-66.2396	48.4838	-48.5066	36.337	-35.7031	36.8116	-61.1298	33.7384	-65.7941	31.9615	-30.9535	33.4649	-9.18227	21.6466	-22.4609	2.53154	-6.3301	1.0494	14.6674	0.94846	14.0133	0.97415	13.6768			16.0108	-14.3383
7.68233	134.331	78.6845	-66.1	48.5017	-48.4191	36.3456	-35.6356	36.8179	-60.9831	33.7396	-65.6188	31.9722	-30.8969	33.4667	-9.16388	21.6492	-22.4132	3.28082	-8.07607	1.04888	14.6318	0.94733	13.9796	0.97162	13.6421			16.0128	-14.31
7.67148	134.009	78.6978	-65.9618	48.5191	-48.3319	36.3541	-35.568	36.8251	-60.8389	33.7424	-65.4485	31.9832	-30.84	33.4686	-9.14557	21.6517	-22.366	4.13166	-10.0584	1.04853	14.5963	0.94621	13.946	0.96946	13.6072			16.0145	-14.2817
7.66144	133.686	78.7115	-65.8248	48.5361	-48.2448	36.3627	-35.5	36.833	-60.6969	33.7477	-65.2849	31.9944	-30.7829	33.4704	-9.12735	21.6541	-22.3191	5.07392	-12.253	1.04831	14.561	0.94515	13.9125	0.96766	13.572			16.0159	-14.2531
7.65221	133.361	78.7258	-65.6891	48.5523	-48.1577	36.3712	-35.4319	36.8414	-60.5564	33.7555	-65.1288	32.0059	-30.7257	33.4723	-9.10923	21.6563	-22.2723	6.0939	-14.6279	1.0482	14.5257	0.94423	13.8792	0.9662	13.5366			16.017	-14.2243
7.64368	133.035	78.7404	-65.5545	48.5678	-48.0705	36.3796	-35.3636	36.85	-60.417	33.7661	-64.9805	32.0175	-30.6684	33.4741	-9.09122	21.6584	-22.2257	7.17486	-17.1435	1.04817	14.4906	0.94349	13.8461	0.96503	13.5012			16.0178	-14.1952
7.63569	132.709	78.7553	-65.4208	48.5825	-47.9829	36.3879	-35.2951	36.8584	-60.2778	33.7791	-64.8393	32.0292	-30.6114	33.476	-9.07333	21.6604	-22.179	8.29761	-19.7547	1.04817	14.4554	0.943	13.8131	0.9641	13.4657			16.0185	-14.1657
7.62802	132.383	78.7704	-65.2878	48.5964	-47.8948	36.3963	-35.2267	36.8662	-60.1382	33.7942	-64.7043	32.041	-30.5546	33.478	-9.05557	21.6622	-22.1323	9.44135	-22.4126	1.04818	14.4203	0.94278	13.7802	0.96335	13.4302			16.019	-14.1357
7.62044	132.058	78.7856	-65.1553	48.6097	-47.8063	36.4046	-35.1584	36.8732	-59.9975	33.8106	-64.5737	32.0529	-30.4982	33.48	-9.03795	21.6638	-22.0855	10.5844	-25.0663	1.04816	14.3852	0.94286	13.7475	0.9627	13.3949			16.0195	-14.1051
7.61269	131.735	78.8007	-65.0231	48.6223	-47.7173	36.4129	-35.0903	36.8791	-59.8553	33.8276	-64.4457	32.0648	-30.4425	33.4821	-9.02048	21.6654	-22.0386	11.7054	-27.6652	1.04807	14.35	0.94325	13.7148	0.9621	13.3597			16.0199	-14.0741
7.60454	131.413	78.8157	-64.891	48.6344	-47.6278	36.4214	-35.0226	36.8838	-59.7113	33.8445	-64.3181	32.0766	-30.3874	33.4842	-9.00317	21.6669	-21.9916	12.7836	-30.1609	1.04789	14.3148	0.94393	13.682	0.96146	13.3249			16.0205	-14.0426
7.5958	131.094	78.8304	-64.7589	48.6461	-47.5378	36.43	-34.9552	36.8872	-59.5654	33.8602	-64.1891	32.0883	-30.3331	33.4865	-8.98603	21.6684	-21.9445	13.8005	-32.5094	1.04759	14.2795	0.94486	13.6491	0.96073	13.2904			16.0211	-14.0107
7.58633	130.779	78.8448	-64.6266	48.6577	-47.4476	36.4389	-34.8884	36.8894	-59.4177	33.8744	-64.0568	32.0997	-30.2795	33.4888	-8.96907	21.67	-21.8974	14.7399	-34.6726	1.04716	14.244	0.946	13.6159	0.95984	13.2563			16.0219	-13.9784
7.57606	130.465	78.859	-64.4942	48.6693	-47.3571	36.448	-34.8222	36.8906	-59.2687	33.8864	-63.92	32.111	-30.2266	33.4913	-8.95228	21.6718	-21.8504	15.5889	-36.6199	1.04659	14.2084	0.94727	13.5824	0.95876	13.2227			16.023	-13.946
7.56502	130.155	78.8728	-64.3615	48.681	-47.2667	36.4575	-34.7565	36.891	-59.1187	33.8959	-63.7779	32.122	-30.1743	33.4938	-8.93566	21.6737	-21.8036	16.338	-38.329	1.04586	14.1727	0.94859	13.5485	0.95744	13.1895			16.0242	-13.9135
7.55327	129.848	78.8863	-64.2286	48.6929	-47.1763	36.4673	-34.6913	36.8909	-58.9685	33.9031	-63.6301	32.1326	-30.1226	33.4964	-8.9192	21.6759	-21.757	16.9817	-39.7869	1.04497	14.1369	0.94986	13.514	0.95587	13.1569			16.0256	-13.8811
7.54096	129.542	78.8996	-64.0956	48.7052	-47.0861	36.4774	-34.6267	36.8906	-58.8186	33.908	-63.4771	32.1429	-30.0713	33.4991	-8.90289	21.6784	-21.7108	17.5183	-40.9893	1.04392	14.101	0.95098	13.479	0.95405	13.1247			16.0271	-13.8489
7.52829	129.238	78.9126	-63.9625	48.7178	-46.9962	36.4879	-34.5625	36.8905	-58.6698	33.9111	-63.3197	32.1527	-30.0202	33.5018	-8.88668	21.6813	-21.6649	17.95	-41.9412	1.04271	14.065	0.95184	13.4434	0.95201	13.0929			16.0288	-13.8171
7.51546	128.935	78.9255	-63.8294	48.7307	-46.9067	36.4986	-34.4986	36.8908	-58.5227	33.913	-63.159	32.1622	-29.9692	33.5045	-8.87056	21.6845	-21.6194	18.2822	-42.6552	1.04134	14.029	0.95235	13.4072	0.94976	13.0616			16.0305	-13.7859
7.50272	128.632	78.9383	-63.6964	48.744	-46.8176	36.5097	-34.435	36.8918	-58.3776	33.9144	-62.9967	32.1714	-29.918	33.5073	-8.85448	21.6882	-21.5743	18.5233	-43.1512	1.03982	13.9931	0.95242	13.3704	0.94736	13.0307			16.0321	-13.7554
7.49027	128.329	78.9509	-63.5635	48.7575	-46.7291	36.5209	-34.3714	36.8938	-58.2349	33.9159	-62.8343	32.1802	-29.8666	33.51	-8.8384	21.6922	-21.5296	18.6841	-43.4544	1.03814	13.9572	0.95195	13.3333	0.94486	13.0001			16.0336	-13.7255
7.47831	128.024	78.9634	-63.4307	48.7711	-46.641	36.5323	-34.308	36.8967	-58.0947	33.9183	-62.6735	32.1887	-29.8147	33.5127	-8.82227	21.6965	-21.4853	18.777	-43.5943	1.03631	13.9215	0.9509	13.2958	0.94232	12.9698			16.0348	-13.6965
7.46695	127.719	78.9759	-63.2982	48.7846	-46.5534	36.5438	-34.2445	36.9005	-57.9569	33.9222	-62.5157	32.197	-29.7624	33.5154	-8.80603	21.7012	-21.4412	18.8152	-43.6023	1.03432	13.886	0.94922	13.2582	0.9398	12.9397			16.0358	-13.6682
7.45627	127.413	78.9883	-63.1659	48.798	-46.4662	36.5553	-34.181	36.9052	-57.8211	33.928	-62.362	32.2052	-29.7095	33.518	-8.78966	21.7062	-21.3974	18.8125	-43.5108	1.03215	13.8508	0.9469	13.2206	0.93738	12.9098			16.0364	-13.6407
7.44629	127.105	79.0005	-63.0337	48.8111	-46.3795	36.5666	-34.1174	36.9107	-57.687	33.9361	-62.213	32.2133	-29.6561	33.5205	-8.7731	21.7113	-21.3537	18.7818	-43.3508	1.02982	13.8159	0.94394	13.1831	0.93511	12.8801			16.0367	-13.6139
7.43696	126.797	79.0126	-62.9016	48.8239	-46.2932	36.5779	-34.0536	36.9166	-57.554	33.9464	-62.069	32.2215	-29.6021	33.5229	-8.75633	21.7167	-21.31	18.7353	-43.1514	1.02731	13.7814	0.94037	13.146	0.93306	12.8505			16.0365	-13.5876
7.42816	126.488	79.0245	-62.7696	48.8361	-46.2073	36.5889	-33.9899	36.9228	-57.4214	33.9589	-61.9297	32.2298	-29.5477	33.5253	-8.73931	21.722	-21.2663	18.6834	-42.9377	1.02462	13.7473	0.93625	13.1094	0.93126	12.8209			16.0359	-13.5617
7.41977	126.179	79.0361	-62.6377	48.8478	-46.1217	36.5998	-33.9261	36.9291	-57.2887	33.9733	-61.7946	32.2383	-29.493	33.5276	-8.72204	21.7275	-21.2225	18.6349	-42.7307	1.02175	13.7136	0.93166	13.0735	0.92975	12.7914			16.0351	-13.5361
7.41161	125.872	79.0474	-62.5058	48.859	-46.0366	36.6103	-33.8623	36.9351	-57.1553	33.989	-61.6625	32.2471	-29.438	33.5298	-8.70451	21.7329	-21.1787	18.5964	-42.5463	1.01871	13.6803	0.92669	13.0384	0.92855	12.7619			16.034	-13.5105
7.40352	125.565	79.0584	-62.3739	48.8697	-45.9519	36.6206	-33.7987	36.9408	-57.0209	34.0055	-61.5324	32.2561	-29.3829	33.5319	-8.68674	21.7382	-21.1347	18.5721	-42.3954	1.0155	13.6473	0.92144	13.0041	0.92767	12.7324			16.0327	-13.4849
7.39534	125.26	79.0692	-62.242	48.88	-45.8676	36.6306	-33.7352	36.9461	-56.8851	34.0222	-61.4028	32.2654	-29.3278	33.5339	-8.66876	21.7433	-21.0906	18.5644	-42.2839	1.01216	13.6147	0.91602	12.9707	0.92709	12.7029			16.0314	-13.459
7.38695	124.958	79.0797	-62.1103	48.8901	-45.7838	36.6404	-33.6719	36.9508	-56.748	34.0383	-61.2725	32.2749	-29.2727	33.5359	-8.6506	21.7483	-21.0465	18.5737	-42.2131	1.00871	13.5824	0.91055	12.9383	0.9268	12.6733			16.0302	-13.4328
7.37825	124.658	79.0899	-61.9787	48.9001	-45.7005	36.6499	-33.6088	36.9552	-56.6095	34.0534	-61.1403	32.2847	-29.2179	33.5379	-8.63229	21.7531	-21.0024	18.5986	-42.1801	1.00519	13.5503	0.90514	12.9066	0.92675	12.6435			16.0293	-13.4061
7.36923	124.361	79.1001	-61.8474	48.9101	-45.6178	36.6591	-33.5459	36.9592	-56.47	34.067	-61.0053	32.2946	-29.1633	33.5397	-8.6139	21.7577	-20.9584	18.6367	-42.1793	1.00165	13.5183	0.89987	12.8758	0.92691	12.6136			16.0287	-13.3788
7.3599	124.066	79.1102	-61.7166	48.9204	-45.5355	36.6682	-33.4832	36.9632	-56.3299	34.0788	-60.867	32.3045	-29.109	33.5416	-8.59548	21.762	-20.9146	18.6843	-42.2026	0.99813	13.4864	0.89485	12.8456	0.92721	12.5835			16.0287	-13.351
7.35032	123.773	79.1204	-61.5863	48.9312	-45.4538	36.6771	-33.4205	36.9672	-56.1896	34.0886	-60.7251	32.3144	-29.0551	33.5433	-8.57707	21.766	-20.8711	18.7377	-42.2407	0.9947	13.4544	0.89013	12.816	0.9276	12.5531			16.0293	-13.3226
7.34059	123.482	79.1308	-61.4567	48.9425	-45.3724	36.6858	-33.358	36.9717	-56.0498	34.0964	-60.58	32.3241	-29.0014	33.5449	-8.55873	21.7698	-20.8279	18.7926	-42.2839	0.99139	13.4224	0.88576	12.7867	0.92802	12.5225			16.0305	-13.2937
7.33084	123.192	79.1415	-61.328	48.9545	-45.2914	36.6944	-33.2954	36.9768	-55.9111	34.1024	-60.4321	32.3335	-28.9479	33.5465	-8.54049	21.7732	-20.7851	18.8453	-42.3231	0.98828	13.3902	0.88177	12.7577	0.9284	12.4916			16.0325	-13.2644
7.3212	122.903	79.1526	-61.2002	48.9672	-45.2106	36.703	-33.2327	36.9827	-55.7739	34.1069	-60.2822	32.3426	-28.8947	33.5479	-8.5224	21.7764	-20.7427	18.8925	-42.3503	0.9854	13.3578	0.87818	12.7288	0.92869	12.4604			16.0352	-13.2348
7.3118	122.614	79.1643	-61.0735	48.9808	-45.1299	36.7115	-33.1698	36.9896	-55.6387	34.1104	-60.1314	32.3513	-28.8416	33.5492	-8.50448	21.7792	-20.7007	18.9317	-42.3591	0.9828	13.3252	0.87497	12.6999	0.92883	12.4288			16.0386	-13.205
7.30273	122.325	79.1765	-60.9478	48.9952	-45.0491	36.72	-33.1066	36.9975	-55.5056	34.1133	-59.9808	32.3594	-28.7886	33.5504	-8.48674	21.7818	-20.6592	18.9611	-42.3452	0.98049	13.2924	0.87213	12.6709	0.92878	12.397			16.0426	-13.1752
7.29404	122.035	79.1894	-60.8231	49.0104	-44.9681	36.7286	-33.0431	37.0066	-55.3749	34.1161	-59.8315	32.3671	-28.7356	33.5515	-8.46918	21.7839	-20.6181	18.98	-42.3065	0.9785	13.2594	0.8696	12.6416	0.9285	12.3649			16.0471	-13.1454
7.28575	121.744	79.2029	-60.6995	49.0262	-44.8868	36.7371	-32.9794	37.0166	-55.2463	34.1192	-59.6844	32.3742	-28.6827	33.5524	-8.4518	21.7858	-20.5773	18.9886	-42.2427	0.97683	13.2262	0.86736	12.612	0.92795	12.3326			16.052	-13.1159
7.27781	121.452	79.217	-60.5768	49.0426	-44.805	36.7458	-32.9153	37.0275	-55.1197	34.1231	-59.5404	32.3809	-28.6298	33.5532	-8.43458	21.7874	-20.5367	18.9877	-42.1557	0.97546	13.193	0.86535	12.5821	0.92713	12.3002			16.0571	-13.0866
7.27012	121.158	79.2317	-60.4549	49.0593	-44.7227	36.7546	-32.851	37.0389	-54.9948	34.1281	-59.3998	32.3872	-28.5769	33.5539	-8.4175	21.7886	-20.4964	18.9788	-42.0487	0.97436	13.1597	0.86352	12.5519	0.92601	12.2677			16.0623	-13.0578
7.26253	120.864	79.2468	-60.3337	49.0763	-44.6399	36.7634	-32.7865	37.0507	-54.8709	34.1342	-59.2628	32.3933	-28.524	33.5545	-8.40054	21.7896	-20.4561	18.9639	-41.9259	0.97348	13.1265	0.86183	12.5213	0.92461	12.2353			16.0675	-13.0294
7.25489	120.57	79.2623	-60.213	49.0933	-44.5565	36.7724	-32.722	37.0624	-54.7475	34.1416	-59.1293	32.3991	-28.4711	33.555	-8.38368	21.7904	-20.4158	18.945	-41.7923	0.97278	13.0933	0.86024	12.4905	0.92294	12.2029			16.0723	-13.0015
7.24699	120.276	79.278	-60.0927	49.1102	-44.4727	36.7816	-32.6576	37.0738	-54.6242	34.1502	-58.9989	32.4048	-28.4183	33.5555	-8.36688	21.791	-20.3754	18.9245	-41.653	0.97219	13.0603	0.85872	12.4594	0.921	12.1708			16.0768	-12.9741
7.23867	119.983	79.2938	-59.9728	49.1268	-44.3885	36.7909	-32.5935	37.0846	-54.5004	34.1598	-58.8707	32.4106	-28.3657	33.556	-8.35013	21.7915	-20.3348	18.9042	-41.5127	0.97165	13.0275	0.85725	12.4282	0.91883	12.1389			16.0808	-12.9472
7.22975	119.691	79.3096	-59.8529	49.1431	-44.3042	36.8003	-32.5298	37.0944	-54.3757	34.1702	-58.744	32.4166	-28.3132	33.5565	-8.33342	21.792	-20.2941	18.8859	-41.3755	0.97109	12.995	0.85582	12.3968	0.91644	12.1073			16.0842	-12.9207
7.22012	119.402	79.3253	-59.7332	49.1589	-44.2199	36.8099	-32.4666	37.1031	-54.2499	34.181	-58.6178	32.4228	-28.261	33.5571	-8.31675	21.7926	-20.2531	18.8709	-41.2446	0.97045	12.9627	0.85441	12.3654	0.91388	12.0761			16.087	-12.8946
7.20972	119.114	79.3408	-59.6135	49.1742	-44.1358	36.8196	-32.4041	37.1107	-54.1226	34.1919	-58.4913	32.4294	-28.2089	33.5577	-8.30012	21.7932	-20.2118	18.8598	-41.1219	0.96967	12.9307	0.85305	12.334	0.91116	12.0452			16.0892	-12.8688
7.19854	118.829	79.356	-59.4938	49.1889	-44.0522	36.8293	-32.3424	37.117	-53.994	34.2027	-58.3636	32.4363	-28.1571	33.5586	-8.28353	21.7941	-20.1702	18.8531	-41.0084	0.96872	12.899	0.85173	12.3027	0.90833	12.0147			16.0908	-12.8433
7.18667	118.547	79.3709	-59.3741	49.2032	-43.9692	36.839	-32.2814	37.1221	-53.8642	34.2132	-58.2341	32.4437	-28.1054	33.5596	-8.26701	21.7952	-20.1283	18.8503	-40.904	0.96756	12.8675	0.85046	12.2716	0.9054	11.9846			16.0919	-12.818
7.17423	118.268	79.3854	-59.2544	49.2169	-43.887	36.8487	-32.2213	37.1261	-53.7335	34.2231	-58.1025	32.4516	-28.0539	33.5608	-8.25057	21.7966	-20.0862	18.851	-40.8073	0.96617	12.8361	0.84926	12.2407	0.90241	11.9547			16.0926	-12.7929
7.16141	117.991	79.3996	-59.1349	49.2302	-43.8057	36.8584	-32.1619	37.1293	-53.6022	34.2323	-57.9687	32.4598	-28.0026	33.5622	-8.23424	21.7984	-20.0439	18.8541	-40.7167	0.96457	12.8049	0.84814	12.21	0.89937	11.925			16.0929	-12.7679
7.14845	117.716	79.4134	-59.0155	49.243	-43.7255	36.8678	-32.1033	37.1319	-53.4708	34.241	-57.8329	32.4684	-27.9514	33.5637	-8.21804	21.8006	-20.0013	18.8585	-40.6297	0.96276	12.7737	0.8471	12.1795	0.89631	11.8954			16.093	-12.743
7.13561	117.443	79.427	-58.8964	49.2556	-43.6463	36.8771	-32.0453	37.134	-53.3397	34.2492	-57.6956	32.4774	-27.9001	33.5655	-8.20199	21.8031	-19.9586	18.8631	-40.5438	0.96078	12.7426	0.84614	12.1494	0.89324	11.8659			16.0931	-12.7182
7.12314	117.17	79.4404	-58.7775	49.2679	-43.5682	36.8861	-31.9877	37.1361	-53.2094	34.257	-57.5573	32.4866	-27.8489	33.5674	-8.1861	21.8059	-19.9157	18.8667	-40.4565	0.95868	12.7114	0.84525	12.1196	0.89017	11.8364			16.0932	-12.6935
7.11127	116.899	79.4536	-58.659	49.2801	-43.491	36.8948	-31.9305	37.1383	-53.0802	34.2648	-57.419	32.496	-27.7976	33.5694	-8.17039	21.8091	-19.8727	18.8684	-40.3657	0.95651	12.6801	0.84441	12.0901	0.88712	11.8067			16.0934	-12.6689
7.10019	116.627	79.4667	-58.5408	49.2921	-43.4146	36.9032	-31.8735	37.1408	-52.9523	34.2726	-57.2814	32.5055	-27.7463	33.5715	-8.15485	21.8126	-19.8295	18.8675	-40.2699	0.95433	12.6487	0.84361	12.061	0.8841	11.7768			16.0938	-12.6443
7.09004	116.354	79.4797	-58.423	49.304	-43.3389	36.9113	-31.8165	37.1437	-52.826	34.2808	-57.1454	32.5151	-27.695	33.5736	-8.13947	21.8162	-19.7862	18.8634	-40.1679	0.95222	12.6172	0.84283	12.0322	0.88111	11.7467			16.0946	-12.6198
7.08088	116.081	79.4928	-58.3055	49.316	-43.2636	36.919	-31.7596	37.1473	-52.7011	34.2895	-57.0117	32.5247	-27.6437	33.5757	-8.12424	21.8199	-19.7428	18.8562	-40.0595	0.95024	12.5856	0.84203	12.0037	0.87816	11.7163			16.0956	-12.5953
7.07268	115.807	79.5058	-58.1883	49.3278	-43.1886	36.9265	-31.7025	37.1514	-52.5776	34.2988	-56.8808	32.5343	-27.5924	33.5778	-8.10913	21.8236	-19.6993	18.8461	-39.9452	0.94846	12.5538	0.8412	11.9755	0.87528	11.6857			16.097	-12.5708
7.06535	115.532	79.519	-58.0714	49.3397	-43.1136	36.9338	-31.6452	37.156	-52.4552	34.3088	-56.753	32.5439	-27.5413	33.5798	-8.09411	21.8273	-19.6557	18.8334	-39.8258	0.94694	12.5219	0.84032	11.9476	0.87247	11.6549			16.0987	-12.5463
7.05871	115.256	79.5322	-57.9547	49.3515	-43.0386	36.9408	-31.5877	37.161	-52.3337	34.3194	-56.6284	32.5535	-27.4904	33.5817	-8.07914	21.8309	-19.6121	18.819	-39.7028	0.94573	12.49	0.83937	11.92	0.86974	11.624			16.1007	-12.5217
7.05253	114.98	79.5455	-57.8382	49.3633	-42.9634	36.9478	-31.53	37.1662	-52.2127	34.3306	-56.5067	32.5631	-27.4398	33.5834	-8.0642	21.8343	-19.5684	18.8036	-39.578	0.94486	12.458	0.83834	11.8926	0.86712	11.5929			16.1029	-12.497
7.04656	114.704	79.5588	-57.7218	49.3751	-42.8879	36.9548	-31.4722	37.1715	-52.0919	34.342	-56.3875	32.5728	-27.3898	33.585	-8.04925	21.8374	-19.5247	18.7882	-39.4533	0.94435	12.426	0.83724	11.8653	0.86462	11.5619			16.1052	-12.4721
7.04052	114.428	79.5721	-57.6055	49.3867	-42.812	36.9618	-31.4143	37.1767	-51.9708	34.3536	-56.2701	32.5825	-27.3403	33.5865	-8.03426	21.8404	-19.4812	18.7735	-39.3303	0.94422	12.394	0.83606	11.8381	0.86226	11.531			16.1076	-12.447
7.03411	114.153	79.5854	-57.4893	49.3984	-42.7358	36.9691	-31.3563	37.1817	-51.8492	34.3649	-56.1537	32.5923	-27.2914	33.5879	-8.0192	21.8431	-19.4379	18.7604	-39.2107	0.94444	12.362	0.83482	11.8108	0.86006	11.5004			16.11	-12.4215
7.02712	113.88	79.5987	-57.3733	49.41	-42.6593	36.9766	-31.2984	37.1862	-51.727	34.3757	-56.0375	32.6022	-27.2432	33.5892	-8.00408	21.8455	-19.3948	18.7493	-39.0956	0.945	12.3301	0.83356	11.7834	0.85804	11.47			16.1123	-12.3957
7.01934	113.608	79.6119	-57.2574	49.4216	-42.5825	36.9845	-31.2407	37.1901	-51.6041	34.3857	-55.9205	32.6122	-27.1957	33.5904	-7.98888	21.8479	-19.3521	18.7407	-38.9858	0.94584	12.2982	0.83228	11.7558	0.8562	11.44			16.1145	-12.3694
7.01064	113.339	79.625	-57.1418	49.4331	-42.5056	36.9928	-31.1832	37.1936	-51.4804	34.3948	-55.8022	32.6223	-27.1489	33.5917	-7.97362	21.85	-19.31	18.7347	-38.8814	0.94691	12.2664	0.83103	11.7279	0.85455	11.4104			16.1165	-12.3428
7.00099	113.071	79.6381	-57.0265	49.4446	-42.4287	37.0015	-31.1259	37.1964	-51.3562	34.4027	-55.6817	32.6325	-27.1028	33.593	-7.95831	21.8522	-19.2684	18.7311	-38.7822	0.94814	12.2347	0.82982	11.6996	0.85309	11.3813			16.1183	-12.3158
6.99041	112.806	79.6511	-56.9115	49.4562	-42.3518	37.0107	-31.0689	37.1987	-51.2317	34.4096	-55.5589	32.6427	-27.0571	33.5944	-7.94297	21.8543	-19.2275	18.7297	-38.6874	0.94944	12.2029	0.82869	11.6709	0.85182	11.3527			16.1199	-12.2884
6.97901	112.543	79.6639	-56.797	49.4678	-42.2752	37.0203	-31.0122	37.2007	-51.1071	34.4152	-55.4334	32.653	-27.0119	33.5959	-7.92764	21.8564	-19.1873	18.7301	-38.596	0.95073	12.1713	0.82765	11.6416	0.85071	11.3245			16.1213	-12.2607
6.96697	112.281	79.6768	-56.6829	49.4795	-42.1989	37.0304	-30.9558	37.2024	-50.9829	34.42	-55.3055	32.6631	-26.967	33.5977	-7.91236	21.8587	-19.148	18.7315	-38.5067	0.95191	12.1396	0.82673	11.6117	0.84974	11.2967			16.1226	-12.2328
6.95452	112.021	79.6896	-56.5694	49.4912	-42.1229	37.0409	-30.8997	37.204	-50.8594	34.4239	-55.1755	32.6732	-26.9222	33.5996	-7.89716	21.8612	-19.1094	18.7335	-38.4181	0.95288	12.1079	0.82591	11.5813	0.84889	11.2693			16.1237	-12.2048
6.94191	111.761	79.7023	-56.4564	49.5031	-42.0472	37.0517	-30.8437	37.2056	-50.7369	34.4274	-55.0439	32.683	-26.8773	33.6017	-7.88207	21.8638	-19.0715	18.7353	-38.3289	0.95354	12.0763	0.82519	11.5503	0.84812	11.2422			16.1247	-12.1768
6.9294	111.502	79.7151	-56.3438	49.5151	-41.9719	37.0628	-30.7878	37.2076	-50.6157	34.4307	-54.9113	32.6926	-26.8322	33.6041	-7.86711	21.8666	-19.0344	18.7365	-38.2378	0.95382	12.0448	0.82457	11.5188	0.84739	11.2153			16.1256	-12.1489
6.91725	111.242	79.7279	-56.2317	49.5272	-41.8969	37.0741	-30.732	37.2099	-50.4958	34.4342	-54.7786	32.7019	-26.7868	33.6066	-7.85232	21.8697	-18.9978	18.7367	-38.144	0.95362	12.0133	0.824	11.4868	0.84667	11.1885			16.1265	-12.1213
6.90568	110.983	79.7407	-56.1199	49.5394	-41.822	37.0855	-30.6762	37.2128	-50.3775	34.4382	-54.6464	32.7108	-26.7408	33.6093	-7.83769	21.8729	-18.9617	18.7355	-38.0469	0.95288	11.9821	0.82346	11.4545	0.84591	11.1617			16.1274	-12.094
6.89486	110.722	79.7536	-56.0083	49.5517	-41.7473	37.0969	-30.6203	37.2163	-50.2606	34.443	-54.5156	32.7194	-26.6944	33.6122	-7.82322	21.8763	-18.926	18.7328	-37.9465	0.95156	11.9511	0.8229	11.4221	0.84509	11.135			16.1284	-12.0672
6.88487	110.461	79.7666	-55.8968	49.5641	-41.6727	37.1082	-30.5643	37.2204	-50.1449	34.4487	-54.3867	32.7276	-26.6474	33.6152	-7.80889	21.8798	-18.8904	18.7288	-37.843	0.94961	11.9203	0.82229	11.3895	0.84419	11.1082			16.1293	-12.0409
6.87577	110.198	79.7796	-55.7852	49.5766	-41.5979	37.1194	-30.5081	37.225	-50.0303	34.4556	-54.2602	32.7355	-26.5998	33.6181	-7.79468	21.8834	-18.8548	18.7237	-37.737	0.94702	11.8901	0.82157	11.357	0.8432	11.0814			16.1303	-12.0152
6.86751	109.936	79.7927	-55.6734	49.5891	-41.523	37.1305	-30.4518	37.2302	-49.9165	34.4635	-54.1362	32.7431	-26.5518	33.6211	-7.78055	21.8871	-18.8191	18.7178	-37.6293	0.9438	11.8602	0.82072	11.3247	0.84211	11.0545			16.1312	-11.99
6.85998	109.672	79.8058	-55.5614	49.6016	-41.4479	37.1412	-30.3953	37.2359	-49.803	34.4724	-54.0148	32.7505	-26.5033	33.6239	-7.76646	21.8907	-18.7831	18.7116	-37.5211	0.93997	11.831	0.81968	11.2929	0.84094	11.0275			16.1321	-11.9654
6.85304	109.409	79.819	-55.449	49.6141	-41.3726	37.1517	-30.3387	37.2419	-49.6895	34.4822	-53.8958	32.7577	-26.4544	33.6266	-7.75234	21.8943	-18.7468	18.7056	-37.4134	0.9356	11.8023	0.81843	11.2615	0.83972	11.0005			16.1329	-11.9413
6.84649	109.147	79.8321	-55.3362	49.6266	-41.297	37.162	-30.282	37.2481	-49.5758	34.4926	-53.7788	32.7649	-26.4054	33.629	-7.73816	21.8979	-18.7099	18.7001	-37.3075	0.93075	11.7742	0.81695	11.2308	0.83848	10.9735			16.1337	-11.9177
6.84013	108.885	79.8453	-55.2231	49.6391	-41.2212	37.1719	-30.2252	37.2543	-49.4615	34.5033	-53.6633	32.7721	-26.3563	33.6312	-7.72386	21.9014	-18.6726	18.6957	-37.2041	0.92552	11.7468	0.81522	11.2008	0.83729	10.9465			16.1342	-11.8944
6.83376	108.625	79.8584	-55.1095	49.6517	-41.1453	37.1815	-30.1685	37.2605	-49.3465	34.5142	-53.5487	32.7793	-26.3072	33.6331	-7.70941	21.9048	-18.6347	18.6927	-37.1042	0.92	11.7199	0.81324	11.1716	0.83618	10.9195			16.1347	-11.8714
6.82718	108.366	79.8715	-54.9956	49.6642	-41.0694	37.1908	-30.1119	37.2666	-49.2306	34.5248	-53.4343	32.7867	-26.2583	33.6347	-7.69476	21.9081	-18.5963	18.6911	-37.0081	0.91431	11.6936	0.81101	11.1432	0.83523	10.8927			16.1349	-11.8486
6.82025	108.109	79.8845	-54.8816	49.6768	-40.9936	37.1998	-30.0554	37.2724	-49.114	34.5349	-53.3196	32.7942	-26.2096	33.636	-7.67989	21.9115	-18.5574	18.6912	-36.916	0.90858	11.6678	0.80854	11.1156	0.83448	10.866			16.1351	-11.8258
6.81288	107.855	79.8974	-54.7676	49.6895	-40.918	37.2085	-29.9991	37.2781	-48.9967	34.5443	-53.2041	32.8019	-26.1613	33.637	-7.6648	21.9149	-18.5182	18.6928	-36.8278	0.90293	11.6423	0.80584	11.0887	0.834	10.8394			16.135	-11.8029
6.805	107.602	79.9102	-54.6536	49.7022	-40.8427	37.217	-29.9429	37.2835	-48.8789	34.5528	-53.0875	32.8098	-26.1133	33.6377	-7.64949	21.9183	-18.4788	18.6956	-36.7429	0.89748	11.617	0.80295	11.0626	0.83382	10.8129			16.1349	-11.78
6.79665	107.352	79.9228	-54.54	49.715	-40.7679	37.2253	-29.887	37.2886	-48.761	34.5605	-52.9694	32.8177	-26.0656	33.6381	-7.63398	21.9218	-18.4392	18.6993	-36.6606	0.89235	11.5918	0.79987	11.0371	0.83396	10.7865			16.1348	-11.7569
6.78787	107.103	79.9353	-54.4267	49.7278	-40.6937	37.2333	-29.8313	37.2937	-48.6431	34.5673	-52.85	32.8256	-26.0183	33.6384	-7.6183	21.9255	-18.3996	18.7035	-36.5801	0.88764	11.5666	0.79665	11.0122	0.83444	10.7601			16.1346	-11.7336
6.77878	106.855	79.9477	-54.314	49.7408	-40.6201	37.2412	-29.7758	37.2987	-48.5258	34.5734	-52.7292	32.8336	-25.9712	33.6386	-7.60251	21.9294	-18.3601	18.7078	-36.5005	0.88342	11.5411	0.79329	10.9876	0.83524	10.7337			16.1345	-11.7102
6.7695	106.608	79.9599	-54.2019	49.7538	-40.5471	37.2489	-29.7205	37.3036	-48.4091	34.5789	-52.6076	32.8414	-25.9243	33.6387	-7.58665	21.9335	-18.3209	18.7117	-36.4207	0.87976	11.5153	0.78984	10.9632	0.83633	10.7072			16.1346	-11.6866
6.7602	106.361	79.972	-54.0905	49.7669	-40.4748	37.2564	-29.6654	37.3087	-48.2936	34.5841	-52.4853	32.8489	-25.8775	33.6388	-7.57079	21.9378	-18.282	18.7147	-36.34	0.87668	11.4891	0.78631	10.9391	0.83765	10.6805			16.1349	-11.6628
6.75101	106.115	79.9839	-53.9797	49.7801	-40.4031	37.2639	-29.6105	37.3139	-48.1792	34.5892	-52.3631	32.8562	-25.8307	33.639	-7.55499	21.9423	-18.2435	18.7166	-36.2576	0.87421	11.4624	0.78273	10.9149	0.83913	10.6536			16.1355	-11.639
6.74207	105.868	79.9956	-53.8697	49.7933	-40.332	37.2712	-29.5558	37.3194	-48.0662	34.5945	-52.2414	32.8632	-25.7839	33.6393	-7.53931	21.947	-18.2055	18.717	-36.1731	0.87233	11.4351	0.77912	10.8907	0.84066	10.6265			16.1363	-11.6151
6.73345	105.62	80.0072	-53.7602	49.8064	-40.2613	37.2785	-29.5013	37.325	-47.9545	34.6001	-52.1207	32.8697	-25.737	33.6398	-7.5238	21.9518	-18.1679	18.7158	-36.0863	0.871	11.4073	0.77552	10.8663	0.84216	10.599			16.1375	-11.5913
6.72522	105.371	80.0186	-53.6512	49.8195	-40.1909	37.2857	-29.447	37.3309	-47.8441	34.6064	-52.0014	32.8758	-25.69	33.6406	-7.50852	21.9567	-18.1308	18.7131	-35.9972	0.87015	11.379	0.77197	10.8417	0.84352	10.5713			16.1391	-11.5675
6.71738	105.122	80.0299	-53.5427	49.8325	-40.1208	37.2929	-29.393	37.337	-47.7348	34.6134	-51.8839	32.8816	-25.6428	33.6416	-7.4935	21.9616	-18.0942	18.7089	-35.9062	0.86971	11.3501	0.76848	10.8168	0.84461	10.5432			16.1409	-11.5439
6.70986	104.871	80.041	-53.4344	49.8453	-40.0508	37.3002	-29.3393	37.3433	-47.6264	34.6212	-51.7683	32.8869	-25.5956	33.643	-7.47876	21.9665	-18.0579	18.7035	-35.8137	0.86959	11.3209	0.76512	10.7916	0.84534	10.515			16.143	-11.5204
6.70257	104.62	80.052	-53.3264	49.8581	-39.9808	37.3075	-29.2859	37.3496	-47.5186	34.6297	-51.6547	32.892	-25.5482	33.6446	-7.46431	21.9712	-18.0219	18.6972	-35.7204	0.86969	11.2914	0.76192	10.766	0.84562	10.4865			16.1454	-11.4971
6.69539	104.369	80.063	-53.2185	49.8707	-39.9108	37.3148	-29.2329	37.356	-47.4112	34.639	-51.5429	32.8969	-25.5008	33.6465	-7.45015	21.9757	-17.9862	18.6902	-35.627	0.8699	11.2617	0.75894	10.7401	0.84538	10.4581			16.1479	-11.4739
6.68813	104.118	80.0739	-53.1106	49.8832	-39.8406	37.3224	-29.1804	37.3623	-47.304	34.6487	-51.4328	32.9017	-25.4535	33.6488	-7.43625	21.98	-17.9506	18.6831	-35.5342	0.87011	11.232	0.75623	10.714	0.84456	10.4296			16.1506	-11.4509
6.68065	103.867	80.0848	-53.0028	49.8955	-39.7703	37.33	-29.1283	37.3685	-47.1966	34.6587	-51.3239	32.9066	-25.4063	33.6513	-7.42259	21.9839	-17.9151	18.6762	-35.4427	0.87024	11.2023	0.75385	10.6875	0.84314	10.4013			16.1533	-11.428
6.67275	103.617	80.0957	-52.895	49.9078	-39.6998	37.3378	-29.0766	37.3745	-47.0889	34.6689	-51.2158	32.9116	-25.3593	33.654	-7.40913	21.9874	-17.8797	18.6698	-35.3529	0.87021	11.1728	0.75185	10.6608	0.84113	10.3733			16.1559	-11.4051
6.66431	103.369	80.1068	-52.7873	49.92	-39.6292	37.3457	-29.0254	37.3804	-46.9809	34.6789	-51.1081	32.9169	-25.3126	33.657	-7.39581	21.9905	-17.8442	18.6641	-35.2653	0.86993	11.1435	0.75029	10.6339	0.83854	10.3457			16.1585	-11.3823
6.65522	103.122	80.1179	-52.6797	49.9323	-39.5585	37.3538	-28.9745	37.3859	-46.8724	34.6886	-51.0004	32.9227	-25.2663	33.6601	-7.38259	21.9931	-17.8087	18.6595	-35.1799	0.86937	11.1146	0.7492	10.6068	0.83543	10.3186			16.1609	-11.3594
6.6454	102.877	80.1292	-52.5724	49.9445	-39.4878	37.362	-28.9241	37.3913	-46.7636	34.6978	-50.8922	32.9289	-25.2204	33.6633	-7.36942	21.9953	-17.7731	18.656	-35.0968	0.86848	11.086	0.74862	10.5797	0.83187	10.2921			16.1633	-11.3365
6.63484	102.634	80.1407	-52.4654	49.9569	-39.4171	37.3704	-28.8738	37.3965	-46.6546	34.7064	-50.7833	32.9357	-25.1749	33.6666	-7.35624	21.9971	-17.7373	18.6536	-35.0156	0.86726	11.0578	0.74855	10.5525	0.82796	10.2662			16.1654	-11.3135
6.62359	102.393	80.1523	-52.3589	49.9693	-39.3466	37.3788	-28.8238	37.4015	-46.5454	34.7143	-50.6736	32.9431	-25.1298	33.67	-7.34302	21.9985	-17.7014	18.6523	-34.9359	0.86572	11.03	0.74899	10.5254	0.82378	10.241			16.1674	-11.2904
6.61174	102.154	80.1642	-52.253	49.9819	-39.2762	37.3874	-28.7738	37.4064	-46.4363	34.7216	-50.563	32.9511	-25.0852	33.6734	-7.32971	21.9995	-17.6654	18.652	-34.8572	0.86388	11.0025	0.74991	10.4983	0.81943	10.2165			16.1694	-11.2673
6.59943	101.916	80.1763	-52.1476	49.9947	-39.2061	37.396	-28.7238	37.4114	-46.3275	34.7283	-50.4515	32.9597	-25.0409	33.6768	-7.3163	22.0001	-17.6294	18.6526	-34.7789	0.86177	10.9753	0.75126	10.4714	0.81503	10.1926			16.1712	-11.2441
6.58682	101.679	80.1885	-52.0429	50.0076	-39.1364	37.4046	-28.6735	37.4164	-46.2191	34.7345	-50.3394	32.9687	-24.997	33.6801	-7.30277	22.0004	-17.5932	18.6537	-34.7004	0.85944	10.9482	0.75296	10.4445	0.81065	10.1693			16.1731	-11.221
6.57411	101.444	80.2008	-51.9389	50.0207	-39.0669	37.4132	-28.6231	37.4215	-46.1114	34.7406	-50.2269	32.9781	-24.9534	33.6833	-7.2891	22.0005	-17.557	18.6553	-34.6212	0.85696	10.9214	0.75492	10.4179	0.80637	10.1464			16.175	-11.1979
6.56149	101.209	80.2131	-51.8356	50.034	-38.9978	37.4218	-28.5723	37.4269	-46.0042	34.7466	-50.1144	32.9877	-24.91	33.6863	-7.27532	22.0004	-17.5208	18.6572	-34.5407	0.85437	10.8947	0.75702	10.3915	0.80226	10.1239			16.1771	-11.175
6.54915	100.974	80.2255	-51.7328	50.0474	-38.9291	37.4303	-28.5211	37.4324	-45.8978	34.7528	-50.0023	32.9975	-24.8667	33.6893	-7.26143	22.0001	-17.4845	18.6591	-34.4588	0.85175	10.868	0.75915	10.3653	0.79836	10.1016			16.1793	-11.1523
6.53723	100.739	80.2378	-51.6305	50.0608	-38.8608	37.4388	-28.4694	37.4381	-45.7921	34.7594	-49.8908	33.0074	-24.8236	33.6921	-7.24746	21.9997	-17.4483	18.661	-34.3752	0.84914	10.8413	0.76117	10.3394	0.79469	10.0793			16.1817	-11.1298
6.52586	100.504	80.25	-51.5286	50.0743	-38.7928	37.4473	-28.4174	37.4441	-45.6868	34.7666	-49.7803	33.0171	-24.7805	33.6947	-7.23343	21.9993	-17.4121	18.6628	-34.2902	0.8466	10.8145	0.76295	10.3138	0.79124	10.0569			16.1843	-11.1077
6.51512	100.269	80.2621	-51.427	50.0877	-38.7251	37.4556	-28.3649	37.4502	-45.582	34.7745	-49.6708	33.0266	-24.7375	33.6971	-7.21939	21.9989	-17.3759	18.6645	-34.2038	0.84418	10.7877	0.76436	10.2885	0.78802	10.0343			16.1872	-11.0859
6.50505	100.033	80.2739	-51.3255	50.101	-38.6576	37.464	-28.3121	37.4564	-45.4774	34.7831	-49.5625	33.0359	-24.6946	33.6994	-7.20536	21.9984	-17.3398	18.6661	-34.1166	0.8419	10.7609	0.7653	10.2634	0.78499	10.0114			16.1902	-11.0646
6.49561	99.7972	80.2856	-51.2241	50.1141	-38.5904	37.4723	-28.2591	37.4627	-45.3728	34.7924	-49.4554	33.0448	-24.6517	33.7015	-7.19138	21.9981	-17.3039	18.6676	-34.0289	0.83981	10.734	0.76565	10.2386	0.78213	9.98797			16.1933	-11.0436
6.48676	99.5614	80.297	-51.1227	50.1271	-38.5234	37.4806	-28.2059	37.4689	-45.268	34.8024	-49.3494	33.0533	-24.6089	33.7033	-7.17746	21.9978	-17.2679	18.6691	-33.9414	0.83792	10.7071	0.76537	10.214	0.77939	9.96407			16.1966	-11.0231
6.47839	99.3259	80.3083	-51.0212	50.1398	-38.4565	37.489	-28.1526	37.475	-45.1629	34.8128	-49.2441	33.0614	-24.5662	33.705	-7.16364	21.9978	-17.2321	18.6707	-33.8544	0.83624	10.6801	0.76441	10.1897	0.77674	9.93961			16.1998	-11.0029
6.47037	99.0909	80.3194	-50.9197	50.1523	-38.3898	37.4974	-28.0995	37.4809	-45.0573	34.8236	-49.1393	33.0691	-24.5237	33.7065	-7.14993	21.9979	-17.1965	18.6725	-33.7687	0.83478	10.6532	0.76276	10.1655	0.77416	9.91459			16.203	-10.9829
6.46258	98.8566	80.3304	-50.8182	50.1645	-38.3233	37.5059	-28.0464	37.4866	-44.9513	34.8345	-49.0347	33.0765	-24.4813	33.7078	-7.13633	21.9984	-17.1609	18.6744	-33.6845	0.83355	10.6264	0.76046	10.1415	0.77163	9.88904			16.206	-10.9632
6.45487	98.6233	80.3414	-50.7167	50.1764	-38.2568	37.5144	-27.9936	37.4921	-44.8447	34.8452	-48.9298	33.0836	-24.439	33.709	-7.12283	21.9991	-17.1256	18.6764	-33.6021	0.83252	10.5996	0.75756	10.1176	0.76914	9.86299			16.2087	-10.9436
6.44711	98.3912	80.3525	-50.6156	50.1882	-38.1905	37.523	-27.9411	37.4971	-44.7379	34.8555	-48.8244	33.0906	-24.397	33.71	-7.10943	22.0002	-17.0904	18.6786	-33.5217	0.83171	10.5729	0.75416	10.0938	0.7667	9.83653			16.2111	-10.924
6.43918	98.1604	80.3638	-50.5148	50.1997	-38.1243	37.5318	-27.8889	37.5019	-44.6308	34.8652	-48.7183	33.0974	-24.3551	33.7109	-7.0961	22.0018	-17.0555	18.6808	-33.4432	0.8311	10.5463	0.75038	10.0699	0.76434	9.80976			16.2132	-10.9044
6.43102	97.931	80.3754	-50.4146	50.211	-38.0582	37.5406	-27.8371	37.5063	-44.5237	34.8741	-48.6111	33.1041	-24.3134	33.7116	-7.08283	22.0038	-17.0208	18.683	-33.3664	0.83068	10.5197	0.74633	10.046	0.76207	9.78279			16.2149	-10.8846
6.42255	97.7029	80.3873	-50.315	50.2222	-37.9922	37.5494	-27.7856	37.5104	-44.4169	34.8821	-48.503	33.111	-24.2718	33.7123	-7.06958	22.0063	-16.9864	18.6849	-33.291	0.83044	10.4932	0.74218	10.022	0.75994	9.75575			16.2162	-10.8646
6.41376	97.4759	80.3996	-50.2164	50.2334	-37.9263	37.5583	-27.7344	37.5143	-44.3107	34.8892	-48.3939	33.1179	-24.2303	33.7129	-7.05632	22.0093	-16.9522	18.6866	-33.2167	0.83037	10.4667	0.73807	9.99789	0.758	9.72877			16.2171	-10.8443
6.40467	97.25	80.4123	-50.1186	50.2445	-37.8604	37.5673	-27.6835	37.5179	-44.2053	34.8954	-48.2839	33.125	-24.1889	33.7134	-7.04302	22.0128	-16.9183	18.6878	-33.143	0.83045	10.4402	0.73415	9.97357	0.75628	9.70197			16.2177	-10.8238
6.39531	97.0249	80.4255	-50.0219	50.2556	-37.7945	37.5762	-27.6328	37.5213	-44.1009	34.9008	-48.1734	33.1323	-24.1474	33.714	-7.02965	22.0167	-16.8847	18.6884	-33.0693	0.83066	10.4136	0.73055	9.94905	0.75483	9.67548			16.2181	-10.8029
6.38572	96.8003	80.4392	-49.9261	50.2667	-37.7286	37.5851	-27.5824	37.5245	-43.9977	34.9056	-48.0626	33.1398	-24.1059	33.7146	-7.0162	22.0211	-16.8513	18.6884	-32.9953	0.83098	10.387	0.72738	9.92429	0.75366	9.64941			16.2182	-10.7819
6.37599	96.5761	80.4532	-49.8314	50.2779	-37.6626	37.594	-27.532	37.5276	-43.8958	34.9098	-47.952	33.1476	-24.0643	33.7153	-7.00264	22.0259	-16.8182	18.6877	-32.9206	0.83139	10.3602	0.72473	9.8993	0.7528	9.62386			16.2183	-10.7605
6.36617	96.3519	80.4676	-49.7375	50.2891	-37.5965	37.6029	-27.4818	37.5306	-43.7953	34.9138	-47.8419	33.1555	-24.0226	33.7161	-6.98897	22.031	-16.7854	18.6862	-32.8449	0.83185	10.3334	0.72266	9.87408	0.75223	9.5989			16.2183	-10.7389
6.35634	96.1277	80.4821	-49.6444	50.3004	-37.5302	37.6117	-27.4317	37.5335	-43.696	34.9177	-47.7326	33.1635	-23.9807	33.717	-6.97518	22.0364	-16.7527	18.6841	-32.7681	0.83233	10.3065	0.7212	9.84863	0.75195	9.57459			16.2184	-10.7172
6.34655	95.9034	80.4968	-49.5517	50.3118	-37.4639	37.6205	-27.3818	37.5362	-43.5979	34.9218	-47.6245	33.1717	-23.9386	33.718	-6.96129	22.0418	-16.7202	18.6814	-32.6902	0.83277	10.2795	0.72035	9.82299	0.75191	9.55097			16.2186	-10.6954
6.33684	95.6788	80.5115	-49.4594	50.3232	-37.3974	37.6292	-27.3319	37.5389	-43.5006	34.9262	-47.5178	33.18	-23.8965	33.7193	-6.94732	22.0472	-16.6878	18.6783	-32.6113	0.83315	10.2525	0.72006	9.79717	0.75207	9.52804			16.219	-10.6736
6.32722	95.4541	80.526	-49.3673	50.3347	-37.3307	37.6378	-27.2823	37.5414	-43.404	34.9312	-47.4126	33.1882	-23.8543	33.7207	-6.93328	22.0525	-16.6556	18.675	-32.5317	0.83339	10.2256	0.72028	9.77122	0.75235	9.50579			16.2197	-10.6517
6.3177	95.2294	80.5404	-49.275	50.3463	-37.264	37.6465	-27.2329	37.5439	-43.3078	34.9368	-47.309	33.1965	-23.812	33.7223	-6.91921	22.0575	-16.6234	18.6716	-32.4517	0.83344	10.1988	0.7209	9.74518	0.7527	9.48417			16.2206	-10.63
6.30827	95.0048	80.5543	-49.1824	50.3578	-37.1972	37.655	-27.1839	37.5462	-43.2116	34.9431	-47.2069	33.2046	-23.7698	33.7241	-6.90515	22.0622	-16.5913	18.6684	-32.3716	0.83326	10.1722	0.72183	9.7191	0.75303	9.46313			16.2217	-10.6083
6.2989	94.7806	80.5679	-49.0894	50.3694	-37.1305	37.6636	-27.1352	37.5485	-43.1153	34.95	-47.1061	33.2126	-23.7277	33.7261	-6.89113	22.0664	-16.5592	18.6656	-32.2919	0.83278	10.1458	0.72293	9.69303	0.75328	9.44258			16.223	-10.5866
6.28957	94.5569	80.581	-48.9959	50.381	-37.0638	37.6721	-27.0869	37.5507	-43.0184	34.9576	-47.0063	33.2205	-23.6858	33.7282	-6.87719	22.0701	-16.527	18.6633	-32.2129	0.83197	10.1199	0.72409	9.66702	0.75339	9.42241			16.2245	-10.5651
6.28024	94.3339	80.5935	-48.9017	50.3926	-36.9972	37.6806	-27.039	37.5529	-42.921	34.9657	-46.9074	33.2283	-23.6441	33.7305	-6.86338	22.0733	-16.4949	18.6616	-32.135	0.83076	10.0943	0.72517	9.64112	0.7533	9.4025			16.226	-10.5436
6.2709	94.1119	80.6056	-48.807	50.4041	-36.9309	37.689	-26.9917	37.5551	-42.8228	34.9742	-46.8089	33.2358	-23.6027	33.7328	-6.84972	22.0758	-16.4628	18.6606	-32.0583	0.82915	10.0692	0.72607	9.61538	0.753	9.38271			16.2275	-10.5221
6.26153	93.8909	80.6173	-48.7117	50.4157	-36.8649	37.6974	-26.9447	37.5574	-42.7238	34.983	-46.7105	33.2433	-23.5617	33.7353	-6.83623	22.0778	-16.4306	18.6604	-31.9831	0.8271	10.0445	0.72666	9.58983	0.75246	9.36291			16.2289	-10.5007
6.25214	93.671	80.6285	-48.6161	50.4273	-36.7992	37.7056	-26.8982	37.56	-42.6241	34.9919	-46.612	33.2507	-23.521	33.7377	-6.82294	22.0792	-16.3983	18.6609	-31.9092	0.82461	10.0204	0.72688	9.56454	0.7517	9.34294			16.2301	-10.4792
6.24275	93.4521	80.6394	-48.5202	50.439	-36.7339	37.7137	-26.8519	37.5628	-42.5239	35.0007	-46.5132	33.258	-23.4807	33.7402	-6.80986	22.0802	-16.366	18.662	-31.8367	0.82168	9.99671	0.72665	9.53951	0.75075	9.32267			16.2311	-10.4576
6.23338	93.2343	80.6501	-48.4241	50.4507	-36.6689	37.7217	-26.8059	37.5659	-42.4232	35.0093	-46.4138	33.2652	-23.4406	33.7426	-6.79699	22.0807	-16.3337	18.6636	-31.7653	0.81836	9.97343	0.72593	9.5148	0.74966	9.30197			16.2319	-10.4359
6.22408	93.0174	80.6606	-48.3282	50.4625	-36.6044	37.7295	-26.76	37.5695	-42.3223	35.0176	-46.314	33.2724	-23.4009	33.745	-6.78431	22.081	-16.3012	18.6656	-31.6946	0.81466	9.95051	0.72472	9.4904	0.74847	9.28071			16.2324	-10.4141
6.21492	92.8012	80.6711	-48.2325	50.4744	-36.5402	37.7371	-26.7141	37.5735	-42.2214	35.0255	-46.2136	33.2797	-23.3614	33.7472	-6.77181	22.0811	-16.2687	18.6678	-31.6246	0.81066	9.92785	0.72301	9.46635	0.74726	9.25881			16.2326	-10.3922
6.20594	92.5855	80.6815	-48.1371	50.4864	-36.4764	37.7444	-26.6681	37.5781	-42.1208	35.0331	-46.1128	33.287	-23.322	33.7493	-6.75946	22.0812	-16.2361	18.6701	-31.5546	0.80641	9.90536	0.72085	9.44265	0.7461	9.23618			16.2326	-10.3701
6.19721	92.3701	80.692	-48.0423	50.4985	-36.4128	37.7516	-26.6218	37.5832	-42.0207	35.0402	-46.0118	33.2944	-23.2827	33.7513	-6.74723	22.0814	-16.2034	18.6722	-31.4846	0.802	9.88292	0.71829	9.41929	0.74506	9.2128			16.2323	-10.3481
6.18875	92.1549	80.7026	-47.9479	50.5108	-36.3495	37.7585	-26.5752	37.5888	-41.9213	35.0469	-45.9107	33.3018	-23.2433	33.7531	-6.73508	22.0818	-16.1705	18.6741	-31.4141	0.79751	9.86044	0.7154	9.39627	0.74418	9.18866			16.2319	-10.326
6.1806	91.9397	80.7133	-47.8541	50.5232	-36.2863	37.7652	-26.5282	37.5949	-41.8228	35.0533	-45.8098	33.3094	-23.2039	33.7547	-6.72298	22.0825	-16.1375	18.6758	-31.343	0.79303	9.83781	0.71226	9.37356	0.7435	9.16378			16.2315	-10.3039
6.17277	91.7243	80.7241	-47.7609	50.5357	-36.2232	37.7717	-26.4807	37.6013	-41.7251	35.0594	-45.7093	33.317	-23.1643	33.7561	-6.71089	22.0837	-16.1043	18.677	-31.2712	0.78866	9.81495	0.70897	9.35113	0.74305	9.13822			16.231	-10.282
6.16524	91.5089	80.735	-47.668	50.5484	-36.1602	37.7782	-26.4328	37.6081	-41.6284	35.0653	-45.6094	33.3248	-23.1246	33.7574	-6.69876	22.0853	-16.071	18.678	-31.1986	0.78449	9.79177	0.70562	9.32895	0.74283	9.11209			16.2306	-10.2603
6.15799	91.2934	80.7459	-47.5755	50.5611	-36.0973	37.7846	-26.3846	37.615	-41.5325	35.0712	-45.5102	33.3325	-23.0846	33.7586	-6.68657	22.0875	-16.0375	18.6787	-31.1254	0.7806	9.76825	0.70231	9.30698	0.7428	9.08551			16.2303	-10.2389
6.15094	91.078	80.7567	-47.4831	50.574	-36.0343	37.791	-26.3361	37.6219	-41.4375	35.0769	-45.4117	33.3403	-23.0445	33.7597	-6.6743	22.0903	-16.0038	18.6791	-31.0517	0.77707	9.74433	0.69912	9.28516	0.74292	9.05863			16.2303	-10.2179
6.14403	90.8627	80.7675	-47.3907	50.5869	-35.9714	37.7976	-26.2873	37.6288	-41.3432	35.0827	-45.3141	33.3481	-23.0041	33.7608	-6.66192	22.0936	-15.9699	18.6794	-30.9777	0.77395	9.72003	0.69615	9.26344	0.74313	9.03161			16.2304	-10.1972
6.13718	90.6479	80.7781	-47.2982	50.5998	-35.9086	37.8042	-26.2385	37.6354	-41.2495	35.0885	-45.2171	33.3558	-22.9635	33.7618	-6.64943	22.0974	-15.9359	18.6798	-30.9037	0.7713	9.69536	0.69346	9.24177	0.74334	9.00462			16.2308	-10.177
6.13031	90.4337	80.7885	-47.2054	50.6128	-35.846	37.8111	-26.1898	37.6416	-41.1561	35.0944	-45.1208	33.3634	-22.9228	33.7628	-6.63682	22.1017	-15.9017	18.6802	-30.83	0.76914	9.67035	0.6911	9.22008	0.74346	8.97784			16.2314	-10.1572
6.12333	90.2203	80.7987	-47.1122	50.6257	-35.7835	37.8183	-26.1412	37.6475	-41.0632	35.1004	-45.0247	33.3709	-22.882	33.7639	-6.62411	22.1064	-15.8675	18.6808	-30.7569	0.76748	9.64507	0.68911	9.19834	0.74341	8.95144			16.2322	-10.138
6.11618	90.008	80.8086	-47.0187	50.6386	-35.7212	37.8257	-26.093	37.6529	-40.9704	35.1064	-44.9289	33.3782	-22.8412	33.765	-6.61131	22.1113	-15.8333	18.6816	-30.6846	0.7663	9.61958	0.68753	9.17648	0.74309	8.92555			16.2331	-10.1191
6.10881	89.7969	80.8183	-46.9248	50.6514	-35.6593	37.8335	-26.0452	37.6577	-40.8777	35.1126	-44.833	33.3853	-22.8004	33.7662	-6.59845	22.1164	-15.799	18.6828	-30.6133	0.76559	9.59395	0.68635	9.15446	0.74243	8.9003			16.2341	-10.1007
6.10118	89.5871	80.8277	-46.8305	50.6641	-35.5978	37.8415	-25.9979	37.6621	-40.7852	35.1187	-44.7368	33.3922	-22.7597	33.7674	-6.58555	22.1215	-15.7648	18.6842	-30.543	0.76529	9.56827	0.68555	9.13227	0.74136	8.87578			16.2352	-10.0826
6.09329	89.3787	80.837	-46.7359	50.6767	-35.5366	37.8498	-25.9512	37.666	-40.6928	35.1249	-44.6402	33.3988	-22.7191	33.7688	-6.57264	22.1265	-15.7306	18.686	-30.4739	0.76532	9.54259	0.68512	9.10988	0.73986	8.85205			16.2361	-10.0648
6.08515	89.1714	80.8461	-46.6412	50.6892	-35.4759	37.8583	-25.905	37.6695	-40.6006	35.1312	-44.543	33.4052	-22.6786	33.7703	-6.55974	22.1314	-15.6966	18.6879	-30.4057	0.76561	9.517	0.685	9.08729	0.73789	8.82912			16.237	-10.0471
6.0768	88.9654	80.8552	-46.5466	50.7015	-35.4157	37.8669	-25.8595	37.6728	-40.5086	35.1375	-44.4453	33.4113	-22.6384	33.7718	-6.5469	22.136	-15.6628	18.6899	-30.3384	0.76607	9.49154	0.68514	9.0645	0.73548	8.80696			16.2377	-10.0295
6.06828	88.7602	80.8643	-46.4521	50.7137	-35.3558	37.8756	-25.8144	37.6759	-40.4169	35.1439	-44.347	33.4171	-22.5983	33.7734	-6.53414	22.1402	-15.6292	18.6919	-30.2718	0.76659	9.46627	0.68547	9.04154	0.73265	8.78552			16.2382	-10.0119
6.05966	88.5559	80.8735	-46.358	50.7258	-35.2963	37.8843	-25.7697	37.6791	-40.3255	35.1504	-44.2483	33.4228	-22.5584	33.775	-6.52147	22.144	-15.5959	18.6937	-30.2055	0.76707	9.44122	0.68591	9.01844	0.72947	8.76472			16.2385	-9.99423
6.051	88.352	80.883	-46.2645	50.7377	-35.2371	37.8928	-25.7254	37.6823	-40.2346	35.1571	-44.1492	33.4282	-22.5186	33.7766	-6.50891	22.1472	-15.5628	18.6953	-30.1395	0.76739	9.4164	0.68637	8.99525	0.72602	8.74442			16.2386	-9.97638
6.04234	88.1484	80.8927	-46.1716	50.7495	-35.178	37.9012	-25.6813	37.6857	-40.1442	35.1641	-44.0501	33.4335	-22.479	33.7782	-6.49646	22.15	-15.53	18.6966	-30.0733	0.76747	9.39183	0.68678	8.97202	0.72238	8.72451			16.2385	-9.9583
6.03374	87.9448	80.9027	-46.0795	50.7611	-35.119	37.9092	-25.6372	37.6895	-40.0542	35.1713	-43.9511	33.4386	-22.4396	33.7798	-6.48413	22.1523	-15.4974	18.6975	-30.0069	0.76721	9.3675	0.68704	8.94881	0.71867	8.70484			16.2384	-9.93996
6.02523	87.7411	80.913	-45.9882	50.7726	-35.06	37.917	-25.5931	37.6938	-39.9646	35.1789	-43.8526	33.4437	-22.4003	33.7812	-6.4719	22.154	-15.4651	18.6979	-29.9401	0.76654	9.34341	0.68708	8.92567	0.71498	8.68527			16.2383	-9.92133
6.0168	87.5371	80.9238	-45.8977	50.784	-35.0009	37.9243	-25.549	37.6984	-39.8754	35.1869	-43.7546	33.4489	-22.3611	33.7826	-6.45977	22.1552	-15.4331	18.6979	-29.8727	0.76541	9.31954	0.68682	8.90265	0.71141	8.66567			16.2383	-9.90241
6.00843	87.3329	80.9348	-45.808	50.7953	-34.9416	37.9313	-25.5046	37.7035	-39.7865	35.1953	-43.6575	33.454	-22.3221	33.7838	-6.44771	22.156	-15.4013	18.6975	-29.8048	0.76379	9.29587	0.68619	8.87981	0.70806	8.64592			16.2385	-9.88322
6.0001	87.1285	80.9462	-45.719	50.8066	-34.882	37.9379	-25.46	37.7091	-39.6977	35.2043	-43.5613	33.4594	-22.2832	33.7849	-6.43569	22.1564	-15.3698	18.6968	-29.7364	0.76167	9.2724	0.68516	8.85719	0.70499	8.62593			16.239	-9.8638
5.99174	86.924	80.9578	-45.6306	50.8177	-34.8221	37.9441	-25.4152	37.715	-39.6088	35.2136	-43.4662	33.4649	-22.2444	33.7858	-6.42369	22.1565	-15.3385	18.6959	-29.6677	0.75909	9.24909	0.68367	8.83481	0.70227	8.60563			16.2399	-9.84419
5.98328	86.7195	80.9697	-45.5426	50.8288	-34.762	37.9501	-25.3701	37.7212	-39.5198	35.2233	-43.3721	33.4706	-22.2058	33.7866	-6.41168	22.1563	-15.3075	18.6949	-29.5988	0.75609	9.22595	0.68171	8.81268	0.69993	8.58499			16.2413	-9.82445
5.97466	86.5154	80.9817	-45.4549	50.8398	-34.7015	37.9558	-25.3249	37.7277	-39.4305	35.2334	-43.2789	33.4767	-22.1674	33.7874	-6.39964	22.156	-15.2767	18.694	-29.5299	0.75276	9.20297	0.67929	8.79083	0.69798	8.56401			16.2432	-9.80464
5.9658	86.3118	80.9937	-45.3674	50.8509	-34.6409	37.9614	-25.2794	37.7342	-39.3407	35.2437	-43.1866	33.4832	-22.1292	33.788	-6.38754	22.1555	-15.2461	18.6933	-29.4613	0.74919	9.18013	0.67642	8.76922	0.69642	8.54271			16.2457	-9.78482
5.95665	86.109	81.0058	-45.2799	50.8619	-34.5801	37.9669	-25.2339	37.7406	-39.2505	35.254	-43.095	33.49	-22.0912	33.7886	-6.37536	22.155	-15.2158	18.693	-29.3931	0.74552	9.15743	0.67313	8.74785	0.69522	8.52116			16.2486	-9.76506
5.94716	85.9072	81.0178	-45.1923	50.873	-34.5193	37.9723	-25.1883	37.7468	-39.1599	35.2644	-43.0038	33.4972	-22.0535	33.7891	-6.36309	22.1546	-15.1858	18.6931	-29.3256	0.74188	9.13487	0.66948	8.72667	0.69435	8.49942			16.2521	-9.7454
5.93733	85.7067	81.0298	-45.1046	50.884	-34.4586	37.9779	-25.1427	37.7527	-39.0688	35.2746	-42.9129	33.5049	-22.016	33.7897	-6.35073	22.1543	-15.156	18.6936	-29.2588	0.73841	9.11244	0.66554	8.70566	0.69375	8.47758			16.2559	-9.72588
5.92716	85.5075	81.0416	-45.0167	50.8952	-34.398	37.9837	-25.0972	37.7582	-38.9773	35.2845	-42.8221	33.5129	-21.9788	33.7903	-6.33827	22.1541	-15.1265	18.6947	-29.1928	0.73528	9.09015	0.66139	8.68476	0.69337	8.45573			16.2601	-9.70654
5.91671	85.3097	81.0534	-44.9286	50.9063	-34.3377	37.9897	-25.0517	37.7632	-38.8856	35.2941	-42.7311	33.5214	-21.9418	33.7911	-6.32573	22.1542	-15.0972	18.6963	-29.1277	0.73261	9.06798	0.65713	8.66392	0.69315	8.43399			16.2644	-9.68739
5.90605	85.1134	81.065	-44.8404	50.9175	-34.2778	37.9959	-25.0064	37.7675	-38.794	35.3032	-42.6398	33.5302	-21.9051	33.7919	-6.31311	22.1545	-15.0683	18.6983	-29.0634	0.73053	9.04593	0.65285	8.64311	0.69302	8.41242			16.2687	-9.66842
5.89525	84.9184	81.0765	-44.7522	50.9288	-34.2183	38.0025	-24.9611	37.7712	-38.7026	35.3117	-42.5482	33.5393	-21.8686	33.793	-6.30043	22.1552	-15.0396	18.7006	-28.9998	0.72916	9.02398	0.64866	8.62228	0.69295	8.39112			16.2729	-9.64963
5.88445	84.7245	81.0879	-44.6641	50.9401	-34.1592	38.0093	-24.916	37.7742	-38.6115	35.3196	-42.4562	33.5486	-21.8322	33.7941	-6.28771	22.1562	-15.0113	18.7032	-28.9367	0.72856	9.00211	0.64467	8.60139	0.69288	8.37012			16.2768	-9.63099
5.87376	84.5316	81.0993	-44.5762	50.9514	-34.1006	38.0165	-24.8708	37.7766	-38.5211	35.3269	-42.3639	33.5581	-21.796	33.7955	-6.27498	22.1575	-14.9831	18.7058	-28.874	0.72878	8.9803	0.64097	8.58041	0.69279	8.34947			16.2803	-9.61247
5.86328	84.3395	81.1107	-44.4886	50.9627	-34.0424	38.0239	-24.8257	37.7783	-38.4315	35.3336	-42.2714	33.5676	-21.7599	33.797	-6.26226	22.1592	-14.9552	18.7084	-28.8115	0.72983	8.95853	0.63764	8.55932	0.69264	8.32917			16.2834	-9.59402
5.85312	84.1477	81.1221	-44.4014	50.9741	-33.9846	38.0317	-24.7806	37.7794	-38.3428	35.3398	-42.1787	33.5771	-21.7237	33.7987	-6.24958	22.1613	-14.9276	18.7107	-28.7489	0.73167	8.93679	0.63477	8.5381	0.69242	8.3092			16.2858	-9.57558
5.84337	83.9562	81.1336	-44.3148	50.9854	-33.9271	38.0397	-24.7355	37.78	-38.2551	35.3454	-42.0862	33.5866	-21.6875	33.8005	-6.23696	22.1638	-14.9	18.7128	-28.6862	0.73424	8.91504	0.63241	8.51673	0.69214	8.28953			16.2876	-9.55713
5.83408	83.7647	81.1451	-44.2288	50.9967	-33.8698	38.048	-24.6902	37.7801	-38.1685	35.3507	-41.9939	33.5958	-21.6513	33.8025	-6.22443	22.1666	-14.8726	18.7145	-28.6232	0.73741	8.89327	0.63061	8.49523	0.69177	8.27009			16.2889	-9.5386
5.82526	83.573	81.1567	-44.1434	51.008	-33.8126	38.0565	-24.645	37.7799	-38.0829	35.3556	-41.902	33.6047	-21.6149	33.8046	-6.21199	22.1698	-14.8453	18.7158	-28.5598	0.74106	8.87148	0.62938	8.47357	0.69134	8.25082			16.2895	-9.51996
5.81691	83.381	81.1684	-44.0587	51.0192	-33.7555	38.0653	-24.5997	37.7796	-37.9982	35.3603	-41.8107	33.6133	-21.5784	33.8067	-6.19966	22.1732	-14.8181	18.7166	-28.4961	0.745	8.84966	0.62872	8.45176	0.69084	8.23162			16.2896	-9.50116
5.80897	83.1887	81.1801	-43.9747	51.0304	-33.6983	38.0742	-24.5544	37.7791	-37.9143	35.3648	-41.72	33.6215	-21.5418	33.8089	-6.18745	22.1769	-14.7908	18.7171	-28.4321	0.74906	8.8278	0.62861	8.42982	0.69028	8.21242			16.2892	-9.4822
5.80136	82.9961	81.1918	-43.8913	51.0415	-33.641	38.0835	-24.5093	37.7786	-37.831	35.3693	-41.63	33.6292	-21.505	33.811	-6.17537	22.1808	-14.7636	18.7173	-28.3678	0.75304	8.80593	0.62901	8.40772	0.68965	8.19312			16.2886	-9.46305
5.79399	82.8032	81.2034	-43.8084	51.0525	-33.5836	38.0929	-24.4644	37.7783	-37.7481	35.3738	-41.5408	33.6364	-21.4681	33.8132	-6.1634	22.1849	-14.7363	18.7174	-28.3034	0.75674	8.78405	0.62985	8.38549	0.68896	8.17366			16.2877	-9.44371
5.78673	82.6103	81.2149	-43.7259	51.0635	-33.526	38.1026	-24.4198	37.7783	-37.6653	35.3783	-41.4522	33.6431	-21.431	33.8153	-6.15156	22.1891	-14.709	18.7175	-28.2391	0.75997	8.76219	0.63106	8.36312	0.68819	8.15397			16.2867	-9.4242
5.77946	82.4174	81.2263	-43.6438	51.0744	-33.4684	38.1125	-24.3757	37.7786	-37.5826	35.383	-41.3641	33.6494	-21.3938	33.8173	-6.13984	22.1933	-14.6816	18.7177	-28.1749	0.76257	8.74037	0.63255	8.34062	0.68733	8.13401			16.2858	-9.40453
5.77206	82.2248	81.2374	-43.562	51.0852	-33.4107	38.1227	-24.3321	37.7794	-37.4996	35.3877	-41.2764	33.6552	-21.3565	33.8193	-6.12822	22.1975	-14.6542	18.7182	-28.1111	0.7644	8.71863	0.63421	8.31798	0.68638	8.11374			16.2851	-9.38474
5.76445	82.0326	81.2483	-43.4803	51.096	-33.3529	38.1331	-24.2891	37.7808	-37.4164	35.3927	-41.1889	33.6606	-21.3192	33.8212	-6.11669	22.2017	-14.6267	18.7192	-28.0477	0.76535	8.69699	0.63595	8.29522	0.68531	8.09318			16.2846	-9.36488
5.75654	81.8409	81.259	-43.3988	51.1067	-33.2952	38.1437	-24.2469	37.7829	-37.3327	35.3977	-41.1014	33.6657	-21.2818	33.823	-6.10526	22.2056	-14.5992	18.7207	-27.9848	0.76536	8.67548	0.63765	8.27235	0.68411	8.07232			16.2845	-9.345
5.7483	81.65	81.2693	-43.3172	51.1174	-33.2377	38.1545	-24.2055	37.7856	-37.2487	35.403	-41.0138	33.6705	-21.2445	33.8248	-6.0939	22.2095	-14.5717	18.7229	-27.9225	0.7644	8.65412	0.63922	8.2494	0.68278	8.05121			16.2848	-9.32514
5.73971	81.46	81.2793	-43.2357	51.1281	-33.1803	38.1654	-24.1649	37.7889	-37.1642	35.4084	-40.9259	33.6751	-21.2071	33.8265	-6.08261	22.213	-14.5441	18.7257	-27.8608	0.7625	8.63292	0.64055	8.22638	0.68131	8.02989			16.2855	-9.30538
5.73081	81.2707	81.2889	-43.1541	51.1386	-33.1232	38.1763	-24.1251	37.793	-37.0795	35.414	-40.8376	33.6797	-21.1697	33.8281	-6.07139	22.2164	-14.5165	18.7293	-27.7996	0.75972	8.61189	0.64156	8.20334	0.67973	8.00843			16.2866	-9.28576
5.72165	81.0823	81.2983	-43.0725	51.1492	-33.0665	38.1872	-24.086	37.7978	-36.9945	35.4198	-40.7488	33.6842	-21.1323	33.8297	-6.06022	22.2194	-14.4888	18.7336	-27.7388	0.75615	8.59103	0.64217	8.18033	0.67803	7.9869			16.2881	-9.26634
5.71234	80.8946	81.3075	-42.9908	51.1597	-33.0101	38.198	-24.0475	37.8032	-36.9095	35.4258	-40.6595	33.6889	-21.0949	33.8313	-6.04911	22.2221	-14.4611	18.7385	-27.6783	0.75193	8.57033	0.64234	8.15739	0.67626	7.96537			16.2899	-9.24718
5.70297	80.7076	81.3164	-42.9091	51.1702	-32.954	38.2085	-24.0095	37.8091	-36.8245	35.4321	-40.5698	33.6938	-21.0575	33.8329	-6.03805	22.2246	-14.4334	18.7439	-27.618	0.74721	8.54978	0.64202	8.1346	0.67445	7.94391			16.2918	-9.22831
5.69366	80.5212	81.3252	-42.8274	51.1806	-32.8983	38.2187	-23.9719	37.8154	-36.7398	35.4386	-40.4798	33.699	-21.0201	33.8345	-6.02703	22.2268	-14.4056	18.7496	-27.5577	0.74215	8.52934	0.64119	8.11202	0.67266	7.92258			16.2939	-9.20976
5.68454	80.3352	81.3339	-42.7458	51.1911	-32.8428	38.2284	-23.9345	37.822	-36.6555	35.4454	-40.3895	33.7045	-20.9827	33.8361	-6.01606	22.2287	-14.3778	18.7556	-27.4974	0.73695	8.509	0.63986	8.08971	0.67093	7.90145			16.296	-9.19156
5.67569	80.1496	81.3426	-42.6641	51.2014	-32.7876	38.2376	-23.8972	37.8287	-36.5715	35.4525	-40.2993	33.7105	-20.9453	33.8377	-6.00513	22.2304	-14.3498	18.7616	-27.4369	0.73175	8.48872	0.63804	8.06775	0.66931	7.88055			16.298	-9.17371
5.66721	79.9642	81.3512	-42.5825	51.2118	-32.7326	38.2461	-23.8597	37.8355	-36.4881	35.4598	-40.2092	33.7169	-20.9079	33.8393	-5.99424	22.232	-14.3217	18.7675	-27.3762	0.72673	8.46847	0.63577	8.04618	0.66788	7.8599			16.2999	-9.15622
5.65915	79.7791	81.3599	-42.5009	51.2221	-32.6776	38.254	-23.8219	37.8421	-36.4052	35.4674	-40.1195	33.7237	-20.8705	33.841	-5.98339	22.2334	-14.2935	18.7731	-27.3153	0.72203	8.44821	0.63309	8.02507	0.66667	7.83953			16.3016	-9.13907
5.65154	79.5943	81.3686	-42.4193	51.2323	-32.6227	38.2612	-23.7838	37.8485	-36.3228	35.4753	-40.0302	33.731	-20.8332	33.8426	-5.97258	22.2348	-14.2652	18.7783	-27.2542	0.71776	8.42792	0.63008	8.00443	0.66572	7.81941			16.303	-9.12223
5.64435	79.4097	81.3775	-42.3377	51.2426	-32.5677	38.2677	-23.7451	37.8545	-36.2408	35.4834	-39.9417	33.7388	-20.7961	33.8443	-5.96179	22.2362	-14.2368	18.7831	-27.1929	0.714	8.40758	0.62681	7.98428	0.66507	7.79953			16.3041	-9.10567
5.63754	79.2255	81.3865	-42.256	51.2528	-32.5125	38.2736	-23.706	37.8601	-36.1591	35.4917	-39.8539	33.7469	-20.759	33.8459	-5.95103	22.2377	-14.2082	18.7873	-27.1317	0.71081	8.38717	0.62335	7.96463	0.66473	7.77984			16.305	-9.08934
5.63104	79.0418	81.3957	-42.1743	51.263	-32.4573	38.2788	-23.6662	37.8652	-36.0777	35.5	-39.7669	33.7553	-20.7221	33.8475	-5.94028	22.2394	-14.1796	18.791	-27.0705	0.70822	8.36668	0.6198	7.94543	0.66469	7.7603			16.3055	-9.07319
5.62474	78.8587	81.405	-42.0925	51.2732	-32.4019	38.2835	-23.6259	37.8698	-35.9964	35.5084	-39.6808	33.7639	-20.6855	33.8491	-5.92953	22.2411	-14.151	18.794	-27.0095	0.7062	8.3461	0.61622	7.92665	0.66492	7.74086			16.3058	-9.05717
5.61853	78.6764	81.4144	-42.0106	51.2835	-32.3464	38.2878	-23.5851	37.8738	-35.9151	35.5166	-39.5955	33.7727	-20.649	33.8507	-5.91877	22.2431	-14.1223	18.7965	-26.9489	0.70472	8.32544	0.61272	7.90822	0.6654	7.72144			16.3059	-9.04122
5.61229	78.495	81.424	-41.9286	51.2937	-32.2908	38.2917	-23.5439	37.8775	-35.8337	35.5247	-39.511	33.7815	-20.6129	33.8523	-5.908	22.2452	-14.0938	18.7985	-26.8887	0.70373	8.30469	0.60935	7.89005	0.66605	7.70198			16.3058	-9.02528
5.60591	78.3146	81.4338	-41.8465	51.304	-32.2351	38.2955	-23.5023	37.8809	-35.7521	35.5325	-39.4273	33.7902	-20.577	33.8539	-5.89719	22.2475	-14.0653	18.8001	-26.8289	0.70314	8.28387	0.60619	7.87205	0.66682	7.68243			16.3057	-9.00931
5.59931	78.1352	81.4437	-41.7644	51.3143	-32.1795	38.2993	-23.4605	37.8842	-35.6704	35.54	-39.3441	33.7987	-20.5415	33.8555	-5.88634	22.25	-14.037	18.8014	-26.7697	0.70287	8.26299	0.60329	7.85414	0.66762	7.66273			16.3055	-8.99324
5.59239	77.9569	81.4538	-41.6822	51.3246	-32.124	38.3031	-23.4185	37.8874	-35.5886	35.547	-39.2614	33.8069	-20.5062	33.8571	-5.87544	22.2526	-14.0088	18.8025	-26.7111	0.70282	8.24205	0.60069	7.8362	0.66838	7.64283			16.3055	-8.97704
5.58513	77.7795	81.464	-41.6001	51.335	-32.0687	38.3071	-23.3766	37.8907	-35.5067	35.5537	-39.1791	33.8148	-20.4712	33.8587	-5.86448	22.2552	-13.9809	18.8033	-26.6528	0.70289	8.22108	0.59844	7.81816	0.669	7.6227			16.3055	-8.96068
5.57751	77.603	81.4743	-41.5182	51.3454	-32.0136	38.3114	-23.3346	37.8943	-35.4248	35.56	-39.0971	33.8222	-20.4364	33.8604	-5.85344	22.2579	-13.9532	18.8042	-26.5948	0.703	8.20008	0.59654	7.79993	0.66943	7.60232			16.3056	-8.94412
5.56955	77.4271	81.4848	-41.4364	51.3558	-31.9589	38.316	-23.2929	37.8984	-35.3431	35.5658	-39.0154	33.8291	-20.4018	33.8621	-5.84234	22.2605	-13.9256	18.8051	-26.5371	0.70306	8.17907	0.59501	7.78144	0.66959	7.5817			16.306	-8.92735
5.5613	77.2517	81.4955	-41.3549	51.3663	-31.9045	38.321	-23.2513	37.903	-35.2617	35.5713	-38.9339	33.8356	-20.3673	33.8639	-5.83115	22.263	-13.8983	18.8061	-26.4794	0.70301	8.15805	0.59383	7.76266	0.66944	7.56084			16.3066	-8.91036
5.55285	77.0765	81.5063	-41.2738	51.3768	-31.8504	38.3264	-23.2099	37.9083	-35.1807	35.5764	-38.8525	33.8415	-20.333	33.8657	-5.81989	22.2653	-13.8712	18.8072	-26.4216	0.7028	8.13703	0.593	7.74357	0.66894	7.53977			16.3074	-8.89315
5.54427	76.9012	81.5173	-41.193	51.3873	-31.7967	38.3322	-23.1689	37.9143	-35.1003	35.5814	-38.7714	33.8469	-20.2986	33.8676	-5.80855	22.2673	-13.8441	18.8086	-26.3635	0.70238	8.11601	0.59248	7.72417	0.6681	7.51853			16.3085	-8.87574
5.53567	76.7258	81.5285	-41.1127	51.3979	-31.7434	38.3384	-23.128	37.921	-35.0206	35.5863	-38.6904	33.8518	-20.2642	33.8695	-5.79715	22.2691	-13.817	18.8102	-26.305	0.70174	8.09502	0.59225	7.70449	0.66691	7.49719			16.3097	-8.85814
5.52715	76.5499	81.5397	-41.0327	51.4086	-31.6903	38.3449	-23.0874	37.9283	-34.9417	35.5912	-38.6095	33.8563	-20.2298	33.8715	-5.7857	22.2705	-13.7899	18.8121	-26.2461	0.70086	8.07405	0.59227	7.68456	0.66542	7.47581			16.3112	-8.84038
5.5188	76.3734	81.5511	-40.9532	51.4193	-31.6376	38.3517	-23.047	37.9362	-34.8635	35.5962	-38.5289	33.8605	-20.1953	33.8736	-5.77419	22.2716	-13.7627	18.8142	-26.1867	0.69974	8.05312	0.59249	7.66446	0.66367	7.45445			16.3128	-8.82249
5.5107	76.1963	81.5627	-40.874	51.4302	-31.585	38.3586	-23.0068	37.9445	-34.7862	35.6015	-38.4484	33.8645	-20.1607	33.8757	-5.76266	22.2724	-13.7352	18.8166	-26.1268	0.69838	8.03224	0.59286	7.64425	0.66173	7.43321			16.3146	-8.80451
5.5029	76.0186	81.5742	-40.7951	51.4411	-31.5326	38.3658	-22.9667	37.9531	-34.7096	35.6071	-38.3682	33.8683	-20.1259	33.8778	-5.75112	22.2729	-13.7075	18.8192	-26.0666	0.69681	8.01144	0.59334	7.62402	0.65966	7.41214			16.3166	-8.78649
5.49542	75.8403	81.5858	-40.7165	51.4523	-31.4804	38.373	-22.9266	37.9617	-34.6337	35.6132	-38.2881	33.8721	-20.0912	33.8798	-5.73958	22.2732	-13.6796	18.8219	-26.0061	0.69504	7.99074	0.59388	7.60384	0.65754	7.39134			16.3187	-8.76848
5.48827	75.6617	81.5974	-40.638	51.4636	-31.4282	38.3802	-22.8867	37.9701	-34.5583	35.6197	-38.2081	33.8759	-20.0563	33.8818	-5.72806	22.2732	-13.6512	18.8249	-25.9454	0.69309	7.97017	0.59443	7.58379	0.65546	7.37085			16.3209	-8.75052
5.48141	75.4829	81.6089	-40.5596	51.4752	-31.3761	38.3873	-22.8468	37.9782	-34.4833	35.6266	-38.1281	33.8799	-20.0214	33.8837	-5.71659	22.2732	-13.6226	18.828	-25.8849	0.69098	7.94976	0.59494	7.56393	0.65349	7.35074			16.3233	-8.73266
5.47479	75.3042	81.6203	-40.4813	51.4869	-31.3241	38.3944	-22.8069	37.9857	-34.4085	35.6341	-38.048	33.8841	-19.9866	33.8856	-5.70518	22.2731	-13.5937	18.8312	-25.8247	0.68872	7.92953	0.59537	7.54432	0.65167	7.33105			16.3259	-8.71496
5.46835	75.126	81.6316	-40.4029	51.499	-31.2721	38.4013	-22.767	37.9925	-34.3339	35.6421	-37.9678	33.8887	-19.9518	33.8872	-5.69385	22.2731	-13.5646	18.8345	-25.7649	0.68634	7.90952	0.59567	7.52498	0.65007	7.31181			16.3285	-8.69748
5.46201	74.9484	81.6426	-40.3244	51.5113	-31.2203	38.4081	-22.7271	37.9984	-34.2592	35.6504	-37.8874	33.8935	-19.9171	33.8887	-5.68262	22.2732	-13.5353	18.8377	-25.7059	0.68385	7.88976	0.59581	7.50594	0.6487	7.29303			16.3313	-8.68025
5.45568	74.7717	81.6533	-40.2459	51.5238	-31.1686	38.4148	-22.6872	38.0035	-34.1844	35.6592	-37.8067	33.8988	-19.8825	33.8901	-5.67149	22.2735	-13.5059	18.8409	-25.6476	0.68128	7.87026	0.59575	7.48719	0.64757	7.27471			16.3343	-8.66333
5.44929	74.5963	81.6638	-40.1672	51.5366	-31.1171	38.4213	-22.6473	38.0075	-34.1094	35.6682	-37.7257	33.9044	-19.8482	33.8912	-5.66047	22.274	-13.4766	18.844	-25.5902	0.67866	7.85103	0.59546	7.46872	0.64667	7.25683			16.3374	-8.64677
5.44275	74.4221	81.674	-40.0885	51.5495	-31.0658	38.4278	-22.6073	38.0107	-34.0342	35.6775	-37.6443	33.9104	-19.814	33.8922	-5.64957	22.275	-13.4474	18.847	-25.5337	0.67601	7.83209	0.59492	7.45049	0.64597	7.23936			16.3406	-8.63058
5.43602	74.2494	81.6839	-40.0097	51.5626	-31.0147	38.4341	-22.5674	38.0129	-33.9588	35.6869	-37.5627	33.9168	-19.7801	33.893	-5.63879	22.2762	-13.4186	18.8498	-25.4782	0.67337	7.81342	0.59409	7.43247	0.64541	7.22226			16.3439	-8.61481
5.42905	74.0781	81.6935	-39.931	51.5757	-30.9639	38.4405	-22.5275	38.0145	-33.8832	35.6964	-37.4808	33.9236	-19.7464	33.8937	-5.62812	22.2779	-13.3901	18.8523	-25.4235	0.67078	7.795	0.59297	7.41461	0.64492	7.20546			16.3472	-8.59945
5.42181	73.9082	81.7028	-39.8524	51.5889	-30.9133	38.4468	-22.4876	38.0154	-33.8075	35.7059	-37.3987	33.9306	-19.713	33.8942	-5.61755	22.2799	-13.3621	18.8546	-25.3696	0.66829	7.7768	0.59156	7.39685	0.64444	7.18892			16.3506	-8.58453
5.4143	73.7396	81.7119	-39.774	51.6019	-30.863	38.4532	-22.4476	38.016	-33.7319	35.7154	-37.3167	33.938	-19.6798	33.8946	-5.60707	22.2823	-13.3347	18.8566	-25.3162	0.66595	7.75877	0.58985	7.37914	0.64388	7.17257			16.3539	-8.57002
5.40652	73.572	81.7208	-39.696	51.6148	-30.8129	38.4596	-22.4076	38.0163	-33.6563	35.7247	-37.2349	33.9455	-19.6468	33.8949	-5.59666	22.285	-13.3079	18.8583	-25.2633	0.66382	7.74086	0.58786	7.36144	0.64316	7.15634			16.3571	-8.55589
5.39849	73.4052	81.7295	-39.6183	51.6274	-30.7629	38.4661	-22.3676	38.0166	-33.581	35.7339	-37.1534	33.9533	-19.6141	33.8952	-5.58631	22.288	-13.2818	18.8597	-25.2105	0.66196	7.72301	0.58563	7.3437	0.64221	7.14017			16.3601	-8.54211
5.39024	73.2391	81.7381	-39.5411	51.6397	-30.7129	38.4728	-22.3276	38.0171	-33.5059	35.7429	-37.0725	33.9612	-19.5816	33.8954	-5.576	22.2913	-13.2563	18.8608	-25.1578	0.66041	7.70514	0.58318	7.32589	0.64096	7.12401			16.3628	-8.52862
5.38179	73.0733	81.7467	-39.4645	51.6516	-30.663	38.4796	-22.2876	38.0179	-33.4312	35.7517	-36.9922	33.9692	-19.5493	33.8957	-5.5657	22.2946	-13.2316	18.8617	-25.105	0.65925	7.68718	0.58057	7.30799	0.63936	7.10781			16.3653	-8.51534
5.37317	72.9076	81.7552	-39.3884	51.6631	-30.613	38.4865	-22.2475	38.0191	-33.3569	35.7603	-36.9128	33.9774	-19.5173	33.8961	-5.55541	22.2981	-13.2074	18.8624	-25.0519	0.6585	7.66905	0.57785	7.28997	0.63737	7.09152			16.3674	-8.5022
5.3644	72.7419	81.7638	-39.3128	51.6741	-30.5627	38.4936	-22.2075	38.0209	-33.2829	35.7686	-36.8342	33.9856	-19.4855	33.8966	-5.54511	22.3015	-13.1838	18.8629	-24.9985	0.65819	7.6507	0.5751	7.27183	0.63498	7.07512			16.3691	-8.48911
5.35549	72.576	81.7726	-39.2379	51.6846	-30.5122	38.501	-22.1676	38.0233	-33.2093	35.7767	-36.7566	33.9938	-19.454	33.8972	-5.53479	22.3049	-13.1606	18.8632	-24.9448	0.65835	7.63204	0.57239	7.25356	0.63219	7.05859			16.3704	-8.47596
5.34646	72.4099	81.7814	-39.1634	51.6946	-30.4614	38.5085	-22.1277	38.0262	-33.136	35.7845	-36.6799	34.0022	-19.4227	33.8979	-5.52445	22.3082	-13.1379	18.8636	-24.8907	0.65896	7.61304	0.56981	7.23516	0.62903	7.0419			16.3713	-8.46267
5.33731	72.2435	81.7905	-39.0896	51.7042	-30.4103	38.5162	-22.0881	38.0297	-33.0628	35.7919	-36.6039	34.0105	-19.3918	33.8988	-5.51409	22.3114	-13.1154	18.864	-24.8363	0.66001	7.59364	0.56744	7.21664	0.62555	7.02506			16.3717	-8.44914
5.32803	72.0771	81.7998	-39.0162	51.7134	-30.3588	38.5241	-22.0487	38.0337	-32.9897	35.799	-36.5287	34.0189	-19.3612	33.8999	-5.50371	22.3144	-13.0931	18.8645	-24.7816	0.66144	7.57383	0.56536	7.19799	0.62181	7.00807			16.3718	-8.43528
5.31861	71.9105	81.8093	-38.9432	51.7223	-30.307	38.5322	-22.0096	38.038	-32.9165	35.8058	-36.4539	34.0274	-19.3309	33.9012	-5.49334	22.3171	-13.0709	18.8652	-24.7269	0.66319	7.5536	0.56364	7.17923	0.61787	6.99093			16.3716	-8.42103
5.30907	71.7441	81.8191	-38.8707	51.7309	-30.2549	38.5404	-21.9709	38.0426	-32.8432	35.8121	-36.3795	34.0358	-19.3009	33.9027	-5.483	22.3197	-13.0488	18.8661	-24.6722	0.66518	7.53295	0.56236	7.16034	0.61384	6.97364			16.3712	-8.40632
5.29941	71.578	81.8291	-38.7986	51.7393	-30.2027	38.5489	-21.9326	38.0473	-32.7696	35.818	-36.3051	34.0443	-19.2713	33.9044	-5.4727	22.322	-13.0266	18.8673	-24.6176	0.6673	7.5119	0.56155	7.14134	0.60979	6.95623			16.3705	-8.39112
5.28965	71.4123	81.8394	-38.7268	51.7476	-30.1504	38.5576	-21.8949	38.052	-32.6958	35.8235	-36.2306	34.0527	-19.242	33.9062	-5.46247	22.3241	-13.0044	18.8689	-24.5633	0.66944	7.4905	0.56125	7.12222	0.60582	6.93869			16.3698	-8.37543
5.27982	71.2472	81.8499	-38.6552	51.7559	-30.0981	38.5664	-21.8576	38.0566	-32.6216	35.8285	-36.1557	34.0611	-19.2131	33.9082	-5.45235	22.326	-12.982	18.8708	-24.5093	0.67149	7.4688	0.56147	7.10299	0.60201	6.92103			16.3692	-8.35924
5.26998	71.083	81.8607	-38.584	51.7641	-30.046	38.5753	-21.821	38.0608	-32.5472	35.833	-36.0804	34.0693	-19.1844	33.9104	-5.44236	22.3278	-12.9595	18.873	-24.4557	0.67334	7.44687	0.56219	7.08365	0.59845	6.90327			16.3686	-8.3426
5.26017	70.9196	81.8716	-38.5131	51.7724	-29.9942	38.5843	-21.7848	38.0648	-32.4725	35.8372	-36.0044	34.0774	-19.1559	33.9127	-5.43252	22.3293	-12.937	18.8755	-24.4026	0.67486	7.42478	0.56337	7.06422	0.59521	6.8854			16.3683	-8.32556
5.25048	70.7571	81.8828	-38.4425	51.7809	-29.9427	38.5933	-21.7493	38.0683	-32.3975	35.841	-35.9279	34.0852	-19.1275	33.915	-5.42285	22.3307	-12.9143	18.8784	-24.3499	0.67597	7.4026	0.56495	7.04471	0.59235	6.86742			16.3681	-8.3082
5.24098	70.5956	81.894	-38.3722	51.7894	-29.8918	38.6024	-21.7142	38.0715	-32.3226	35.8445	-35.8507	34.0929	-19.0993	33.9175	-5.41337	22.332	-12.8915	18.8815	-24.2976	0.67658	7.38044	0.56685	7.02516	0.58991	6.84934			16.3683	-8.29061
5.23176	70.4349	81.9053	-38.3021	51.798	-29.8414	38.6113	-21.6795	38.0742	-32.2476	35.8478	-35.773	34.1002	-19.071	33.9199	-5.40409	22.3332	-12.8686	18.8848	-24.2457	0.67663	7.35837	0.56895	7.00559	0.58791	6.83117			16.3688	-8.27289
5.22289	70.2751	81.9168	-38.2322	51.8066	-29.7916	38.6202	-21.6452	38.0764	-32.1729	35.8509	-35.6949	34.1072	-19.0427	33.9224	-5.395	22.3344	-12.8456	18.8882	-24.1941	0.6761	7.33648	0.57113	6.98605	0.58637	6.8129			16.3696	-8.25514
5.21442	70.1159	81.9282	-38.1626	51.8153	-29.7424	38.6289	-21.6111	38.0784	-32.0984	35.8541	-35.6165	34.1139	-19.0143	33.9249	-5.38608	22.3354	-12.8225	18.8918	-24.1426	0.67497	7.31485	0.57328	6.9666	0.58529	6.79456			16.3707	-8.23746
5.20641	69.9573	81.9397	-38.093	51.824	-29.6938	38.6373	-21.5772	38.08	-32.0244	35.8573	-35.5382	34.1202	-18.9858	33.9274	-5.37732	22.3365	-12.7994	18.8955	-24.0914	0.67326	7.29354	0.57525	6.94729	0.58463	6.77615			16.3721	-8.21996
5.19887	69.7992	81.951	-38.0236	51.8327	-29.6458	38.6455	-21.5433	38.0814	-31.9508	35.8608	-35.46	34.1261	-18.9571	33.9298	-5.36869	22.3375	-12.7762	18.8991	-24.0402	0.67102	7.27263	0.57691	6.92818	0.58438	6.75769			16.3736	-8.20269
5.19179	69.6413	81.9624	-37.9541	51.8413	-29.5983	38.6534	-21.5094	38.0827	-31.8779	35.8645	-35.3822	34.1317	-18.9282	33.9322	-5.36015	22.3385	-12.753	18.9027	-23.989	0.66833	7.25217	0.57816	6.90932	0.58449	6.73922			16.3752	-8.18574
5.18512	69.4836	81.9736	-37.8846	51.8498	-29.5512	38.6609	-21.4753	38.0839	-31.8055	35.8686	-35.3051	34.137	-18.899	33.9345	-5.35166	22.3396	-12.7297	18.9063	-23.938	0.66527	7.23218	0.57888	6.89077	0.58491	6.72077			16.3767	-8.16913
5.17879	69.3261	81.9847	-37.8148	51.8583	-29.5045	38.6681	-21.441	38.0852	-31.7336	35.8732	-35.2287	34.142	-18.8697	33.9367	-5.34318	22.3408	-12.7063	18.9098	-23.8869	0.66196	7.2127	0.57899	6.87257	0.58558	6.70236			16.3783	-8.15289
5.17271	69.1687	81.9957	-37.7448	51.8666	-29.4581	38.6749	-21.4065	38.0866	-31.6623	35.8782	-35.1531	34.1468	-18.8402	33.9388	-5.33466	22.3421	-12.6827	18.9132	-23.836	0.65851	7.19373	0.57844	6.85473	0.58645	6.68405			16.3796	-8.13701
5.16675	69.0113	82.0065	-37.6743	51.8749	-29.4118	38.6814	-21.3716	38.0882	-31.5913	35.8838	-35.0784	34.1514	-18.8105	33.9408	-5.32607	22.3436	-12.6591	18.9164	-23.7853	0.65503	7.17528	0.5772	6.83727	0.58745	6.66586			16.3808	-8.12147
5.16079	68.8542	82.0172	-37.6035	51.8831	-29.3657	38.6876	-21.3365	38.09	-31.5208	35.8898	-35.0045	34.156	-18.7807	33.9427	-5.31736	22.3453	-12.6354	18.9196	-23.7347	0.65165	7.15733	0.57527	6.82017	0.58854	6.64785			16.3816	-8.1062
5.15468	68.6972	82.0277	-37.5321	51.8913	-29.3196	38.6935	-21.301	38.0921	-31.4504	35.8963	-34.9314	34.1604	-18.7508	33.9445	-5.3085	22.3473	-12.6115	18.9227	-23.6845	0.64847	7.13984	0.5727	6.80341	0.58965	6.63003			16.3822	-8.09116
5.14831	68.5405	82.038	-37.4601	51.8996	-29.2735	38.6993	-21.2652	38.0946	-31.3803	35.9033	-34.859	34.1649	-18.7208	33.9461	-5.29948	22.3496	-12.5875	18.9256	-23.6346	0.64558	7.12277	0.56955	6.78692	0.59074	6.61245			16.3825	-8.07626
5.14157	68.3843	82.0482	-37.3877	51.908	-29.2274	38.7049	-21.2292	38.0973	-31.3101	35.9105	-34.7871	34.1693	-18.6908	33.9477	-5.29029	22.3523	-12.5634	18.9285	-23.5851	0.64305	7.10606	0.5659	6.77063	0.59176	6.59511			16.3824	-8.06143
5.13438	68.2285	82.0582	-37.3147	51.9167	-29.1813	38.7104	-21.193	38.1005	-31.24	35.9181	-34.7155	34.1739	-18.6606	33.9491	-5.28092	22.3553	-12.5392	18.9312	-23.536	0.64093	7.08966	0.56186	6.75448	0.59267	6.57802			16.3822	-8.0466
5.1267	68.0733	82.068	-37.2414	51.9256	-29.1351	38.716	-21.1566	38.104	-31.1699	35.9258	-34.644	34.1785	-18.6304	33.9504	-5.27138	22.3586	-12.5149	18.9338	-23.4873	0.63925	7.07349	0.55756	6.73835	0.59345	6.56118			16.3818	-8.0317
5.11853	67.9187	82.0777	-37.1677	51.9349	-29.0889	38.7216	-21.1201	38.1078	-31.0997	35.9335	-34.5724	34.1832	-18.6	33.9516	-5.26169	22.3623	-12.4906	18.9363	-23.439	0.63801	7.05748	0.55313	6.72215	0.59405	6.54457			16.3813	-8.01665
5.1099	67.7646	82.0872	-37.0939	51.9445	-29.0426	38.7273	-21.0836	38.112	-31.0295	35.9413	-34.5006	34.1879	-18.5695	33.9527	-5.25188	22.3664	-12.4662	18.9386	-23.391	0.63717	7.04155	0.54871	6.7058	0.59446	6.52816			16.3807	-8.00143
5.1009	67.6111	82.0965	-37.02	51.9546	-28.9964	38.7333	-21.047	38.1166	-30.9594	35.949	-34.4285	34.1927	-18.5388	33.9536	-5.24199	22.3707	-12.4418	18.9409	-23.3431	0.63671	7.02564	0.54442	6.68922	0.59467	6.51192			16.3803	-7.986
5.09165	67.4581	82.1056	-36.9463	51.9651	-28.95	38.7394	-21.0104	38.1215	-30.8895	35.9565	-34.356	34.1975	-18.5079	33.9545	-5.23204	22.3753	-12.4174	18.943	-23.2953	0.63654	7.00967	0.54038	6.67233	0.59466	6.49581			16.3801	-7.97036
5.08229	67.3054	82.1144	-36.8729	51.9761	-28.9036	38.7458	-20.9738	38.1267	-30.8198	35.9637	-34.2831	34.2022	-18.4766	33.9553	-5.22208	22.38	-12.393	18.9449	-23.2474	0.63659	6.99357	0.5367	6.65509	0.59442	6.47977			16.3802	-7.95451
5.07299	67.153	82.123	-36.8	51.9874	-28.8571	38.7524	-20.9373	38.1322	-30.7505	35.9708	-34.2097	34.2069	-18.445	33.956	-5.21213	22.3848	-12.3686	18.9468	-23.1992	0.63678	6.97731	0.53345	6.63749	0.59396	6.46375			16.3806	-7.93848
5.0639	67.0006	82.1314	-36.7277	51.9991	-28.8105	38.7592	-20.9008	38.1381	-30.6818	35.9775	-34.1361	34.2114	-18.4131	33.9565	-5.20223	22.3896	-12.3442	18.9486	-23.1506	0.63701	6.96083	0.53069	6.61954	0.59328	6.4477			16.3815	-7.92232
5.05521	66.8482	82.1394	-36.656	52.0111	-28.7637	38.7662	-20.8644	38.1442	-30.6137	35.984	-34.0623	34.2159	-18.3808	33.957	-5.1924	22.3942	-12.3198	18.9504	-23.1015	0.63719	6.94411	0.52846	6.60127	0.59238	6.43159			16.3828	-7.90606
5.04703	66.6956	82.1471	-36.5852	52.0232	-28.7167	38.7734	-20.828	38.1506	-30.5463	35.9902	-33.9885	34.2202	-18.3482	33.9574	-5.18266	22.3986	-12.2953	18.952	-23.0519	0.63723	6.92715	0.52676	6.58274	0.59128	6.41537			16.3845	-7.88977
5.03948	66.5427	82.1546	-36.5153	52.0355	-28.6694	38.7807	-20.7917	38.1573	-30.4796	35.9962	-33.9148	34.2244	-18.3152	33.9578	-5.17301	22.4026	-12.2707	18.9538	-23.0016	0.63707	6.90994	0.52558	6.56403	0.58999	6.39903			16.3866	-7.8735
5.03263	66.3896	82.1617	-36.4462	52.0479	-28.6217	38.788	-20.7554	38.1641	-30.4137	36.0019	-33.8414	34.2284	-18.2821	33.958	-5.16344	22.4062	-12.2461	18.9555	-22.9506	0.63663	6.8925	0.52487	6.54524	0.58853	6.38254			16.3892	-7.8573
5.02648	66.2361	82.1685	-36.3779	52.0602	-28.5737	38.7953	-20.7192	38.1711	-30.3486	36.0074	-33.7684	34.2324	-18.2488	33.9582	-5.15396	22.4094	-12.2213	18.9574	-22.8991	0.63587	6.87486	0.5246	6.52647	0.58693	6.36591			16.3921	-7.84123
5.02101	66.0824	82.1752	-36.3105	52.0725	-28.5254	38.8026	-20.6831	38.1782	-30.2842	36.0128	-33.696	34.2364	-18.2154	33.9584	-5.14453	22.412	-12.1964	18.9594	-22.8471	0.63478	6.85708	0.52468	6.50784	0.58523	6.34915			16.3952	-7.82532
5.01613	65.9286	82.1816	-36.2439	52.0846	-28.4766	38.8098	-20.647	38.1853	-30.2205	36.0181	-33.6242	34.2403	-18.1821	33.9586	-5.13513	22.4141	-12.1714	18.9615	-22.7948	0.63333	6.83919	0.52505	6.48945	0.58345	6.33228			16.3985	-7.80959
5.01172	65.7747	82.1879	-36.1778	52.0966	-28.4276	38.8168	-20.611	38.1925	-30.1572	36.0232	-33.5531	34.2444	-18.149	33.9587	-5.12574	22.4156	-12.1462	18.9639	-22.7422	0.63155	6.82127	0.52562	6.47138	0.58162	6.31532			16.4018	-7.79406
5.00761	65.621	82.1941	-36.1124	52.1084	-28.3783	38.8237	-20.5751	38.1995	-30.0944	36.0283	-33.4827	34.2486	-18.1162	33.9589	-5.11633	22.4166	-12.121	18.9664	-22.6897	0.62946	6.80337	0.5263	6.45371	0.5798	6.29832			16.4051	-7.77875
5.0036	65.4676	82.2005	-36.0474	52.12	-28.3287	38.8303	-20.5393	38.2064	-30.0318	36.0334	-33.4129	34.253	-18.0839	33.9592	-5.10687	22.4171	-12.0956	18.9691	-22.6372	0.62711	6.78555	0.52704	6.43649	0.57801	6.28131			16.4083	-7.76363
4.99951	65.3148	82.2069	-35.9826	52.1314	-28.2792	38.8368	-20.5038	38.2131	-29.9693	36.0386	-33.3437	34.2578	-18.052	33.9595	-5.09734	22.4172	-12.0702	18.9719	-22.5851	0.62456	6.76788	0.52773	6.41975	0.57629	6.26433			16.4113	-7.74871
4.99512	65.1628	82.2137	-35.9182	52.1428	-28.2296	38.843	-20.4684	38.2195	-29.9068	36.0437	-33.2749	34.2629	-18.0207	33.96	-5.08774	22.417	-12.0449	18.9749	-22.5334	0.62186	6.75041	0.52834	6.40348	0.57467	6.24741			16.414	-7.73396
4.99025	65.0116	82.2209	-35.8539	52.154	-28.1803	38.8491	-20.4332	38.2257	-29.8442	36.049	-33.2066	34.2684	-17.99	33.9606	-5.07805	22.4165	-12.0197	18.978	-22.4823	0.6191	6.73317	0.52878	6.38765	0.57317	6.23059			16.4165	-7.71938
4.98474	64.8615	82.2285	-35.7896	52.1651	-28.1313	38.8549	-20.3983	38.2314	-29.7815	36.0543	-33.1384	34.2744	-17.9598	33.9614	-5.06827	22.4159	-11.9947	18.9811	-22.4319	0.61635	6.71619	0.52904	6.37223	0.57183	6.21388			16.4186	-7.70495
4.97848	64.7125	82.2367	-35.7253	52.1762	-28.0827	38.8606	-20.3636	38.2368	-29.7185	36.0599	-33.0704	34.2807	-17.9302	33.9624	-5.05843	22.4152	-11.97	18.9841	-22.3821	0.61368	6.69949	0.52905	6.35713	0.57064	6.19731			16.4204	-7.69066
4.97138	64.5646	82.2456	-35.6609	52.1873	-28.0347	38.8662	-20.3293	38.2417	-29.6553	36.0656	-33.0025	34.2875	-17.9011	33.9636	-5.04854	22.4146	-11.9457	18.987	-22.333	0.61117	6.68306	0.52881	6.34229	0.5696	6.18087			16.4219	-7.67651
4.96343	64.4178	82.2551	-35.5965	52.1984	-27.9874	38.8716	-20.2951	38.2462	-29.5919	36.0715	-32.9345	34.2947	-17.8724	33.9651	-5.03864	22.414	-11.9218	18.9897	-22.2845	0.60887	6.66689	0.5283	6.32762	0.56871	6.16456			16.4232	-7.66251
4.95464	64.2719	82.2654	-35.5318	52.2095	-27.9408	38.877	-20.2613	38.2501	-29.5284	36.0776	-32.8665	34.3023	-17.844	33.9667	-5.02876	22.4137	-11.8984	18.9921	-22.2365	0.60685	6.65096	0.5275	6.31304	0.56794	6.14838			16.4242	-7.64868
4.94509	64.127	82.2763	-35.4671	52.2205	-27.8951	38.8823	-20.2277	38.2537	-29.4647	36.0841	-32.7985	34.31	-17.8158	33.9686	-5.01895	22.4135	-11.8755	18.9942	-22.1889	0.60514	6.63521	0.52641	6.29847	0.56725	6.13231			16.4251	-7.63502
4.93489	63.9827	82.288	-35.4021	52.2315	-27.8501	38.8875	-20.1944	38.2567	-29.401	36.0908	-32.7305	34.318	-17.7877	33.9707	-5.00923	22.4136	-11.8532	18.996	-22.1417	0.60378	6.6196	0.52504	6.28386	0.5666	6.11633			16.4258	-7.62158
4.92418	63.8391	82.3002	-35.3368	52.2423	-27.8059	38.8927	-20.1612	38.2593	-29.3373	36.0978	-32.6625	34.3262	-17.7596	33.9729	-4.99965	22.4139	-11.8314	18.9974	-22.0946	0.60279	6.60408	0.5234	6.26915	0.56594	6.10043			16.4265	-7.60838
4.91312	63.6957	82.313	-35.2714	52.253	-27.7625	38.8978	-20.1283	38.2614	-29.2737	36.1051	-32.5946	34.3344	-17.7314	33.9753	-4.99024	22.4145	-11.8101	18.9985	-22.0476	0.60216	6.58859	0.52151	6.25431	0.56521	6.08459			16.4271	-7.59543
4.90189	63.5527	82.3262	-35.2057	52.2634	-27.7196	38.903	-20.0955	38.263	-29.2103	36.1127	-32.5269	34.3425	-17.7031	33.9778	-4.98103	22.4153	-11.7892	18.9993	-22.0006	0.60191	6.57307	0.51939	6.23934	0.56435	6.06881			16.4277	-7.58277
4.89066	63.4097	82.3397	-35.1397	52.2736	-27.6772	38.9081	-20.0629	38.2643	-29.1471	36.1204	-32.4593	34.3505	-17.6746	33.9804	-4.97202	22.4164	-11.7687	18.9999	-21.9535	0.602	6.55746	0.51706	6.22424	0.5633	6.05309			16.4283	-7.57039
4.87958	63.2668	82.3534	-35.0735	52.2834	-27.6353	38.9132	-20.0304	38.2651	-29.0841	36.1283	-32.392	34.3584	-17.646	33.983	-4.96322	22.4176	-11.7485	19.0002	-21.9063	0.60242	6.54172	0.51457	6.20903	0.56201	6.03742			16.4289	-7.5583
4.86878	63.1238	82.3671	-35.007	52.2929	-27.5936	38.9183	-19.998	38.2657	-29.0214	36.1362	-32.325	34.3662	-17.6172	33.9855	-4.95462	22.4191	-11.7285	19.0005	-21.859	0.60312	6.52582	0.51195	6.19374	0.56044	6.02182			16.4295	-7.54648
4.85837	62.9808	82.3808	-34.9403	52.302	-27.552	38.9234	-19.9657	38.2659	-28.9588	36.1441	-32.2583	34.3736	-17.5883	33.9879	-4.9462	22.4207	-11.7085	19.0007	-21.8116	0.60406	6.50973	0.50926	6.1784	0.55854	6.00631			16.4301	-7.5349
4.84842	62.8379	82.3943	-34.8734	52.3107	-27.5104	38.9286	-19.9334	38.2659	-28.8965	36.1519	-32.1919	34.3809	-17.5594	33.9901	-4.93792	22.4225	-11.6886	19.0009	-21.7642	0.60519	6.49342	0.50655	6.16305	0.5563	5.9909			16.4306	-7.52352
4.83895	62.695	82.4075	-34.8064	52.319	-27.4687	38.9337	-19.9012	38.2657	-28.8342	36.1595	-32.1257	34.388	-17.5307	33.9922	-4.92975	22.4244	-11.6687	19.0012	-21.7168	0.60645	6.47692	0.50387	6.14771	0.55372	5.97562			16.4311	-7.51227
4.82996	62.5523	82.4204	-34.7393	52.3269	-27.4268	38.9389	-19.8691	38.2654	-28.7721	36.1667	-32.0596	34.3948	-17.5021	33.9941	-4.92163	22.4265	-11.6486	19.0017	-21.6696	0.6078	6.46021	0.50129	6.13239	0.55081	5.96048			16.4314	-7.50108
4.82142	62.4099	82.4329	-34.6723	52.3347	-27.3846	38.9442	-19.837	38.2651	-28.71	36.1735	-31.9936	34.4015	-17.4738	33.9958	-4.91351	22.4288	-11.6282	19.0023	-21.6226	0.60917	6.44333	0.49889	6.1171	0.54761	5.94552			16.4316	-7.48989
4.81328	62.268	82.445	-34.6054	52.3422	-27.3421	38.9496	-19.805	38.2648	-28.6478	36.1798	-31.9276	34.4081	-17.4458	33.9972	-4.90535	22.4312	-11.6077	19.0032	-21.5758	0.6105	6.42631	0.49671	6.10182	0.54418	5.93073			16.4316	-7.47861
4.80547	62.1266	82.4567	-34.5388	52.3497	-27.2993	38.9552	-19.7729	38.2646	-28.5856	36.1855	-31.8616	34.4146	-17.4183	33.9984	-4.8971	22.4339	-11.587	19.0043	-21.5294	0.61175	6.40918	0.49484	6.08651	0.54056	5.91612			16.4315	-7.46716
4.79789	61.9858	82.4681	-34.4726	52.3572	-27.256	38.9609	-19.741	38.2647	-28.5233	36.1907	-31.7953	34.4211	-17.3913	33.9993	-4.8887	22.4368	-11.566	19.0056	-21.4833	0.61286	6.39199	0.49331	6.07112	0.53686	5.90169			16.4312	-7.45548
4.79046	61.8456	82.479	-34.4069	52.3649	-27.2124	38.9667	-19.709	38.2651	-28.4609	36.1953	-31.7289	34.4276	-17.3647	34	-4.88014	22.4399	-11.5449	19.0071	-21.4375	0.61378	6.37478	0.49218	6.05559	0.53316	5.88741			16.4307	-7.4435
4.78312	61.7062	82.4897	-34.3418	52.3728	-27.1685	38.9729	-19.6771	38.2658	-28.3984	36.1992	-31.6623	34.4342	-17.3385	34.0005	-4.87138	22.4433	-11.5236	19.0087	-21.3921	0.61447	6.35759	0.49147	6.03985	0.52956	5.87326			16.4301	-7.43118
4.77579	61.5675	82.5001	-34.2775	52.3811	-27.1242	38.9793	-19.6453	38.267	-28.3358	36.2027	-31.5954	34.4409	-17.3128	34.001	-4.86241	22.447	-11.5022	19.0104	-21.3469	0.6149	6.34046	0.49121	6.02383	0.52615	5.85921			16.4294	-7.4185
4.76842	61.4294	82.5102	-34.2139	52.3898	-27.0797	38.9859	-19.6135	38.2688	-28.2732	36.2057	-31.5284	34.4478	-17.2874	34.0013	-4.85323	22.4508	-11.4808	19.0122	-21.3019	0.61504	6.32342	0.49139	6.00746	0.52302	5.8452			16.4287	-7.40544
4.76098	61.2918	82.5202	-34.1511	52.3991	-27.0349	38.9928	-19.5818	38.271	-28.2105	36.2084	-31.4613	34.4548	-17.2621	34.0016	-4.84387	22.4549	-11.4594	19.014	-21.2569	0.61486	6.30651	0.49198	5.99069	0.52027	5.83119			16.4279	-7.39202
4.75346	61.1547	82.53	-34.0891	52.4089	-26.9899	39.0001	-19.5502	38.2739	-28.1479	36.2108	-31.3941	34.462	-17.237	34.0018	-4.83433	22.4591	-11.438	19.0157	-21.2119	0.61436	6.28973	0.49296	5.97346	0.51796	5.81712			16.4273	-7.37825
4.74586	61.0179	82.5396	-34.0279	52.4192	-26.9448	39.0076	-19.5187	38.2773	-28.0855	36.2131	-31.3271	34.4695	-17.212	34.0022	-4.82465	22.4633	-11.4168	19.0175	-21.1667	0.61351	6.27311	0.49426	5.95577	0.51614	5.80296			16.4267	-7.36418
4.7382	60.8814	82.549	-33.9674	52.4302	-26.8995	39.0153	-19.4874	38.2813	-28.0231	36.2155	-31.2603	34.477	-17.1868	34.0026	-4.81488	22.4676	-11.3956	19.0192	-21.1214	0.61233	6.25663	0.4958	5.93762	0.51486	5.78865			16.4264	-7.34986
4.73049	60.745	82.5583	-33.9074	52.4416	-26.8542	39.0233	-19.4563	38.2858	-27.961	36.218	-31.1938	34.4848	-17.1614	34.0031	-4.80507	22.4719	-11.3747	19.021	-21.0757	0.61081	6.24029	0.4975	5.91906	0.51412	5.77416			16.4262	-7.33535
4.72278	60.6087	82.5673	-33.8479	52.4535	-26.8088	39.0314	-19.4254	38.2907	-27.899	36.2208	-31.1277	34.4926	-17.1358	34.0038	-4.79526	22.476	-11.3539	19.0228	-21.0298	0.60898	6.22407	0.49925	5.90014	0.51392	5.75947			16.4263	-7.32071
4.71509	60.4724	82.5761	-33.7885	52.4659	-26.7635	39.0397	-19.3947	38.296	-27.8373	36.2239	-31.0621	34.5005	-17.1099	34.0046	-4.7855	22.4798	-11.3332	19.0247	-20.9836	0.60684	6.20795	0.50096	5.88096	0.51423	5.74457			16.4267	-7.306
4.70745	60.3362	82.5847	-33.7293	52.4785	-26.7183	39.048	-19.3643	38.3016	-27.7758	36.2275	-30.9969	34.5084	-17.0836	34.0056	-4.77584	22.4834	-11.3126	19.0267	-20.9371	0.60442	6.1919	0.50251	5.86164	0.515	5.72947			16.4273	-7.29128
4.69988	60.2	82.5929	-33.67	52.4913	-26.6731	39.0564	-19.3341	38.3073	-27.7145	36.2316	-30.9322	34.5162	-17.0571	34.0068	-4.76632	22.4867	-11.2921	19.0289	-20.8904	0.60176	6.17589	0.50382	5.8423	0.51616	5.71419			16.4281	-7.27659
4.69239	60.0639	82.6008	-33.6104	52.5043	-26.6282	39.0648	-19.3041	38.313	-27.6534	36.2362	-30.868	34.5239	-17.0302	34.0081	-4.75697	22.4895	-11.2717	19.0313	-20.8437	0.59887	6.15988	0.50478	5.8231	0.51763	5.69875			16.4292	-7.26197
4.68497	59.928	82.6084	-33.5505	52.5172	-26.5836	39.0731	-19.2743	38.3186	-27.5925	36.2413	-30.8041	34.5315	-17.0031	34.0096	-4.74781	22.492	-11.2512	19.0339	-20.7969	0.59581	6.14386	0.50533	5.80417	0.51934	5.68321			16.4304	-7.24745
4.67763	59.7924	82.6156	-33.4901	52.53	-26.5393	39.0813	-19.2447	38.3241	-27.5316	36.2469	-30.7406	34.5389	-16.9759	34.0112	-4.73886	22.4941	-11.2308	19.0368	-20.7503	0.5926	6.12777	0.50541	5.78565	0.52117	5.6676			16.4318	-7.23304
4.67033	59.6572	82.6225	-33.4293	52.5426	-26.4953	39.0894	-19.215	38.3292	-27.471	36.2529	-30.6772	34.5459	-16.9486	34.0129	-4.73014	22.4957	-11.2103	19.04	-20.7039	0.58928	6.11161	0.50497	5.76767	0.52304	5.65198			16.4332	-7.21874
4.66306	59.5224	82.6292	-33.368	52.5549	-26.4519	39.0973	-19.1854	38.3339	-27.4104	36.2593	-30.6138	34.5526	-16.9213	34.0146	-4.72162	22.4971	-11.1898	19.0433	-20.6578	0.5859	6.09535	0.50401	5.75034	0.52486	5.63641			16.4347	-7.20454
4.6558	59.3883	82.6356	-33.3063	52.5669	-26.409	39.1049	-19.1557	38.3382	-27.3498	36.266	-30.5504	34.559	-16.894	34.0163	-4.7133	22.4981	-11.1692	19.0467	-20.6122	0.5825	6.07897	0.50253	5.73372	0.52654	5.62093			16.4361	-7.19045
4.64852	59.2548	82.6419	-33.2442	52.5785	-26.3667	39.1124	-19.1257	38.342	-27.2894	36.273	-30.4869	34.5649	-16.8668	34.0181	-4.70516	22.4989	-11.1485	19.0503	-20.5671	0.57912	6.06247	0.50056	5.71787	0.52801	5.60557			16.4374	-7.17644
4.64121	59.1219	82.6482	-33.182	52.5897	-26.3249	39.1197	-19.0953	38.3453	-27.229	36.28	-30.4231	34.5703	-16.8398	34.0198	-4.69718	22.4995	-11.1277	19.0537	-20.5225	0.57578	6.04584	0.49814	5.7028	0.52922	5.59037			16.4387	-7.16251
4.63386	58.9896	82.6546	-33.1198	52.6005	-26.2837	39.1268	-19.0646	38.348	-27.1687	36.2872	-30.3591	34.5753	-16.8129	34.0215	-4.68933	22.5	-11.1069	19.057	-20.4784	0.57254	6.02909	0.49534	5.68848	0.53011	5.57535			16.4398	-7.14864
4.62647	58.8579	82.661	-33.0578	52.6107	-26.2431	39.1337	-19.0334	38.3504	-27.1085	36.2943	-30.2948	34.5799	-16.7861	34.0231	-4.68158	22.5005	-11.0862	19.0599	-20.4348	0.56943	6.01224	0.49223	5.67486	0.53066	5.56049			16.4408	-7.13484
4.61907	58.7267	82.6677	-32.9961	52.6206	-26.2029	39.1404	-19.0016	38.3523	-27.0485	36.3014	-30.2303	34.5839	-16.7595	34.0246	-4.67389	22.5009	-11.0654	19.0625	-20.3916	0.56647	5.9953	0.4889	5.66186	0.53086	5.5458			16.4416	-7.12111
4.61169	58.5959	82.6747	-32.9349	52.63	-26.1632	39.147	-18.9691	38.3539	-26.9886	36.3083	-30.1656	34.5876	-16.7328	34.0261	-4.66624	22.5015	-11.0447	19.0646	-20.3487	0.56369	5.97831	0.48544	5.64936	0.53071	5.53123			16.4423	-7.10745
4.60435	58.4654	82.682	-32.8744	52.639	-26.1238	39.1536	-18.9361	38.3553	-26.9289	36.3151	-30.101	34.5909	-16.7062	34.0274	-4.65861	22.5021	-11.0241	19.0661	-20.306	0.56113	5.96129	0.48192	5.63724	0.53022	5.51677			16.4429	-7.0939
4.59711	58.335	82.6897	-32.8146	52.6477	-26.0846	39.16	-18.9025	38.3566	-26.8694	36.3218	-30.0364	34.5938	-16.6794	34.0287	-4.65096	22.5027	-11.0035	19.067	-20.2634	0.55879	5.94428	0.47845	5.62537	0.52943	5.50237			16.4433	-7.08047
4.59002	58.2047	82.6977	-32.7555	52.6561	-26.0454	39.1664	-18.8684	38.358	-26.8102	36.3282	-29.9721	34.5966	-16.6525	34.0299	-4.64328	22.5034	-10.9831	19.0674	-20.2208	0.55669	5.92732	0.47509	5.61359	0.52838	5.48798			16.4438	-7.06719
4.58313	58.0743	82.7061	-32.6973	52.6642	-26.0062	39.1729	-18.834	38.3595	-26.7512	36.3344	-29.9081	34.5992	-16.6254	34.031	-4.63556	22.5042	-10.9628	19.0671	-20.1781	0.55485	5.91045	0.47192	5.60178	0.52711	5.47356			16.4441	-7.05409
4.57649	57.9438	82.7147	-32.6399	52.6722	-25.9668	39.1793	-18.7993	38.3613	-26.6924	36.3403	-29.8447	34.6017	-16.598	34.0321	-4.62778	22.5049	-10.9426	19.0664	-20.1353	0.55326	5.89371	0.46899	5.5898	0.52567	5.45907			16.4444	-7.04119
4.57014	57.8131	82.7236	-32.583	52.6799	-25.9272	39.1857	-18.7645	38.3635	-26.6339	36.3461	-29.7818	34.6042	-16.5703	34.0332	-4.61993	22.5056	-10.9224	19.0654	-20.0923	0.55193	5.87713	0.46635	5.57755	0.52411	5.44447			16.4447	-7.02851
4.56411	57.6823	82.7326	-32.5267	52.6876	-25.8872	39.1921	-18.7297	38.3661	-26.5755	36.3516	-29.7195	34.6069	-16.5423	34.0342	-4.61201	22.5062	-10.9023	19.0642	-20.049	0.55084	5.86076	0.46403	5.56493	0.52248	5.42975			16.445	-7.01605
4.55842	57.5513	82.7416	-32.4707	52.6953	-25.8468	39.1985	-18.6953	38.3693	-26.5174	36.3568	-29.6579	34.6098	-16.514	34.0353	-4.60401	22.5066	-10.8823	19.0629	-20.0056	0.54997	5.84463	0.46206	5.55187	0.52084	5.4149			16.4452	-7.00381
4.55307	57.4203	82.7506	-32.4148	52.703	-25.806	39.2049	-18.6613	38.3732	-26.4594	36.3619	-29.5969	34.613	-16.4855	34.0364	-4.59594	22.5068	-10.8622	19.0618	-19.9621	0.54931	5.82876	0.46045	5.53835	0.51924	5.39992			16.4454	-6.99177
4.54804	57.2893	82.7594	-32.3589	52.7109	-25.7648	39.2113	-18.6279	38.3776	-26.4016	36.3667	-29.5365	34.6165	-16.4568	34.0375	-4.5878	22.5068	-10.8421	19.061	-19.9184	0.54881	5.81318	0.45919	5.52434	0.5177	5.38483			16.4456	-6.97989
4.54331	57.1584	82.768	-32.3027	52.7188	-25.7232	39.2176	-18.5952	38.3827	-26.344	36.3713	-29.4765	34.6205	-16.4281	34.0386	-4.57959	22.5065	-10.822	19.0607	-19.8748	0.54845	5.7979	0.45828	5.50985	0.51626	5.36967			16.4457	-6.96815
4.53883	57.0279	82.7763	-32.2461	52.727	-25.6814	39.2237	-18.5633	38.3884	-26.2864	36.3757	-29.4168	34.6249	-16.3995	34.0397	-4.57131	22.506	-10.8017	19.0611	-19.8314	0.54817	5.78294	0.4577	5.49492	0.51496	5.35448			16.4458	-6.95648
4.53454	56.8977	82.7843	-32.189	52.7354	-25.6395	39.2298	-18.5323	38.3945	-26.2291	36.38	-29.3573	34.6297	-16.371	34.041	-4.56296	22.5053	-10.7813	19.0622	-19.7881	0.54794	5.76829	0.45744	5.4796	0.51381	5.33932			16.4458	-6.94484
4.53038	56.7681	82.7919	-32.1312	52.744	-25.5976	39.2357	-18.5021	38.4012	-26.1719	36.3841	-29.2979	34.635	-16.3427	34.0422	-4.55456	22.5044	-10.7609	19.0642	-19.7451	0.54769	5.75394	0.45745	5.46395	0.51282	5.32423			16.4457	-6.93316
4.52627	56.639	82.7992	-32.0727	52.753	-25.5558	39.2414	-18.4728	38.4081	-26.115	36.3882	-29.2383	34.6407	-16.3148	34.0435	-4.54609	22.5035	-10.7403	19.067	-19.7025	0.54737	5.73989	0.4577	5.44805	0.512	5.30928			16.4456	-6.92139
4.52214	56.5106	82.8062	-32.0136	52.7622	-25.5143	39.2469	-18.4441	38.4152	-26.0582	36.3923	-29.1784	34.6467	-16.2874	34.0448	-4.53757	22.5026	-10.7196	19.0706	-19.6603	0.54693	5.72612	0.45816	5.432	0.51134	5.29452			16.4454	-6.90951
4.51791	56.3828	82.8129	-31.9538	52.7717	-25.4733	39.2523	-18.4161	38.4224	-26.0018	36.3965	-29.1183	34.6529	-16.2604	34.0461	-4.52899	22.5017	-10.6989	19.075	-19.6185	0.54632	5.71259	0.45878	5.41587	0.51084	5.28001			16.4452	-6.89746
4.5135	56.2557	82.8194	-31.8935	52.7815	-25.4328	39.2574	-18.3886	38.4295	-25.9456	36.4008	-29.0578	34.6594	-16.234	34.0474	-4.52038	22.5011	-10.6781	19.08	-19.5772	0.54549	5.69929	0.4595	5.39974	0.51047	5.26579			16.445	-6.88524
4.50886	56.1292	82.8258	-31.8327	52.7915	-25.3929	39.2624	-18.3613	38.4364	-25.8898	36.4054	-28.9969	34.666	-16.2081	34.0487	-4.51173	22.5007	-10.6573	19.0855	-19.5363	0.54442	5.68617	0.46028	5.38371	0.51021	5.25189			16.4449	-6.87287
4.50391	56.0032	82.8322	-31.7718	52.8017	-25.3537	39.2673	-18.3342	38.4429	-25.8344	36.4102	-28.9358	34.6726	-16.1828	34.05	-4.50305	22.5007	-10.6366	19.0913	-19.4957	0.54306	5.67321	0.46106	5.36784	0.51003	5.23834			16.4449	-6.86035
4.49861	55.8777	82.8386	-31.7107	52.812	-25.3152	39.272	-18.307	38.4489	-25.7794	36.4154	-28.8744	34.6791	-16.1579	34.0513	-4.49436	22.5012	-10.616	19.0972	-19.4554	0.54142	5.66034	0.46178	5.3522	0.5099	5.22514			16.4451	-6.84773
4.49291	55.7526	82.8452	-31.6497	52.8224	-25.2774	39.2766	-18.2795	38.4543	-25.7248	36.4211	-28.813	34.6855	-16.1335	34.0526	-4.48566	22.5021	-10.5954	19.1031	-19.4153	0.53949	5.64754	0.46237	5.33683	0.50978	5.21228			16.4456	-6.83508
4.48679	55.6277	82.8521	-31.5889	52.8328	-25.2401	39.2812	-18.2518	38.459	-25.6705	36.4272	-28.7516	34.6918	-16.1095	34.0538	-4.47698	22.5035	-10.5751	19.1087	-19.3754	0.53729	5.63477	0.46278	5.32178	0.50963	5.19976			16.4464	-6.82247
4.48021	55.503	82.8592	-31.5285	52.8432	-25.2034	39.2858	-18.2236	38.463	-25.6166	36.4338	-28.6904	34.6978	-16.0857	34.055	-4.46831	22.5054	-10.5548	19.1139	-19.3354	0.53487	5.62197	0.46294	5.30709	0.50941	5.18753			16.4476	-6.80998
4.47317	55.3785	82.8666	-31.4685	52.8535	-25.167	39.2903	-18.1949	38.4663	-25.563	36.4408	-28.6296	34.7036	-16.0622	34.0562	-4.45969	22.5078	-10.5348	19.1185	-19.2954	0.53227	5.6091	0.46281	5.29276	0.50909	5.17556			16.4492	-6.79768
4.46567	55.254	82.8744	-31.4091	52.8636	-25.1309	39.2949	-18.1657	38.4688	-25.5095	36.4483	-28.5694	34.7091	-16.0387	34.0573	-4.45112	22.5106	-10.5149	19.1225	-19.2553	0.52956	5.59613	0.46233	5.27882	0.50863	5.16379			16.4512	-6.78565
4.45771	55.1297	82.8825	-31.3503	52.8736	-25.0949	39.2995	-18.136	38.4706	-25.4561	36.4562	-28.5097	34.7145	-16.0154	34.0584	-4.44261	22.5138	-10.4951	19.1258	-19.215	0.52683	5.58301	0.46147	5.26525	0.50799	5.15219			16.4536	-6.77395
4.44932	55.0055	82.8909	-31.292	52.8833	-25.0587	39.3042	-18.1059	38.4718	-25.4027	36.4643	-28.4508	34.7197	-15.9921	34.0595	-4.43418	22.5173	-10.4755	19.1284	-19.1745	0.52417	5.56971	0.46022	5.25206	0.50716	5.14068			16.4565	-6.76264
4.44054	54.8815	82.8996	-31.2343	52.8927	-25.0224	39.309	-18.0755	38.4726	-25.3493	36.4725	-28.3926	34.7247	-15.9687	34.0605	-4.42583	22.5209	-10.456	19.1303	-19.1339	0.52168	5.55619	0.45857	5.23921	0.50611	5.12921			16.4597	-6.75172
4.43139	54.7578	82.9086	-31.1771	52.9019	-24.9858	39.3137	-18.0449	38.4729	-25.2957	36.4807	-28.3352	34.7298	-15.9453	34.0616	-4.41757	22.5247	-10.4366	19.1316	-19.0931	0.51946	5.54242	0.45654	5.2267	0.50483	5.11772			16.4631	-6.74121
4.42195	54.6345	82.9178	-31.1203	52.9108	-24.9487	39.3185	-18.0142	38.4731	-25.2419	36.4888	-28.2785	34.7348	-15.9219	34.0626	-4.40941	22.5285	-10.4173	19.1324	-19.0521	0.51762	5.52838	0.45415	5.21448	0.50334	5.10615			16.4668	-6.73106
4.41226	54.5116	82.9272	-31.0639	52.9195	-24.9111	39.3232	-17.9835	38.4731	-25.1878	36.4967	-28.2224	34.7399	-15.8985	34.0636	-4.40135	22.5322	-10.3981	19.1328	-19.0111	0.51625	5.51404	0.45148	5.20252	0.50162	5.09445			16.4705	-6.72123
4.40239	54.3892	82.9367	-31.0079	52.928	-24.873	39.328	-17.953	38.4733	-25.1334	36.5041	-28.1667	34.7452	-15.8751	34.0647	-4.39337	22.5358	-10.3789	19.133	-18.9699	0.51543	5.4994	0.44859	5.19078	0.49971	5.08255			16.4743	-6.71162
4.39244	54.2674	82.9464	-30.952	52.9363	-24.8344	39.3326	-17.9226	38.4737	-25.0787	36.511	-28.1114	34.7507	-15.8517	34.0657	-4.38548	22.5392	-10.3598	19.133	-18.9288	0.51523	5.48445	0.44556	5.17922	0.49763	5.07043			16.4779	-6.70215
4.38247	54.1461	82.9562	-30.8963	52.9444	-24.7953	39.3371	-17.8925	38.4744	-25.0238	36.5173	-28.0562	34.7564	-15.8285	34.0668	-4.37766	22.5424	-10.3408	19.1329	-18.8877	0.51569	5.46919	0.44251	5.16778	0.49542	5.05802			16.4812	-6.69269
4.37257	54.0256	82.9661	-30.8408	52.9524	-24.7558	39.3415	-17.8628	38.4756	-24.9686	36.523	-28.001	34.7623	-15.8054	34.0679	-4.36989	22.5454	-10.3218	19.133	-18.8466	0.51682	5.45364	0.43954	5.15641	0.4931	5.04532			16.4843	-6.68312
4.36282	53.9055	82.9761	-30.7854	52.9603	-24.716	39.3458	-17.8333	38.4773	-24.9132	36.528	-27.9458	34.7685	-15.7824	34.069	-4.36216	22.5482	-10.3031	19.1332	-18.8057	0.51861	5.43781	0.43677	5.14505	0.49073	5.03227			16.4869	-6.67333
4.3533	53.7861	82.9863	-30.7302	52.9682	-24.6759	39.35	-17.8042	38.4795	-24.8577	36.5323	-27.8902	34.775	-15.7596	34.0702	-4.35446	22.5508	-10.2844	19.1336	-18.7648	0.52103	5.42174	0.43431	5.13364	0.48835	5.01888			16.4889	-6.66319
4.34407	53.6671	82.9965	-30.6752	52.976	-24.6357	39.3541	-17.7752	38.4823	-24.8022	36.536	-27.8344	34.7817	-15.737	34.0714	-4.34676	22.5532	-10.266	19.1343	-18.7242	0.52401	5.40548	0.43225	5.12214	0.48599	5.00512			16.4905	-6.65262
4.33517	53.5484	83.0069	-30.6204	52.9838	-24.5954	39.3582	-17.7465	38.4856	-24.7469	36.5391	-27.7781	34.7886	-15.7146	34.0727	-4.33904	22.5556	-10.2479	19.1352	-18.6836	0.52745	5.38907	0.43069	5.11048	0.48369	4.99101			16.4914	-6.64153
4.32666	53.4299	83.0173	-30.5659	52.9915	-24.5553	39.3623	-17.718	38.4893	-24.6917	36.5419	-27.7215	34.7957	-15.6924	34.074	-4.33128	22.558	-10.23	19.1364	-18.6433	0.53125	5.37258	0.42968	5.09861	0.48147	4.97655			16.4918	-6.62989
4.31853	53.3116	83.0279	-30.5117	52.9993	-24.5153	39.3665	-17.6895	38.4933	-24.6368	36.5444	-27.6646	34.8028	-15.6703	34.0753	-4.32348	22.5605	-10.2125	19.1379	-18.6031	0.53525	5.35606	0.42927	5.08649	0.47936	4.96176			16.4917	-6.61768
4.31079	53.1933	83.0386	-30.458	53.007	-24.4755	39.3708	-17.6611	38.4975	-24.5822	36.5466	-27.6074	34.81	-15.6483	34.0766	-4.3156	22.563	-10.1953	19.1395	-18.5631	0.53933	5.33959	0.42947	5.07408	0.47737	4.94669			16.4911	-6.60493
4.30342	53.0749	83.0494	-30.4046	53.0147	-24.4361	39.3754	-17.6326	38.5019	-24.5281	36.5489	-27.5499	34.8173	-15.6263	34.078	-4.30764	22.5656	-10.1784	19.1413	-18.5233	0.54332	5.32325	0.43026	5.06135	0.47551	4.93138			16.4901	-6.59168
4.29635	52.9564	83.0601	-30.3517	53.0224	-24.3969	39.3804	-17.6042	38.5061	-24.4744	36.5513	-27.4924	34.8245	-15.6044	34.0794	-4.2996	22.5684	-10.1618	19.1432	-18.4837	0.54707	5.30709	0.4316	5.04828	0.47376	4.91589			16.4888	-6.57801
4.28954	52.8378	83.0708	-30.2992	53.0301	-24.3581	39.3858	-17.5757	38.5102	-24.4211	36.5539	-27.435	34.8317	-15.5824	34.0808	-4.29146	22.5714	-10.1455	19.1451	-18.4444	0.55043	5.29118	0.4334	5.03486	0.47212	4.90028			16.4873	-6.56404
4.28291	52.7191	83.0815	-30.247	53.0378	-24.3197	39.3916	-17.5473	38.5139	-24.3682	36.5568	-27.3776	34.8387	-15.5602	34.0823	-4.28323	22.5746	-10.1294	19.147	-18.4054	0.55327	5.27557	0.43557	5.0211	0.47057	4.88463			16.4857	-6.54987
4.27637	52.6003	83.0919	-30.1953	53.0455	-24.2815	39.3981	-17.5189	38.5172	-24.3158	36.5601	-27.3205	34.8457	-15.538	34.0837	-4.27491	22.578	-10.1134	19.1489	-18.3667	0.55548	5.2603	0.43798	5.00701	0.46909	4.86903			16.484	-6.53565
4.26983	52.4817	83.1021	-30.1438	53.0532	-24.2437	39.4051	-17.4907	38.52	-24.2637	36.5638	-27.2638	34.8526	-15.5155	34.0852	-4.26651	22.5815	-10.0974	19.1507	-18.3284	0.55695	5.2454	0.4405	4.99263	0.46767	4.85354			16.4825	-6.5215
4.26321	52.3631	83.112	-30.0925	53.0609	-24.2062	39.4126	-17.4628	38.5222	-24.2119	36.5679	-27.2073	34.8595	-15.4928	34.0867	-4.25803	22.5851	-10.0814	19.1525	-18.2905	0.55764	5.23088	0.44299	4.97799	0.46629	4.83826			16.4811	-6.50756
4.25644	52.2449	83.1214	-30.0413	53.0688	-24.1689	39.4207	-17.4351	38.5239	-24.1604	36.5723	-27.1513	34.8662	-15.4698	34.0882	-4.24951	22.5887	-10.0652	19.1543	-18.2531	0.55751	5.21673	0.44531	4.96315	0.46493	4.82327			16.48	-6.49392
4.24946	52.1271	83.1305	-29.9901	53.0769	-24.1319	39.4292	-17.4078	38.5251	-24.1091	36.577	-27.0956	34.8729	-15.4465	34.0897	-4.24094	22.5924	-10.0488	19.156	-18.2161	0.55656	5.20293	0.44731	4.94817	0.4636	4.80863			16.4792	-6.48067
4.24222	52.0099	83.139	-29.9387	53.0851	-24.095	39.4382	-17.3809	38.5257	-24.058	36.582	-27.0402	34.8795	-15.4229	34.0913	-4.23236	22.596	-10.032	19.1576	-18.1796	0.55483	5.18942	0.44889	4.93312	0.4623	4.79441			16.4787	-6.46789
4.23472	51.8932	83.1471	-29.8872	53.0935	-24.0583	39.4474	-17.3545	38.526	-24.0069	36.5871	-26.9851	34.8861	-15.3991	34.0928	-4.22378	22.5995	-10.0148	19.1593	-18.1436	0.55236	5.17616	0.44995	4.91806	0.46104	4.78064			16.4785	-6.45559
4.22695	51.7773	83.1547	-29.8354	53.1021	-24.0217	39.4569	-17.3284	38.5259	-23.956	36.5922	-26.9302	34.8927	-15.375	34.0945	-4.21523	22.6029	-9.99713	19.1609	-18.108	0.54925	5.16306	0.4504	4.90306	0.45984	4.76737			16.4786	-6.44378
4.21896	51.6622	83.1618	-29.7832	53.111	-23.9853	39.4663	-17.3028	38.5256	-23.9051	36.5974	-26.8754	34.8992	-15.3506	34.0961	-4.20673	22.6062	-9.97893	19.1626	-18.0728	0.54559	5.15005	0.4502	4.8882	0.45873	4.75459			16.479	-6.43242
4.21078	51.5478	83.1686	-29.7307	53.1203	-23.949	39.4756	-17.2774	38.5252	-23.8543	36.6024	-26.8206	34.9057	-15.326	34.0977	-4.19831	22.6092	-9.96022	19.1642	-18.038	0.54151	5.13704	0.44935	4.87352	0.45774	4.74231			16.4796	-6.42146
4.2025	51.4341	83.175	-29.6778	53.1297	-23.9127	39.4848	-17.2522	38.5249	-23.8036	36.6074	-26.7658	34.9122	-15.3011	34.0994	-4.18998	22.6121	-9.94101	19.1659	-18.0033	0.53713	5.12396	0.44785	4.85909	0.45692	4.73048			16.4805	-6.41082
4.19418	51.321	83.1813	-29.6245	53.1394	-23.8766	39.4935	-17.227	38.5246	-23.7529	36.6121	-26.711	34.9186	-15.2761	34.1011	-4.18177	22.6148	-9.92137	19.1675	-17.9688	0.53258	5.11072	0.44576	4.84495	0.45629	4.71906			16.4815	-6.4004
4.18592	51.2084	83.1874	-29.5709	53.1494	-23.8406	39.5019	-17.2018	38.5246	-23.7024	36.6167	-26.656	34.9249	-15.2509	34.1028	-4.17369	22.6173	-9.90135	19.1692	-17.9343	0.52799	5.09725	0.44315	4.83111	0.45588	4.70799			16.4826	-6.3901
4.17779	51.0961	83.1935	-29.5171	53.1594	-23.8046	39.5097	-17.1763	38.5249	-23.6521	36.6212	-26.601	34.9311	-15.2255	34.1044	-4.16575	22.6196	-9.88107	19.1708	-17.8997	0.52346	5.08351	0.44011	4.81758	0.45573	4.69718			16.4837	-6.37981
4.16989	50.9841	83.1997	-29.4631	53.1696	-23.7687	39.517	-17.1504	38.5254	-23.6019	36.6256	-26.5458	34.9371	-15.2	34.1061	-4.15797	22.6218	-9.86064	19.1724	-17.8649	0.51912	5.06947	0.43676	4.80438	0.45584	4.68656			16.4848	-6.36945
4.16226	50.8723	83.206	-29.409	53.1797	-23.7329	39.5237	-17.124	38.5264	-23.552	36.6299	-26.4907	34.943	-15.1745	34.1077	-4.15035	22.6238	-9.84017	19.1739	-17.8298	0.51503	5.05512	0.43321	4.79147	0.45622	4.67604			16.4859	-6.35891
4.15495	50.7604	83.2126	-29.355	53.1898	-23.697	39.5299	-17.0969	38.5277	-23.5023	36.6343	-26.4355	34.9486	-15.1489	34.1092	-4.14289	22.6258	-9.8198	19.1753	-17.7944	0.51127	5.04046	0.42959	4.77882	0.45684	4.66551			16.4869	-6.34815
4.14799	50.6485	83.2194	-29.301	53.1998	-23.6612	39.5355	-17.0691	38.5295	-23.4529	36.6388	-26.3804	34.9541	-15.1232	34.1107	-4.13559	22.6277	-9.79964	19.1767	-17.7585	0.50789	5.02553	0.42602	4.76639	0.45767	4.65489			16.4878	-6.33713
4.14137	50.5364	83.2266	-29.2473	53.2095	-23.6253	39.5408	-17.0406	38.5315	-23.4038	36.6434	-26.3255	34.9593	-15.0976	34.112	-4.12845	22.6295	-9.77982	19.1781	-17.7223	0.50491	5.01039	0.42261	4.75413	0.45868	4.64409			16.4886	-6.32582
4.13506	50.4242	83.2341	-29.1938	53.219	-23.5895	39.5457	-17.0114	38.5339	-23.355	36.6483	-26.2708	34.9644	-15.072	34.1133	-4.12145	22.6313	-9.76041	19.1795	-17.6856	0.50234	4.99511	0.41946	4.74197	0.45981	4.63306			16.4892	-6.31425
4.12901	50.3118	83.2418	-29.1406	53.2281	-23.5536	39.5505	-16.9815	38.5366	-23.3066	36.6534	-26.2164	34.9692	-15.0465	34.1145	-4.1146	22.633	-9.7415	19.181	-17.6486	0.50017	4.97977	0.41665	4.72985	0.46098	4.62173			16.4898	-6.30245
4.12317	50.1993	83.2499	-29.0878	53.237	-23.5176	39.5551	-16.9511	38.5396	-23.2584	36.6588	-26.1623	34.9739	-15.0212	34.1155	-4.10787	22.6346	-9.72313	19.1826	-17.6112	0.49838	4.96447	0.41424	4.71773	0.46212	4.61007			16.4902	-6.29049
4.11746	50.0869	83.2581	-29.0355	53.2455	-23.4816	39.5597	-16.9203	38.5428	-23.2105	36.6645	-26.1087	34.9784	-14.9959	34.1165	-4.10125	22.6362	-9.70531	19.1844	-17.5735	0.49693	4.9493	0.41227	4.70554	0.46315	4.59805			16.4906	-6.27845
4.11181	49.9746	83.2664	-28.9835	53.2537	-23.4457	39.5645	-16.8893	38.5463	-23.1629	36.6704	-26.0554	34.9828	-14.9709	34.1173	-4.09473	22.6378	-9.68804	19.1865	-17.5355	0.49578	4.93435	0.41075	4.69324	0.464	4.58567			16.491	-6.26642
4.10613	49.8625	83.2748	-28.9319	53.2618	-23.4096	39.5693	-16.8582	38.55	-23.1156	36.6765	-26.0025	34.9871	-14.946	34.1181	-4.08829	22.6392	-9.67126	19.1889	-17.4974	0.49488	4.91972	0.40967	4.6808	0.46459	4.57294			16.4912	-6.25448
4.10036	49.7507	83.2832	-28.8807	53.2697	-23.3737	39.5744	-16.8273	38.5539	-23.0686	36.6828	-25.9499	34.9913	-14.9214	34.1189	-4.08192	22.6406	-9.65492	19.1916	-17.4593	0.49419	4.90546	0.40901	4.6682	0.46487	4.5599			16.4915	-6.24273
4.09445	49.6394	83.2914	-28.8298	53.2775	-23.3378	39.5797	-16.7967	38.5581	-23.0217	36.6892	-25.8976	34.9955	-14.897	34.1196	-4.07559	22.6418	-9.63893	19.1949	-17.4211	0.49365	4.89163	0.40871	4.65545	0.4648	4.54659			16.4918	-6.23126
4.08837	49.5285	83.2995	-28.7792	53.2854	-23.3019	39.5853	-16.7666	38.5625	-22.975	36.6955	-25.8456	34.9997	-14.8728	34.1204	-4.0693	22.6429	-9.6232	19.1985	-17.3829	0.49321	4.87827	0.40873	4.64256	0.46435	4.53304			16.4921	-6.22012
4.08211	49.4183	83.3074	-28.7288	53.2935	-23.2663	39.5911	-16.737	38.5672	-22.9284	36.7017	-25.7938	35.0039	-14.8489	34.1212	-4.06303	22.644	-9.60762	19.2027	-17.3448	0.49284	4.86537	0.40898	4.62957	0.46351	4.51934			16.4925	-6.20935
4.07568	49.3086	83.3151	-28.6786	53.3018	-23.2308	39.597	-16.7081	38.5722	-22.8819	36.7078	-25.7422	35.0082	-14.8251	34.1221	-4.05677	22.6449	-9.59209	19.2073	-17.3068	0.49249	4.85293	0.40941	4.61652	0.46228	4.50552			16.493	-6.19898
4.0691	49.1994	83.3225	-28.6286	53.3103	-23.1955	39.603	-16.68	38.5775	-22.8353	36.7137	-25.6906	35.0124	-14.8016	34.1232	-4.0505	22.6457	-9.57649	19.2122	-17.2689	0.49214	4.84091	0.40992	4.60346	0.46071	4.49165			16.4935	-6.18899
4.06243	49.0907	83.3297	-28.5786	53.3193	-23.1604	39.609	-16.6526	38.5831	-22.7887	36.7194	-25.639	35.0167	-14.7782	34.1243	-4.04421	22.6465	-9.56076	19.2175	-17.231	0.49175	4.82926	0.41045	4.59047	0.45884	4.4778			16.4941	-6.17935
4.05573	48.9824	83.3366	-28.5287	53.3286	-23.1256	39.615	-16.6259	38.5889	-22.7418	36.7249	-25.5875	35.021	-14.755	34.1257	-4.0379	22.6471	-9.54481	19.223	-17.1933	0.4913	4.81791	0.41093	4.57761	0.45673	4.464			16.4948	-6.17001
4.04905	48.8743	83.3434	-28.4789	53.3384	-23.091	39.6208	-16.5999	38.595	-22.6947	36.7301	-25.5359	35.0253	-14.7319	34.1272	-4.03154	22.6478	-9.52859	19.2286	-17.1556	0.49078	4.80677	0.41129	4.56494	0.45443	4.45031			16.4956	-6.16088
4.04247	48.7664	83.3501	-28.429	53.3485	-23.0567	39.6263	-16.5744	38.6012	-22.6472	36.7352	-25.4844	35.0295	-14.7089	34.1289	-4.02512	22.6484	-9.51207	19.2342	-17.118	0.49015	4.79577	0.41148	4.55253	0.45203	4.43676			16.4965	-6.15187
4.03602	48.6586	83.3567	-28.3791	53.359	-23.0225	39.6316	-16.5493	38.6075	-22.5992	36.7401	-25.433	35.0337	-14.6861	34.1308	-4.01865	22.649	-9.49525	19.2395	-17.0804	0.48942	4.78483	0.41146	4.54042	0.4496	4.42337			16.4976	-6.14288
4.02976	48.5507	83.3632	-28.3292	53.3697	-22.9886	39.6366	-16.5245	38.6137	-22.5505	36.745	-25.3815	35.0379	-14.6633	34.1329	-4.01211	22.6496	-9.47813	19.2446	-17.0428	0.48857	4.77385	0.41118	4.52865	0.44721	4.41017			16.4988	-6.13382
4.02369	48.4426	83.3699	-28.2792	53.3805	-22.9548	39.6413	-16.4998	38.6199	-22.5012	36.75	-25.3303	35.042	-14.6406	34.135	-4.00548	22.6503	-9.46076	19.2493	-17.0053	0.4876	4.76278	0.41063	4.51724	0.44491	4.39717			16.5002	-6.12459
4.01782	48.3344	83.3766	-28.2292	53.3914	-22.9211	39.6456	-16.4752	38.6258	-22.4511	36.755	-25.2792	35.046	-14.6181	34.1373	-3.99877	22.651	-9.44317	19.2534	-16.9679	0.48649	4.75156	0.40978	4.50617	0.44274	4.38436			16.5017	-6.11512
4.01211	48.226	83.3834	-28.1791	53.4022	-22.8875	39.6497	-16.4505	38.6315	-22.4001	36.7602	-25.2283	35.0501	-14.5956	34.1396	-3.99196	22.6517	-9.42545	19.2568	-16.9306	0.48525	4.74013	0.40865	4.49543	0.44075	4.37174			16.5033	-6.10534
4.00651	48.1174	83.3904	-28.1291	53.4128	-22.8538	39.6535	-16.4257	38.6367	-22.3483	36.7657	-25.1777	35.0542	-14.5733	34.1419	-3.98505	22.6526	-9.40764	19.2596	-16.8935	0.48389	4.72848	0.40722	4.48498	0.43896	4.35931			16.505	-6.09524
4.00095	48.0087	83.3976	-28.079	53.4231	-22.8201	39.6571	-16.4007	38.6414	-22.2956	36.7714	-25.1275	35.0583	-14.5511	34.1442	-3.97803	22.6535	-9.38982	19.2617	-16.8567	0.4824	4.71659	0.40552	4.47475	0.43735	4.34706			16.5069	-6.08481
3.99535	47.9001	83.4049	-28.0289	53.433	-22.7862	39.6606	-16.3754	38.6456	-22.2421	36.7774	-25.0776	35.0624	-14.5291	34.1463	-3.9709	22.6544	-9.37206	19.263	-16.8201	0.48082	4.70447	0.40356	4.46468	0.43593	4.33497			16.509	-6.07408
3.9896	47.7916	83.4124	-27.9789	53.4425	-22.7522	39.6642	-16.3498	38.6493	-22.1879	36.7837	-25.0281	35.0668	-14.5073	34.1483	-3.96365	22.6554	-9.35441	19.2637	-16.784	0.47915	4.69214	0.40138	4.45467	0.43466	4.32303			16.5111	-6.06312
3.98362	47.6833	83.42	-27.9289	53.4515	-22.718	39.6677	-16.3239	38.6524	-22.133	36.7902	-24.979	35.0712	-14.4857	34.1501	-3.9563	22.6564	-9.33691	19.2638	-16.7483	0.47744	4.6796	0.39901	4.44464	0.43352	4.31123			16.5133	-6.05202
3.97732	47.5755	83.4278	-27.879	53.46	-22.6835	39.6715	-16.2978	38.6549	-22.0777	36.797	-24.9303	35.0759	-14.4644	34.1517	-3.94884	22.6574	-9.3196	19.2634	-16.7131	0.47571	4.66691	0.3965	4.4345	0.43247	4.29956			16.5155	-6.04091
3.97062	47.4681	83.4356	-27.8292	53.4681	-22.6488	39.6754	-16.2715	38.657	-22.0221	36.8038	-24.8818	35.0808	-14.4433	34.153	-3.94127	22.6585	-9.30249	19.2625	-16.6784	0.474	4.65408	0.39388	4.42416	0.43147	4.28801			16.5178	-6.02991
3.96349	47.3615	83.4435	-27.7795	53.4757	-22.6138	39.6796	-16.245	38.6586	-21.9665	36.8107	-24.8336	35.086	-14.4225	34.154	-3.9336	22.6596	-9.28559	19.2614	-16.6442	0.47237	4.64115	0.39123	4.41356	0.43049	4.27658			16.5201	-6.01918
3.95589	47.2555	83.4515	-27.7299	53.4831	-22.5786	39.684	-16.2184	38.6599	-21.9109	36.8174	-24.7857	35.0914	-14.4019	34.1548	-3.92585	22.6608	-9.26888	19.2602	-16.6104	0.47086	4.62816	0.38858	4.40263	0.42949	4.26526			16.5223	-6.00887
3.94783	47.1503	83.4596	-27.6805	53.4902	-22.5432	39.6887	-16.1917	38.661	-21.8558	36.824	-24.7379	35.0971	-14.3816	34.1554	-3.91803	22.662	-9.25234	19.259	-16.577	0.46952	4.61511	0.38602	4.39132	0.42844	4.25405			16.5245	-5.99912
3.93935	47.0459	83.4677	-27.6312	53.4973	-22.5074	39.6937	-16.165	38.662	-21.8013	36.8302	-24.6903	35.103	-14.3615	34.1556	-3.91014	22.6632	-9.23594	19.2579	-16.544	0.46838	4.60203	0.38361	4.37962	0.42733	4.24295			16.5266	-5.99008
3.93052	46.9421	83.476	-27.582	53.5043	-22.4715	39.699	-16.1381	38.6629	-21.7476	36.836	-24.6426	35.1091	-14.3415	34.1557	-3.9022	22.6646	-9.21965	19.2571	-16.5112	0.46749	4.58893	0.3814	4.36752	0.42615	4.23196			16.5285	-5.98185
3.92143	46.8391	83.4844	-27.533	53.5115	-22.4354	39.7045	-16.1113	38.6638	-21.6948	36.8412	-24.595	35.1153	-14.3217	34.1556	-3.89423	22.6661	-9.20343	19.2566	-16.4784	0.46687	4.5758	0.37947	4.35504	0.42491	4.22108			16.5304	-5.97452
3.91218	46.7365	83.4929	-27.4842	53.5189	-22.3991	39.7102	-16.0844	38.6649	-21.6432	36.8459	-24.5472	35.1216	-14.302	34.1554	-3.88625	22.6677	-9.18726	19.2566	-16.4457	0.46655	4.56264	0.37789	4.34222	0.42361	4.21031			16.532	-5.96813
3.90289	46.6344	83.5016	-27.4356	53.5266	-22.3626	39.7161	-16.0574	38.666	-21.5928	36.85	-24.4993	35.1278	-14.2824	34.1551	-3.87827	22.6696	-9.17112	19.2571	-16.4128	0.46653	4.54945	0.3767	4.3291	0.42226	4.19964			16.5335	-5.96271
3.89368	46.5326	83.5106	-27.3871	53.5347	-22.3261	39.7221	-16.0305	38.6674	-21.5436	36.8534	-24.4513	35.134	-14.2628	34.1547	-3.87031	22.6716	-9.15499	19.2582	-16.3797	0.46679	4.5362	0.37596	4.31575	0.42089	4.18908			16.5348	-5.95822
3.88468	46.431	83.5198	-27.3388	53.5432	-22.2895	39.7282	-16.0034	38.6689	-21.4957	36.8563	-24.4031	35.1401	-14.2432	34.1543	-3.86238	22.6738	-9.13888	19.2598	-16.3463	0.46733	4.5229	0.37569	4.30222	0.41952	4.17863			16.536	-5.9546
3.87597	46.3295	83.5292	-27.2907	53.552	-22.2529	39.7345	-15.9764	38.6705	-21.449	36.8585	-24.3546	35.1459	-14.2237	34.1539	-3.85451	22.6762	-9.12279	19.262	-16.3125	0.46809	4.50954	0.37593	4.28861	0.41817	4.16827			16.537	-5.95175
3.86765	46.228	83.539	-27.2427	53.5612	-22.2163	39.7409	-15.9493	38.6723	-21.4035	36.8603	-24.3059	35.1515	-14.2042	34.1536	-3.84671	22.6788	-9.10675	19.2647	-16.2783	0.46904	4.49612	0.37666	4.27496	0.41686	4.15801			16.5378	-5.94955
3.85977	46.1264	83.549	-27.1949	53.5707	-22.1798	39.7473	-15.9223	38.6741	-21.3589	36.8616	-24.2571	35.1568	-14.1847	34.1534	-3.83899	22.6817	-9.09078	19.268	-16.2438	0.47011	4.48265	0.37789	4.26134	0.41559	4.14783			16.5385	-5.94783
3.85235	46.0248	83.5592	-27.1474	53.5803	-22.1435	39.754	-15.8953	38.676	-21.3153	36.8626	-24.208	35.1618	-14.1652	34.1532	-3.83137	22.6846	-9.07493	19.2717	-16.2089	0.47125	4.46915	0.37957	4.2478	0.41437	4.13773			16.5392	-5.94643
3.84539	45.9232	83.5697	-27.1	53.59	-22.1073	39.7607	-15.8685	38.6778	-21.2723	36.8633	-24.1587	35.1666	-14.1457	34.1532	-3.82385	22.6877	-9.05921	19.2758	-16.1738	0.47238	4.45564	0.38165	4.23438	0.41322	4.1277			16.5397	-5.94516
3.83886	45.8216	83.5803	-27.0529	53.5996	-22.0713	39.7675	-15.8419	38.6797	-21.23	36.864	-24.1092	35.171	-14.1262	34.1533	-3.81645	22.6908	-9.04368	19.2802	-16.1385	0.47344	4.44215	0.38406	4.22111	0.41211	4.11771			16.5402	-5.94384
3.8327	45.7201	83.591	-27.0061	53.6091	-22.0357	39.7746	-15.8155	38.6814	-21.1881	36.8646	-24.0595	35.1753	-14.1068	34.1535	-3.80917	22.6939	-9.02836	19.2848	-16.1033	0.47438	4.42873	0.38671	4.20799	0.41105	4.10776			16.5406	-5.9423
3.82684	45.6188	83.6017	-26.9595	53.6183	-22.0005	39.7818	-15.7895	38.6831	-21.1464	36.8652	-24.0098	35.1793	-14.0874	34.1538	-3.80202	22.6969	-9.01327	19.2895	-16.0682	0.47513	4.4154	0.38949	4.19502	0.41003	4.09783			16.541	-5.94038
3.82118	45.5178	83.6123	-26.9132	53.6271	-21.9656	39.7891	-15.764	38.6848	-21.1049	36.866	-23.9599	35.1833	-14.068	34.1542	-3.795	22.6998	-8.99842	19.2943	-16.0334	0.47566	4.40221	0.39231	4.18219	0.40903	4.08789			16.5414	-5.93795
3.81562	45.4172	83.6227	-26.8672	53.6355	-21.9312	39.7966	-15.739	38.6865	-21.0635	36.867	-23.91	35.1872	-14.0486	34.1547	-3.7881	22.7025	-8.98381	19.2991	-15.999	0.47594	4.3892	0.39503	4.16949	0.40804	4.07793			16.5418	-5.93489
3.81008	45.3172	83.6329	-26.8215	53.6433	-21.8973	39.8043	-15.7146	38.6882	-21.0222	36.8683	-23.86	35.1911	-14.0292	34.1553	-3.78133	22.705	-8.96942	19.3038	-15.9652	0.47596	4.3764	0.39754	4.15689	0.40707	4.06793			16.5421	-5.93113
3.80445	45.2177	83.6427	-26.7761	53.6507	-21.8639	39.8119	-15.6908	38.69	-20.9808	36.87	-23.8102	35.1952	-14.0098	34.1559	-3.77468	22.7072	-8.95522	19.3083	-15.932	0.47573	4.36383	0.39974	4.14437	0.40612	4.05787			16.5425	-5.92663
3.79868	45.1189	83.6522	-26.731	53.6575	-21.831	39.8196	-15.6676	38.692	-20.9394	36.872	-23.7604	35.1994	-13.9902	34.1567	-3.76813	22.7091	-8.94117	19.3125	-15.8995	0.47526	4.35149	0.40153	4.13191	0.4052	4.04772			16.5428	-5.92138
3.7927	45.0208	83.6612	-26.6861	53.6639	-21.7986	39.8272	-15.6451	38.6943	-20.898	36.8743	-23.7109	35.2038	-13.9706	34.1575	-3.76167	22.7107	-8.92721	19.3164	-15.8677	0.47458	4.3394	0.40282	4.1195	0.40432	4.03747			16.5431	-5.91538
3.78648	44.9232	83.6698	-26.6413	53.6699	-21.7667	39.8346	-15.6232	38.6968	-20.8565	36.8771	-23.6616	35.2085	-13.9507	34.1584	-3.75528	22.712	-8.9133	19.32	-15.8366	0.47373	4.32753	0.40356	4.10713	0.40351	4.02709			16.5434	-5.9087
3.78001	44.8263	83.678	-26.5967	53.6756	-21.7352	39.8418	-15.6019	38.6996	-20.8152	36.8803	-23.6126	35.2134	-13.9305	34.1594	-3.74894	22.713	-8.89936	19.3231	-15.8062	0.47277	4.31585	0.40371	4.09481	0.40279	4.01657			16.5436	-5.9014
3.7733	44.7298	83.6858	-26.5521	53.681	-21.7042	39.8487	-15.5809	38.7028	-20.7739	36.884	-23.564	35.2186	-13.9101	34.1605	-3.74264	22.7138	-8.88534	19.3257	-15.7762	0.47173	4.30434	0.40326	4.08255	0.40221	4.00589			16.5438	-5.89356
3.76638	44.6337	83.6933	-26.5075	53.6864	-21.6734	39.8552	-15.5604	38.7063	-20.7327	36.888	-23.5159	35.2241	-13.8893	34.1617	-3.73635	22.7145	-8.87119	19.3279	-15.7466	0.47066	4.29295	0.40222	4.07038	0.4018	3.99505			16.5439	-5.88528
3.75929	44.5379	83.7005	-26.4627	53.6919	-21.6429	39.8614	-15.54	38.7101	-20.6916	36.8924	-23.4682	35.2298	-13.8681	34.163	-3.73004	22.715	-8.85685	19.3296	-15.7173	0.46961	4.28162	0.40065	4.05832	0.40158	3.98404			16.5439	-5.87666
3.75209	44.4422	83.7076	-26.4177	53.6975	-21.6126	39.867	-15.5198	38.714	-20.6507	36.8972	-23.421	35.2356	-13.8466	34.1644	-3.72369	22.7155	-8.84231	19.3308	-15.688	0.46861	4.27031	0.39861	4.04641	0.40158	3.97287			16.5439	-5.8678
3.74484	44.3467	83.7147	-26.3725	53.7034	-21.5824	39.8723	-15.4995	38.7181	-20.6098	36.9023	-23.3743	35.2416	-13.8246	34.1659	-3.71729	22.716	-8.82753	19.3315	-15.6587	0.46768	4.25898	0.39619	4.03468	0.40182	3.96153			16.5438	-5.85878
3.73758	44.251	83.7217	-26.3268	53.7096	-21.5522	39.8772	-15.4792	38.7222	-20.569	36.9078	-23.3282	35.2477	-13.8024	34.1675	-3.71081	22.7167	-8.81252	19.3319	-15.6291	0.46683	4.24758	0.39349	4.02317	0.4023	3.95005			16.5436	-5.84968
3.73038	44.1554	83.7289	-26.2808	53.7163	-21.5219	39.8817	-15.4585	38.7262	-20.5282	36.9135	-23.2826	35.2538	-13.7798	34.1692	-3.70425	22.7174	-8.79727	19.3318	-15.5992	0.46605	4.23608	0.39064	4.0119	0.403	3.93844			16.5434	-5.84056
3.72328	44.0596	83.7364	-26.2344	53.7235	-21.4915	39.8859	-15.4376	38.7299	-20.4874	36.9195	-23.2374	35.2598	-13.757	34.171	-3.6976	22.7183	-8.78182	19.3315	-15.5688	0.46533	4.22447	0.38775	4.00089	0.40392	3.92672			16.5432	-5.83147
3.7163	43.9636	83.7441	-26.1876	53.7311	-21.4609	39.8899	-15.4162	38.7333	-20.4464	36.9257	-23.1926	35.2657	-13.734	34.1728	-3.69086	22.7195	-8.76619	19.331	-15.5379	0.46463	4.21273	0.38494	3.99014	0.40499	3.91491			16.5429	-5.82243
3.70947	43.8676	83.752	-26.1404	53.7392	-21.4301	39.8939	-15.3944	38.7363	-20.4053	36.9321	-23.1482	35.2715	-13.711	34.1747	-3.68404	22.7208	-8.75041	19.3303	-15.5065	0.46392	4.20089	0.38232	3.97965	0.40618	3.90306			16.5426	-5.81345
3.70279	43.7715	83.7603	-26.093	53.7478	-21.3991	39.8978	-15.3722	38.7388	-20.3639	36.9386	-23.1039	35.277	-13.6881	34.1766	-3.67715	22.7223	-8.73452	19.3297	-15.4744	0.46315	4.18895	0.37999	3.9694	0.40741	3.89117			16.5423	-5.80452
3.69625	43.6755	83.7689	-26.0454	53.7568	-21.3679	39.9019	-15.3495	38.7408	-20.3222	36.9451	-23.0599	35.2823	-13.6653	34.1784	-3.67021	22.724	-8.71857	19.3291	-15.4419	0.46228	4.17697	0.37803	3.95934	0.40862	3.8793			16.542	-5.79562
3.68985	43.5796	83.7777	-25.9978	53.7662	-21.3364	39.9061	-15.3263	38.7424	-20.2802	36.9515	-23.0159	35.2874	-13.6428	34.1802	-3.66324	22.7259	-8.70258	19.3287	-15.4089	0.46124	4.16499	0.37649	3.94944	0.40973	3.86746			16.5418	-5.78672
3.68356	43.4839	83.7867	-25.9502	53.7758	-21.3048	39.9107	-15.3028	38.7435	-20.2379	36.9579	-22.9719	35.2922	-13.6207	34.1819	-3.65628	22.7278	-8.68657	19.3285	-15.3757	0.46001	4.15307	0.3754	3.93964	0.41067	3.8557			16.5416	-5.77779
3.67737	43.3886	83.7958	-25.903	53.7856	-21.2731	39.9155	-15.279	38.7443	-20.1953	36.964	-22.9279	35.2968	-13.599	34.1835	-3.64936	22.7298	-8.67058	19.3287	-15.3422	0.45856	4.14128	0.37476	3.92988	0.41137	3.84402			16.5415	-5.76879
3.67124	43.2936	83.8048	-25.8561	53.7956	-21.2412	39.9207	-15.2548	38.745	-20.1524	36.9699	-22.8837	35.3011	-13.5778	34.1849	-3.64252	22.7317	-8.65461	19.3294	-15.3087	0.45684	4.12966	0.37456	3.92009	0.41177	3.83245			16.5415	-5.75971
3.66518	43.1989	83.8137	-25.8097	53.8056	-21.2093	39.9263	-15.2304	38.7455	-20.1092	36.9756	-22.8393	35.3053	-13.5572	34.1862	-3.63579	22.7335	-8.63864	19.3304	-15.2754	0.45487	4.11829	0.37475	3.91022	0.41184	3.82101			16.5415	-5.7505
3.65917	43.1048	83.8223	-25.7641	53.8156	-21.1774	39.9322	-15.2059	38.7462	-20.0659	36.9809	-22.7948	35.3092	-13.5371	34.1873	-3.62919	22.7351	-8.62269	19.3319	-15.2424	0.45265	4.10721	0.37525	3.90022	0.41155	3.80971			16.5416	-5.74115
3.65322	43.011	83.8305	-25.7191	53.8255	-21.1456	39.9383	-15.1812	38.7471	-20.0225	36.9858	-22.75	35.313	-13.5175	34.1882	-3.62277	22.7365	-8.60671	19.3339	-15.2097	0.45018	4.09646	0.376	3.89003	0.41089	3.79855			16.5417	-5.73167
3.64733	42.9176	83.8382	-25.6749	53.8353	-21.1138	39.9445	-15.1565	38.7485	-19.9791	36.9904	-22.705	35.3168	-13.4984	34.1889	-3.61654	22.7377	-8.59071	19.3364	-15.1777	0.44751	4.08607	0.3769	3.87962	0.40988	3.78754			16.542	-5.72206
3.64152	42.8245	83.8454	-25.6316	53.845	-21.0822	39.9509	-15.1318	38.7504	-19.9358	36.9946	-22.6598	35.3205	-13.4798	34.1895	-3.6105	22.7386	-8.57465	19.3392	-15.1463	0.44468	4.07605	0.37785	3.869	0.40855	3.77666			16.5423	-5.71234
3.63581	42.7317	83.8521	-25.589	53.8545	-21.0507	39.9572	-15.1071	38.7529	-19.8927	36.9985	-22.6145	35.3241	-13.4615	34.1899	-3.60468	22.7392	-8.55852	19.3424	-15.1156	0.44175	4.06641	0.37876	3.85814	0.40695	3.76593			16.5427	-5.70254
3.63022	42.6389	83.8581	-25.547	53.8638	-21.0194	39.9633	-15.0824	38.7561	-19.8498	37.0021	-22.5691	35.3278	-13.4435	34.1902	-3.59906	22.7396	-8.54231	19.3459	-15.0856	0.43876	4.05711	0.37954	3.84707	0.40514	3.75531			16.5431	-5.69271
3.62476	42.5462	83.8636	-25.5057	53.873	-20.9882	39.9693	-15.0578	38.7599	-19.8072	37.0055	-22.5236	35.3315	-13.4256	34.1903	-3.59363	22.7396	-8.52601	19.3497	-15.0564	0.43579	4.04814	0.38011	3.83582	0.4032	3.7448			16.5436	-5.68288
3.61946	42.4535	83.8685	-25.4648	53.882	-20.9572	39.9749	-15.0333	38.7644	-19.765	37.0089	-22.4781	35.3353	-13.4078	34.1904	-3.58836	22.7395	-8.50964	19.3535	-15.0278	0.4329	4.03943	0.38041	3.82443	0.40119	3.73438			16.5441	-5.6731
3.61431	42.3606	83.873	-25.4241	53.8909	-20.9264	39.9801	-15.0088	38.7695	-19.7231	37.0122	-22.4327	35.3392	-13.39	34.1905	-3.58323	22.7392	-8.49322	19.3574	-15	0.43013	4.03093	0.38038	3.81295	0.3992	3.72405			16.5447	-5.66344
3.60931	42.2675	83.8772	-25.3834	53.8995	-20.8958	39.9849	-14.9845	38.7749	-19.6815	37.0156	-22.3873	35.3433	-13.372	34.1906	-3.5782	22.7388	-8.47678	19.3614	-14.9726	0.42755	4.02257	0.38	3.80145	0.3973	3.71378			16.5453	-5.65394
3.60443	42.1742	83.8812	-25.3427	53.9081	-20.8652	39.9894	-14.9602	38.7806	-19.6403	37.0192	-22.342	35.3475	-13.3537	34.1907	-3.57322	22.7383	-8.46036	19.3652	-14.9458	0.4252	4.01428	0.37926	3.78998	0.39554	3.70357			16.546	-5.64464
3.59965	42.0807	83.8851	-25.3017	53.9165	-20.8348	39.9935	-14.9361	38.7864	-19.5995	37.0231	-22.2968	35.3518	-13.3352	34.1908	-3.56826	22.7379	-8.44402	19.3689	-14.9192	0.4231	4.00599	0.37817	3.77861	0.39397	3.69339			16.5467	-5.63558
3.59491	41.987	83.8891	-25.2602	53.9248	-20.8045	39.9973	-14.9121	38.792	-19.5588	37.0274	-22.2518	35.3563	-13.3163	34.1911	-3.56328	22.7375	-8.42781	19.3725	-14.8928	0.42127	3.99762	0.37674	3.76738	0.39262	3.68325			16.5475	-5.62679
3.59015	41.8933	83.8934	-25.2181	53.9328	-20.7743	40.0008	-14.8883	38.7972	-19.5185	37.0321	-22.2068	35.3611	-13.297	34.1915	-3.55822	22.7372	-8.41177	19.3758	-14.8664	0.41974	3.9891	0.37502	3.75637	0.3915	3.67314			16.5483	-5.61828
3.58533	41.7995	83.898	-25.1753	53.9407	-20.7442	40.0043	-14.8646	38.802	-19.4783	37.0372	-22.1621	35.366	-13.2774	34.192	-3.55306	22.7371	-8.39597	19.379	-14.8399	0.4185	3.98037	0.37304	3.74559	0.39062	3.66304			16.5492	-5.61005
3.58036	41.7058	83.903	-25.1319	53.9483	-20.7142	40.0077	-14.8411	38.8061	-19.4383	37.0429	-22.1175	35.3711	-13.2574	34.1927	-3.54777	22.7372	-8.38044	19.3821	-14.8131	0.41754	3.97138	0.37086	3.73509	0.38994	3.65295			16.5502	-5.60211
3.57518	41.6124	83.9086	-25.0877	53.9557	-20.6843	40.0112	-14.8177	38.8094	-19.3984	37.0491	-22.073	35.3764	-13.237	34.1936	-3.54231	22.7374	-8.3652	19.385	-14.786	0.41685	3.96207	0.36853	3.72488	0.38946	3.64287			16.5513	-5.59443
3.56975	41.5193	83.9148	-25.0429	53.9629	-20.6544	40.0149	-14.7945	38.812	-19.3585	37.0556	-22.0287	35.3819	-13.2165	34.1947	-3.53668	22.7379	-8.35027	19.3877	-14.7585	0.41641	3.95241	0.36611	3.71496	0.38912	3.63281			16.5525	-5.58699
3.564	41.4267	83.9216	-24.9975	53.9697	-20.6247	40.0188	-14.7715	38.8137	-19.3187	37.0626	-21.9845	35.3876	-13.1956	34.1959	-3.53087	22.7386	-8.33564	19.3904	-14.7304	0.4162	3.94238	0.36363	3.70534	0.38888	3.62275			16.5537	-5.57974
3.55792	41.3347	83.9289	-24.9517	53.9763	-20.595	40.0231	-14.7487	38.8147	-19.279	37.07	-21.9405	35.3935	-13.1747	34.1974	-3.52487	22.7394	-8.32128	19.3929	-14.7018	0.41619	3.93196	0.36115	3.69601	0.38869	3.6127			16.555	-5.57264
3.5515	41.2432	83.9368	-24.9056	53.9825	-20.5654	40.0277	-14.726	38.8151	-19.2392	37.0775	-21.8967	35.3995	-13.1538	34.1989	-3.51869	22.7405	-8.30715	19.3955	-14.6725	0.41635	3.92114	0.3587	3.68693	0.38853	3.60267			16.5565	-5.56563
3.54474	41.1524	83.9451	-24.8593	53.9886	-20.5359	40.0327	-14.7034	38.8149	-19.1995	37.0851	-21.8531	35.4057	-13.1329	34.2006	-3.51235	22.7417	-8.2932	19.398	-14.6426	0.41666	3.90994	0.3563	3.67808	0.38834	3.59264			16.558	-5.55868
3.53768	41.0623	83.9537	-24.8131	53.9944	-20.5065	40.038	-14.681	38.8144	-19.1598	37.0927	-21.8098	35.412	-13.1122	34.2024	-3.50585	22.743	-8.27936	19.4004	-14.6122	0.41711	3.89838	0.35398	3.66942	0.3881	3.58264			16.5596	-5.5517
3.53036	40.9729	83.9626	-24.7671	54.0001	-20.4772	40.0437	-14.6586	38.8137	-19.1201	37.1001	-21.7667	35.4184	-13.0917	34.2043	-3.49923	22.7445	-8.26556	19.4029	-14.5813	0.41766	3.88647	0.35176	3.66093	0.3878	3.57265			16.5612	-5.54466
3.52285	40.884	83.9716	-24.7214	54.0057	-20.448	40.0496	-14.6362	38.8131	-19.0804	37.1072	-21.7238	35.4248	-13.0716	34.2063	-3.4925	22.746	-8.25174	19.4053	-14.5499	0.4183	3.87426	0.34965	3.65256	0.38744	3.56269			16.5629	-5.53749
3.51523	40.7956	83.9805	-24.6761	54.0113	-20.4188	40.0556	-14.6139	38.8127	-19.0406	37.1139	-21.6813	35.4313	-13.0519	34.2082	-3.48567	22.7476	-8.23783	19.4077	-14.5182	0.41902	3.86179	0.34766	3.64427	0.387	3.55275			16.5647	-5.53014
3.50758	40.7077	83.9893	-24.6314	54.017	-20.3897	40.0616	-14.5915	38.8127	-19.0008	37.12	-21.639	35.4377	-13.0326	34.2102	-3.47878	22.7492	-8.22379	19.41	-14.4863	0.41978	3.8491	0.34579	3.63602	0.38652	3.54286			16.5665	-5.52257
3.49998	40.6201	83.998	-24.5874	54.023	-20.3607	40.0676	-14.569	38.8132	-18.9609	37.1256	-21.597	35.4441	-13.0139	34.2121	-3.47184	22.7509	-8.20959	19.4123	-14.4542	0.42057	3.83625	0.34406	3.62777	0.386	3.53301			16.5683	-5.51474
3.49251	40.5327	84.0063	-24.5439	54.0293	-20.3317	40.0735	-14.5465	38.8143	-18.9209	37.1305	-21.5553	35.4504	-12.9956	34.2139	-3.46486	22.7527	-8.19523	19.4144	-14.4221	0.42138	3.82329	0.34248	3.61947	0.38547	3.52321			16.57	-5.50662
3.48525	40.4454	84.0143	-24.5011	54.0361	-20.3027	40.0791	-14.5238	38.8161	-18.8807	37.1346	-21.5137	35.4567	-12.9779	34.2156	-3.45787	22.7545	-8.18072	19.4163	-14.3901	0.42218	3.81029	0.34106	3.61109	0.38494	3.51347			16.5718	-5.49818
3.47824	40.3582	84.022	-24.4589	54.0434	-20.2737	40.0844	-14.5011	38.8185	-18.8404	37.138	-21.4723	35.4627	-12.9607	34.2172	-3.45086	22.7564	-8.1661	19.4181	-14.3583	0.42295	3.79731	0.33981	3.60258	0.38444	3.5038			16.5735	-5.48942
3.47154	40.2709	84.0294	-24.4173	54.0513	-20.2447	40.0895	-14.4782	38.8216	-18.7999	37.1407	-21.431	35.4686	-12.9439	34.2186	-3.44386	22.7584	-8.15144	19.4197	-14.3269	0.42366	3.78439	0.33876	3.59391	0.38395	3.49422			16.5751	-5.48034
3.46514	40.1836	84.0365	-24.3761	54.06	-20.2157	40.0941	-14.4553	38.8252	-18.7591	37.1427	-21.3896	35.4744	-12.9275	34.2199	-3.43686	22.7604	-8.13682	19.4212	-14.2959	0.42429	3.77161	0.33792	3.58502	0.38349	3.48473			16.5766	-5.47094
3.45905	40.0962	84.0434	-24.3354	54.0692	-20.1866	40.0985	-14.4323	38.8291	-18.7181	37.144	-21.3482	35.4799	-12.9115	34.221	-3.42987	22.7626	-8.12234	19.4225	-14.2654	0.42482	3.75901	0.33731	3.57589	0.38304	3.47534			16.578	-5.46126
3.45325	40.0087	84.0503	-24.295	54.0792	-20.1576	40.1026	-14.4092	38.8334	-18.6769	37.1448	-21.3067	35.4853	-12.8956	34.2219	-3.4229	22.7649	-8.1081	19.4237	-14.2355	0.42523	3.74663	0.33693	3.56648	0.38257	3.46605			16.5792	-5.45132
3.44769	39.9211	84.0571	-24.2548	54.0898	-20.1284	40.1065	-14.3862	38.8378	-18.6354	37.1451	-21.265	35.4905	-12.8799	34.2227	-3.41597	22.7673	-8.09421	19.4248	-14.2062	0.42549	3.73451	0.33678	3.55676	0.38206	3.45688			16.5804	-5.44117
3.44231	39.8336	84.0641	-24.2148	54.101	-20.0992	40.1104	-14.3632	38.8421	-18.5938	37.145	-21.2231	35.4954	-12.8641	34.2234	-3.40908	22.7698	-8.08077	19.426	-14.1775	0.42559	3.72268	0.33686	3.5467	0.38145	3.44783			16.5813	-5.43084
3.43706	39.7461	84.0713	-24.175	54.1126	-20.07	40.1142	-14.3403	38.8463	-18.5521	37.1446	-21.181	35.5003	-12.8483	34.224	-3.40223	22.7724	-8.06786	19.4271	-14.1494	0.42552	3.71114	0.33715	3.53631	0.38071	3.4389			16.5821	-5.42041
3.43186	39.6588	84.0787	-24.1354	54.1246	-20.0406	40.1181	-14.3175	38.8502	-18.5104	37.144	-21.1386	35.5049	-12.8324	34.2244	-3.39545	22.7751	-8.05553	19.4285	-14.1219	0.42527	3.69991	0.33763	3.52556	0.37979	3.43008			16.5827	-5.40991
3.42664	39.5717	84.0866	-24.0958	54.1368	-20.0112	40.1222	-14.2949	38.8536	-18.4686	37.1434	-21.096	35.5094	-12.8162	34.2248	-3.38875	22.7779	-8.04382	19.43	-14.0949	0.42485	3.68896	0.33826	3.51448	0.37867	3.42137			16.5832	-5.39942
3.42133	39.4848	84.0948	-24.0564	54.149	-19.9817	40.1266	-14.2726	38.8566	-18.427	37.1428	-21.0533	35.5138	-12.7996	34.2252	-3.38214	22.7808	-8.03273	19.4318	-14.0685	0.42428	3.67828	0.33897	3.50308	0.37731	3.41275			16.5835	-5.38898
3.41588	39.3984	84.1034	-24.0171	54.161	-19.952	40.1313	-14.2504	38.8591	-18.3856	37.1424	-21.0105	35.5181	-12.7828	34.2256	-3.37563	22.7837	-8.02222	19.4338	-14.0424	0.42356	3.66784	0.33972	3.49142	0.37571	3.40422			16.5836	-5.37865
3.41024	39.3123	84.1124	-23.9779	54.1727	-19.9223	40.1364	-14.2286	38.8611	-18.3444	37.1422	-20.9677	35.5222	-12.7655	34.2261	-3.36924	22.7866	-8.01222	19.4362	-14.0166	0.42271	3.6576	0.34044	3.47953	0.37387	3.39574			16.5837	-5.36846
3.40438	39.2267	84.1217	-23.9388	54.184	-19.8925	40.142	-14.207	38.8626	-18.3036	37.1423	-20.9251	35.5263	-12.7479	34.2266	-3.36298	22.7895	-8.00264	19.439	-13.9911	0.42178	3.64749	0.34105	3.46748	0.37182	3.3873			16.5836	-5.35844
3.39828	39.1415	84.1312	-23.8998	54.1947	-19.8625	40.148	-14.1857	38.8637	-18.2632	37.1427	-20.8826	35.5303	-12.7299	34.2272	-3.35685	22.7924	-7.99336	19.4421	-13.9657	0.42077	3.63749	0.3415	3.45536	0.36961	3.37888			16.5835	-5.34862
3.39196	39.0568	84.1409	-23.861	54.2046	-19.8325	40.1544	-14.1648	38.8645	-18.2231	37.1436	-20.8405	35.5343	-12.7116	34.228	-3.35085	22.7953	-7.98422	19.4454	-13.9403	0.41973	3.62752	0.34171	3.44323	0.36731	3.37043			16.5833	-5.33899
3.38542	38.9726	84.1507	-23.8223	54.2138	-19.8025	40.1611	-14.1441	38.8651	-18.1835	37.1449	-20.7988	35.5382	-12.6931	34.2289	-3.34498	22.7981	-7.97507	19.4491	-13.9148	0.41869	3.61753	0.34164	3.43119	0.36502	3.36193			16.5831	-5.32955
3.37869	38.8887	84.1603	-23.7837	54.2221	-19.7723	40.168	-14.1237	38.8656	-18.1442	37.1467	-20.7576	35.542	-12.6744	34.2299	-3.33923	22.8008	-7.96575	19.4529	-13.8893	0.41766	3.60749	0.34125	3.41932	0.36282	3.35334			16.5829	-5.32028
3.37182	38.8053	84.1698	-23.745	54.2296	-19.7422	40.1751	-14.1036	38.8661	-18.1054	37.1489	-20.7169	35.5458	-12.6556	34.231	-3.33359	22.8033	-7.9561	19.4567	-13.8635	0.41668	3.59736	0.34051	3.40771	0.36082	3.34463			16.5827	-5.31115
3.36483	38.7221	84.1789	-23.7064	54.2362	-19.7121	40.1823	-14.0836	38.8667	-18.0668	37.1517	-20.6768	35.5495	-12.6369	34.2322	-3.32803	22.8058	-7.94597	19.4606	-13.8374	0.41574	3.5871	0.33942	3.39642	0.35915	3.33576			16.5825	-5.30211
3.35779	38.6393	84.1876	-23.6676	54.2422	-19.682	40.1894	-14.0639	38.8674	-18.0285	37.1549	-20.6372	35.5532	-12.6182	34.2335	-3.32253	22.8081	-7.93525	19.4643	-13.811	0.41487	3.5767	0.33799	3.38551	0.35789	3.32671			16.5824	-5.29312
3.35074	38.5566	84.1959	-23.6286	54.2474	-19.6521	40.1963	-14.0443	38.8685	-17.9904	37.1585	-20.5982	35.5569	-12.5996	34.2349	-3.31707	22.8103	-7.92383	19.4678	-13.7842	0.41406	3.56617	0.33627	3.37502	0.35714	3.31745			16.5824	-5.28414
3.34371	38.4741	84.2036	-23.5894	54.2521	-19.6223	40.203	-14.0249	38.8699	-17.9524	37.1626	-20.5596	35.5606	-12.5812	34.2362	-3.31162	22.8122	-7.91164	19.4709	-13.757	0.4133	3.5555	0.3343	3.36498	0.35696	3.30794			16.5825	-5.27512
3.33675	38.3916	84.2107	-23.5499	54.2565	-19.5927	40.2093	-14.0055	38.8716	-17.9145	37.1671	-20.5214	35.5642	-12.5631	34.2376	-3.30616	22.814	-7.89865	19.4737	-13.7294	0.41258	3.54474	0.33215	3.35538	0.3574	3.29817			16.5827	-5.26602
3.32989	38.3092	84.2173	-23.5101	54.2605	-19.5634	40.2152	-13.9862	38.8737	-17.8766	37.172	-20.4835	35.5678	-12.5451	34.2389	-3.30067	22.8156	-7.88486	19.4759	-13.7014	0.41188	3.5339	0.32989	3.34621	0.35848	3.28814			16.5829	-5.25682
3.32315	38.2268	84.2234	-23.4699	54.2645	-19.5344	40.2206	-13.9668	38.8762	-17.8387	37.1772	-20.4458	35.5714	-12.5273	34.2402	-3.29512	22.8169	-7.87029	19.4776	-13.673	0.41118	3.52304	0.32762	3.33743	0.36016	3.27783			16.5832	-5.2475
3.31654	38.1443	84.2291	-23.4293	54.2685	-19.5057	40.2256	-13.9473	38.879	-17.8007	37.1828	-20.4081	35.575	-12.5097	34.2414	-3.28951	22.818	-7.85502	19.4788	-13.6442	0.41045	3.5122	0.32542	3.32897	0.36241	3.26726			16.5836	-5.23806
3.31006	38.0617	84.2344	-23.3885	54.2727	-19.4773	40.2301	-13.9278	38.8822	-17.7627	37.1885	-20.3704	35.5786	-12.4921	34.2425	-3.28382	22.8189	-7.83912	19.4794	-13.6151	0.40966	3.50144	0.32336	3.32078	0.36512	3.25643			16.5841	-5.22853
3.30372	37.9791	84.2395	-23.3473	54.2773	-19.4493	40.2343	-13.908	38.8858	-17.7247	37.1945	-20.3326	35.5823	-12.4746	34.2435	-3.27806	22.8194	-7.8227	19.4796	-13.5857	0.4088	3.4908	0.32151	3.31277	0.3682	3.24537			16.5845	-5.21892
3.29751	37.8963	84.2445	-23.306	54.2822	-19.4215	40.238	-13.8881	38.8896	-17.6867	37.2007	-20.2945	35.5861	-12.4569	34.2444	-3.27223	22.8197	-7.80587	19.4793	-13.5561	0.40785	3.48033	0.31994	3.30486	0.3715	3.23412			16.585	-5.20929
3.29142	37.8134	84.2494	-23.2645	54.2877	-19.3941	40.2415	-13.868	38.8937	-17.6488	37.207	-20.2562	35.5899	-12.4391	34.2452	-3.26635	22.8198	-7.78877	19.4788	-13.5264	0.40678	3.47008	0.31867	3.29696	0.37487	3.2227			16.5855	-5.19969
3.28543	37.7304	84.2544	-23.2231	54.2937	-19.3669	40.2447	-13.8476	38.898	-17.611	37.2133	-20.2176	35.5939	-12.421	34.2459	-3.26042	22.8196	-7.7715	19.478	-13.4965	0.4056	3.46006	0.31773	3.289	0.37815	3.21119			16.5859	-5.19019
3.27955	37.6473	84.2596	-23.1818	54.3003	-19.3398	40.2479	-13.827	38.9025	-17.5735	37.2197	-20.1787	35.598	-12.4026	34.2465	-3.25448	22.8193	-7.7542	19.4772	-13.4667	0.40429	3.4503	0.31712	3.28091	0.38119	3.19961			16.5862	-5.18085
3.27376	37.5642	84.2649	-23.1406	54.3074	-19.3129	40.2509	-13.8061	38.9072	-17.5363	37.226	-20.1395	35.6022	-12.3839	34.2471	-3.24853	22.8187	-7.73696	19.4765	-13.4369	0.40285	3.4408	0.3168	3.27263	0.38383	3.18804			16.5865	-5.17174
3.26805	37.481	84.2706	-23.0998	54.3151	-19.2861	40.254	-13.785	38.9121	-17.4995	37.2323	-20.1001	35.6066	-12.3648	34.2478	-3.24261	22.818	-7.7199	19.4759	-13.4073	0.4013	3.43156	0.31675	3.26413	0.38594	3.17652			16.5867	-5.1629
3.26243	37.3979	84.2764	-23.0594	54.3233	-19.2592	40.2572	-13.7636	38.9171	-17.4632	37.2384	-20.0604	35.6111	-12.3453	34.2485	-3.23674	22.8173	-7.70308	19.4757	-13.378	0.39963	3.42255	0.3169	3.25538	0.38742	3.16512			16.5868	-5.15439
3.2569	37.315	84.2826	-23.0194	54.332	-19.2324	40.2604	-13.7421	38.9221	-17.4274	37.2443	-20.0205	35.6158	-12.3255	34.2492	-3.23093	22.8166	-7.68659	19.4759	-13.3489	0.39786	3.41375	0.31718	3.24638	0.3882	3.15388			16.5868	-5.14622
3.25146	37.2321	84.289	-22.9798	54.3411	-19.2054	40.2639	-13.7204	38.9272	-17.3921	37.25	-19.9806	35.6207	-12.3054	34.2501	-3.22521	22.8159	-7.67046	19.4765	-13.3202	0.39601	3.40511	0.31754	3.23714	0.38823	3.14284			16.5867	-5.13839
3.24613	37.1496	84.2957	-22.9408	54.3504	-19.1782	40.2676	-13.6986	38.9323	-17.3573	37.2555	-19.9406	35.6257	-12.2852	34.251	-3.21957	22.8154	-7.65474	19.4777	-13.292	0.39407	3.3966	0.31788	3.22769	0.38751	3.13203			16.5865	-5.13088
3.2409	37.0673	84.3024	-22.9021	54.36	-19.151	40.2714	-13.6767	38.9373	-17.323	37.2606	-19.9006	35.6309	-12.2649	34.2521	-3.21404	22.8152	-7.63946	19.4794	-13.2642	0.39206	3.38818	0.31816	3.21807	0.38607	3.12148			16.5862	-5.12365
3.23579	36.9853	84.3093	-22.8638	54.3698	-19.1236	40.2755	-13.6549	38.9422	-17.2892	37.2656	-19.8606	35.6361	-12.2447	34.2533	-3.2086	22.8152	-7.62463	19.4817	-13.237	0.39	3.37979	0.3183	3.20832	0.38397	3.1112			16.5859	-5.11664
3.23081	36.9038	84.3161	-22.8259	54.3796	-19.0961	40.2797	-13.6332	38.9468	-17.2559	37.2703	-19.8208	35.6415	-12.2247	34.2546	-3.20326	22.8156	-7.61025	19.4845	-13.2103	0.38788	3.3714	0.31827	3.1985	0.38131	3.10118			16.5856	-5.10977
3.22596	36.8228	84.3229	-22.7881	54.3895	-19.0685	40.284	-13.6115	38.9511	-17.223	37.2747	-19.7812	35.647	-12.2051	34.2561	-3.19802	22.8163	-7.59633	19.4877	-13.1841	0.38573	3.36299	0.31804	3.18866	0.3782	3.09141			16.5853	-5.10295
3.22125	36.7422	84.3297	-22.7504	54.3994	-19.0409	40.2884	-13.59	38.9551	-17.1904	37.279	-19.7416	35.6525	-12.1858	34.2576	-3.19285	22.8175	-7.58286	19.4913	-13.1585	0.38354	3.35451	0.31759	3.17884	0.37476	3.08185			16.5851	-5.09609
3.21666	36.6621	84.3362	-22.7127	54.4093	-19.0132	40.2929	-13.5686	38.9585	-17.158	37.2831	-19.7023	35.6581	-12.1671	34.2593	-3.18776	22.8191	-7.56984	19.4951	-13.1334	0.38132	3.34597	0.31692	3.16909	0.37111	3.07248			16.585	-5.08909
3.21219	36.5825	84.3426	-22.6749	54.419	-18.9857	40.2974	-13.5475	38.9615	-17.1257	37.2871	-19.6632	35.6638	-12.1489	34.2609	-3.18272	22.8211	-7.55725	19.4991	-13.1087	0.3791	3.33735	0.31606	3.15945	0.36741	3.06324			16.5851	-5.08188
3.20782	36.5034	84.3488	-22.6369	54.4286	-18.9583	40.3018	-13.5265	38.9638	-17.0935	37.291	-19.6243	35.6695	-12.1314	34.2626	-3.17773	22.8234	-7.54507	19.5031	-13.0845	0.37689	3.32866	0.31503	3.14993	0.36375	3.0541			16.5853	-5.0744
3.20354	36.4248	84.3549	-22.5987	54.4381	-18.9311	40.3061	-13.5057	38.9656	-17.0613	37.295	-19.5857	35.6752	-12.1144	34.2642	-3.17278	22.826	-7.53328	19.5071	-13.0605	0.37471	3.3199	0.31387	3.14055	0.36025	3.04501			16.5859	-5.06659
3.19932	36.3465	84.3607	-22.5601	54.4475	-18.9041	40.3103	-13.485	38.9668	-17.0291	37.299	-19.5473	35.681	-12.098	34.2657	-3.16785	22.8289	-7.52187	19.5108	-13.0369	0.37259	3.31109	0.31262	3.1313	0.35698	3.03593			16.5867	-5.05846
3.19513	36.2685	84.3665	-22.5212	54.4566	-18.8773	40.3144	-13.4645	38.9674	-16.9967	37.3032	-19.5092	35.6868	-12.0821	34.2671	-3.16295	22.8319	-7.5108	19.5142	-13.0134	0.37058	3.30225	0.31133	3.12219	0.35401	3.02683			16.5878	-5.05002
3.19093	36.1908	84.3722	-22.482	54.4655	-18.8509	40.3184	-13.444	38.9674	-16.9641	37.3076	-19.4715	35.6927	-12.0666	34.2684	-3.15806	22.8349	-7.50002	19.5173	-12.9901	0.36872	3.29339	0.31002	3.11319	0.35137	3.01769			16.5894	-5.04133
3.1867	36.1133	84.3778	-22.4426	54.4742	-18.8248	40.3222	-13.4236	38.967	-16.9314	37.3121	-19.4341	35.6987	-12.0514	34.2696	-3.15318	22.8378	-7.48949	19.52	-12.9667	0.36705	3.28454	0.30873	3.10429	0.34906	3.00851			16.5913	-5.03246
3.1824	36.0358	84.3834	-22.4028	54.4827	-18.7989	40.326	-13.4031	38.9663	-16.8984	37.3169	-19.3971	35.7048	-12.0364	34.2705	-3.14831	22.8406	-7.47917	19.5222	-12.9433	0.36563	3.2757	0.30748	3.09546	0.34707	2.99929			16.5936	-5.02353
3.17799	35.9584	84.389	-22.3629	54.4909	-18.7732	40.3297	-13.3826	38.9654	-16.8651	37.3218	-19.3605	35.711	-12.0215	34.2713	-3.14346	22.8432	-7.46898	19.524	-12.9198	0.36451	3.26688	0.30627	3.08667	0.34536	2.99007			16.5963	-5.01466
3.17344	35.8809	84.3947	-22.3229	54.4988	-18.7477	40.3334	-13.3621	38.9644	-16.8317	37.327	-19.3243	35.7173	-12.0065	34.272	-3.13861	22.8454	-7.45886	19.5255	-12.8962	0.36375	3.25808	0.30508	3.07791	0.34388	2.98087			16.5994	-5.00599
3.16873	35.8035	84.4005	-22.2829	54.5064	-18.7222	40.3371	-13.3415	38.9634	-16.798	37.3322	-19.2886	35.7238	-11.9915	34.2724	-3.13377	22.8472	-7.44875	19.5265	-12.8723	0.36339	3.24928	0.30391	3.06916	0.34257	2.97176			16.6028	-4.99767
3.16382	35.726	84.4064	-22.2429	54.5138	-18.6969	40.3408	-13.3209	38.9626	-16.764	37.3376	-19.2534	35.7304	-11.9763	34.2728	-3.12894	22.8487	-7.43858	19.5273	-12.8483	0.36347	3.24046	0.30273	3.0604	0.34136	2.96279			16.6066	-4.98984
3.1587	35.6484	84.4123	-22.2031	54.5208	-18.6715	40.3447	-13.3002	38.9622	-16.7298	37.3429	-19.2185	35.7372	-11.9609	34.2729	-3.1241	22.8498	-7.42827	19.5279	-12.8239	0.364	3.2316	0.30149	3.05162	0.3402	2.95402			16.6106	-4.98262
3.15335	35.5709	84.4183	-22.1635	54.5276	-18.6459	40.3487	-13.2794	38.9623	-16.6954	37.3481	-19.184	35.7441	-11.9452	34.273	-3.11924	22.8504	-7.41778	19.5283	-12.7994	0.36499	3.22266	0.30015	3.04283	0.33902	2.94553			16.6148	-4.9761
3.14776	35.4935	84.4244	-22.1241	54.5341	-18.6202	40.3529	-13.2587	38.9629	-16.6608	37.3532	-19.1498	35.7511	-11.9294	34.2731	-3.11437	22.8508	-7.40705	19.5287	-12.7745	0.36643	3.21361	0.2987	3.03403	0.33778	2.93736			16.6191	-4.97034
3.14194	35.4162	84.4304	-22.0849	54.5403	-18.5943	40.3573	-13.238	38.9641	-16.626	37.358	-19.1158	35.7581	-11.9134	34.273	-3.10946	22.8509	-7.39605	19.5291	-12.7495	0.36829	3.20441	0.29709	3.02523	0.33646	2.92956			16.6234	-4.96537
3.13589	35.3391	84.4365	-22.0461	54.5464	-18.5681	40.3619	-13.2174	38.9659	-16.591	37.3623	-19.0818	35.7651	-11.8974	34.273	-3.1045	22.8508	-7.38475	19.5296	-12.7242	0.3705	3.19502	0.29531	3.01642	0.33503	2.92216			16.6276	-4.96117
3.12962	35.2624	84.4425	-22.0076	54.5524	-18.5417	40.3668	-13.1969	38.9684	-16.5559	37.3663	-19.0477	35.7721	-11.8813	34.273	-3.09947	22.8506	-7.37316	19.5302	-12.6987	0.373	3.18543	0.29336	3.00763	0.33351	2.91518			16.6317	-4.95768
3.12315	35.186	84.4485	-21.9694	54.5583	-18.5149	40.3718	-13.1767	38.9714	-16.5208	37.3698	-19.0134	35.779	-11.8653	34.273	-3.09437	22.8504	-7.36128	19.5311	-12.6731	0.37568	3.1756	0.29125	2.99885	0.33191	2.90861			16.6354	-4.95478
3.1165	35.1101	84.4545	-21.9315	54.5642	-18.4879	40.3771	-13.1567	38.975	-16.4855	37.3727	-18.9787	35.7857	-11.8494	34.2731	-3.08918	22.8504	-7.34915	19.5322	-12.6473	0.37844	3.16554	0.28902	2.99009	0.33025	2.9024			16.6389	-4.95234
3.10971	35.0348	84.4603	-21.8939	54.5702	-18.4606	40.3826	-13.1369	38.9789	-16.4503	37.3751	-18.9435	35.7921	-11.8338	34.2733	-3.08389	22.8507	-7.33681	19.5336	-12.6214	0.38116	3.15525	0.28672	2.98134	0.32857	2.89651			16.6418	-4.95018
3.10279	34.96	84.4662	-21.8565	54.5764	-18.4332	40.3882	-13.1174	38.9832	-16.4151	37.377	-18.9077	35.7983	-11.8184	34.2736	-3.07851	22.8512	-7.32432	19.5352	-12.5954	0.38372	3.14474	0.28442	2.9726	0.32692	2.89086			16.6442	-4.94812
3.09578	34.8857	84.472	-21.8194	54.5827	-18.4056	40.394	-13.0982	38.9876	-16.38	37.3784	-18.8712	35.8041	-11.8034	34.274	-3.07302	22.8521	-7.31175	19.5372	-12.5693	0.386	3.13406	0.28219	2.96386	0.32534	2.88535			16.6461	-4.94594
3.08871	34.812	84.4778	-21.7825	54.5894	-18.3779	40.3999	-13.0793	38.9921	-16.345	37.3794	-18.8339	35.8095	-11.7886	34.2745	-3.06744	22.8534	-7.29917	19.5393	-12.5431	0.38788	3.12324	0.28013	2.95508	0.32387	2.87986			16.6473	-4.94344
3.08162	34.7387	84.4837	-21.7458	54.5963	-18.3502	40.4059	-13.0606	38.9965	-16.3101	37.3801	-18.7958	35.8145	-11.7741	34.2752	-3.06178	22.8551	-7.28664	19.5417	-12.517	0.38927	3.11234	0.27833	2.94626	0.32254	2.87429			16.6478	-4.94045
3.07452	34.6658	84.4896	-21.7094	54.6036	-18.3225	40.412	-13.0422	39.0007	-16.2755	37.3806	-18.757	35.819	-11.7599	34.276	-3.05605	22.8573	-7.27425	19.5443	-12.4909	0.39006	3.10144	0.27687	2.93735	0.32137	2.86852			16.6477	-4.93678
3.06745	34.5932	84.4957	-21.6733	54.6112	-18.295	40.418	-13.0239	39.0046	-16.2412	37.3811	-18.7175	35.8232	-11.7458	34.2769	-3.05027	22.8599	-7.26204	19.5471	-12.4648	0.39022	3.09061	0.27583	2.92835	0.32039	2.86244			16.647	-4.93231
3.06042	34.5208	84.502	-21.6375	54.6192	-18.2675	40.4241	-13.0058	39.0081	-16.2071	37.3816	-18.6775	35.8269	-11.7319	34.278	-3.04447	22.8629	-7.25007	19.55	-12.4388	0.38969	3.07992	0.27528	2.91921	0.31959	2.85594			16.6456	-4.92693
3.05344	34.4484	84.5085	-21.602	54.6275	-18.2403	40.4302	-12.9878	39.0112	-16.1733	37.3822	-18.637	35.8304	-11.718	34.2792	-3.03866	22.8662	-7.23837	19.553	-12.4131	0.38848	3.06945	0.27526	2.90992	0.31897	2.84896			16.6438	-4.92061
3.04652	34.376	84.5152	-21.5669	54.636	-18.2132	40.4363	-12.9698	39.0139	-16.1399	37.3832	-18.5964	35.8335	-11.704	34.2806	-3.03286	22.8697	-7.22695	19.5561	-12.3875	0.3866	3.05928	0.27579	2.90047	0.3185	2.84141			16.6415	-4.91334
3.03966	34.3035	84.5221	-21.5321	54.6447	-18.1864	40.4423	-12.9519	39.0162	-16.1067	37.3845	-18.5557	35.8365	-11.6898	34.2821	-3.02709	22.8733	-7.21582	19.5592	-12.3622	0.3841	3.04946	0.27688	2.89085	0.31817	2.83329			16.6388	-4.90515
3.03285	34.2308	84.5292	-21.4977	54.6535	-18.1597	40.4484	-12.9339	39.0181	-16.0738	37.3863	-18.5152	35.8393	-11.6754	34.2837	-3.02137	22.8769	-7.20497	19.5624	-12.3373	0.38104	3.04005	0.27848	2.88107	0.31795	2.82457			16.636	-4.89613
3.02609	34.1578	84.5366	-21.4637	54.6624	-18.1333	40.4544	-12.9159	39.0196	-16.041	37.3885	-18.475	35.8421	-11.6607	34.2855	-3.01571	22.8805	-7.19435	19.5656	-12.3128	0.37753	3.03107	0.28055	2.87113	0.3178	2.81528			16.633	-4.88639
3.01936	34.0846	84.544	-21.43	54.6712	-18.1071	40.4604	-12.8979	39.0208	-16.0085	37.3912	-18.4353	35.8449	-11.6456	34.2873	-3.01011	22.884	-7.18395	19.5687	-12.2888	0.37366	3.02256	0.283	2.86108	0.31771	2.80547			16.63	-4.87609
3.01266	34.0111	84.5516	-21.3967	54.6798	-18.0811	40.4664	-12.8799	39.0218	-15.9762	37.3944	-18.3963	35.8478	-11.6302	34.2893	-3.00457	22.8874	-7.1737	19.5718	-12.2653	0.36954	3.0145	0.28574	2.85094	0.31765	2.79521			16.6271	-4.86539
3.00598	33.9374	84.5591	-21.3636	54.6882	-18.0553	40.4724	-12.8619	39.0226	-15.9439	37.3981	-18.358	35.8508	-11.6143	34.2912	-2.99908	22.8904	-7.16355	19.5748	-12.2424	0.3653	3.00689	0.28866	2.84076	0.31761	2.78457			16.6244	-4.85445
2.99931	33.8635	84.5667	-21.3308	54.6963	-18.0296	40.4783	-12.8439	39.0234	-15.9116	37.4021	-18.3205	35.854	-11.5981	34.2933	-2.99364	22.8932	-7.15345	19.5778	-12.22	0.36106	2.99968	0.29164	2.8306	0.31759	2.77365			16.622	-4.84346
2.99265	33.7897	84.5742	-21.2981	54.704	-18.004	40.4843	-12.8259	39.0241	-15.8794	37.4063	-18.2839	35.8575	-11.5815	34.2953	-2.98822	22.8957	-7.14336	19.5806	-12.1981	0.35693	2.99283	0.29456	2.82051	0.31759	2.76256			16.62	-4.83257
2.98602	33.7159	84.5815	-21.2655	54.7113	-17.9786	40.4902	-12.8079	39.0248	-15.8471	37.4108	-18.2481	35.8611	-11.5646	34.2972	-2.98282	22.8978	-7.13322	19.5832	-12.1768	0.353	2.98626	0.29731	2.81056	0.31762	2.7514			16.6184	-4.82193
2.97943	33.6422	84.5887	-21.2328	54.7181	-17.9533	40.496	-12.7899	39.0256	-15.8148	37.4153	-18.213	35.8648	-11.5475	34.2991	-2.9774	22.8997	-7.123	19.5857	-12.156	0.34936	2.97989	0.29978	2.80081	0.3177	2.74026			16.6174	-4.81166
2.97291	33.5688	84.5957	-21.2	54.7245	-17.928	40.5017	-12.772	39.0264	-15.7825	37.4198	-18.1786	35.8687	-11.5301	34.301	-2.97197	22.9013	-7.11269	19.588	-12.1355	0.34609	2.97365	0.30188	2.7913	0.31786	2.72922			16.6168	-4.80184
2.96649	33.4957	84.6025	-21.167	54.7305	-17.9028	40.5074	-12.7541	39.0272	-15.7501	37.4241	-18.1448	35.8727	-11.5126	34.3027	-2.96649	22.9026	-7.10226	19.59	-12.1153	0.34323	2.96744	0.30354	2.7821	0.31811	2.71835			16.6168	-4.79253
2.96022	33.423	84.6091	-21.1338	54.7361	-17.8777	40.5128	-12.7363	39.0281	-15.7178	37.4282	-18.1113	35.8767	-11.495	34.3042	-2.96097	22.9037	-7.09172	19.5918	-12.0953	0.34081	2.96118	0.30473	2.77323	0.31848	2.70769			16.6172	-4.78375
2.95413	33.3507	84.6155	-21.1002	54.7414	-17.8527	40.5181	-12.7185	39.0291	-15.6855	37.4321	-18.0782	35.8805	-11.4773	34.3056	-2.9554	22.9046	-7.08107	19.5933	-12.0753	0.33885	2.95476	0.3054	2.76473	0.31899	2.69729			16.6181	-4.7755
2.94827	33.2789	84.6219	-21.0662	54.7465	-17.8276	40.5232	-12.7006	39.0301	-15.6534	37.4356	-18.0452	35.8843	-11.4596	34.3067	-2.94978	22.9053	-7.07032	19.5945	-12.0552	0.33736	2.94812	0.30558	2.75661	0.31963	2.68715			16.6194	-4.76775
2.94269	33.2075	84.6282	-21.0319	54.7515	-17.8027	40.528	-12.6828	39.031	-15.6215	37.4388	-18.0122	35.8879	-11.4419	34.3077	-2.94412	22.9059	-7.0595	19.5954	-12.0349	0.3363	2.94119	0.30527	2.74886	0.32041	2.67727			16.6209	-4.76043
2.93742	33.1365	84.6346	-20.9971	54.7564	-17.7778	40.5325	-12.6648	39.032	-15.5898	37.4417	-17.9791	35.8912	-11.4242	34.3084	-2.93843	22.9064	-7.04862	19.5961	-12.0142	0.33567	2.93389	0.30453	2.74148	0.3213	2.66764			16.6227	-4.75347
2.93248	33.0658	84.6411	-20.962	54.7613	-17.7529	40.5367	-12.6468	39.0329	-15.5584	37.4443	-17.9459	35.8942	-11.4066	34.3089	-2.93273	22.9067	-7.03771	19.5966	-11.9931	0.33543	2.9262	0.3034	2.73442	0.32227	2.65824			16.6246	-4.7468
2.92789	32.9952	84.6478	-20.9264	54.7664	-17.7282	40.5407	-12.6286	39.0339	-15.5274	37.4467	-17.9125	35.897	-11.389	34.3092	-2.92705	22.907	-7.02677	19.5968	-11.9714	0.33554	2.91808	0.30197	2.72765	0.32329	2.64903			16.6266	-4.74032
2.92364	32.9249	84.6548	-20.8907	54.7718	-17.7035	40.5444	-12.6103	39.0348	-15.4969	37.449	-17.8789	35.8995	-11.3714	34.3093	-2.92141	22.9072	-7.01582	19.597	-11.9491	0.33596	2.90951	0.3003	2.72111	0.32429	2.63998			16.6285	-4.73397
2.91972	32.8545	84.662	-20.8546	54.7776	-17.6789	40.5478	-12.5919	39.0359	-15.4668	37.4512	-17.8451	35.9019	-11.354	34.3092	-2.91583	22.9074	-7.00487	19.5971	-11.9263	0.33665	2.9005	0.29847	2.71473	0.32523	2.63109			16.6302	-4.72766
2.91608	32.7841	84.6696	-20.8184	54.7837	-17.6544	40.5511	-12.5733	39.037	-15.4371	37.4534	-17.8111	35.9041	-11.3366	34.309	-2.91035	22.9074	-6.9939	19.5972	-11.9028	0.33756	2.89107	0.29656	2.70845	0.32604	2.62231			16.6318	-4.72133
2.91268	32.7137	84.6776	-20.7822	54.7903	-17.6301	40.5541	-12.5546	39.0384	-15.4079	37.4558	-17.777	35.9063	-11.3194	34.3086	-2.90499	22.9074	-6.9829	19.5973	-11.8787	0.33866	2.88124	0.29465	2.70219	0.32666	2.61366			16.6331	-4.71494
2.90944	32.6431	84.6859	-20.7459	54.7975	-17.6059	40.5571	-12.5358	39.0399	-15.3792	37.4584	-17.7429	35.9086	-11.3023	34.3082	-2.89976	22.9073	-6.97186	19.5977	-11.8542	0.33989	2.87106	0.29278	2.69588	0.32704	2.60512			16.6342	-4.70846
2.90627	32.5725	84.6946	-20.7097	54.8051	-17.582	40.5599	-12.5169	39.0419	-15.3508	37.4613	-17.7088	35.9111	-11.2854	34.3077	-2.89468	22.9072	-6.96073	19.5982	-11.8292	0.34123	2.86058	0.29101	2.68945	0.32714	2.59671			16.6349	-4.70185
2.9031	32.5017	84.7035	-20.6736	54.8134	-17.5584	40.5628	-12.498	39.0442	-15.3227	37.4645	-17.6748	35.914	-11.2687	34.3072	-2.88977	22.907	-6.94949	19.5991	-11.804	0.34262	2.84987	0.28938	2.68283	0.32692	2.58844			16.6352	-4.69513
2.89981	32.4309	84.7125	-20.6378	54.8221	-17.535	40.5657	-12.4791	39.0469	-15.2949	37.4682	-17.6409	35.9172	-11.2523	34.3068	-2.88502	22.9068	-6.93812	19.6003	-11.7787	0.34403	2.83898	0.28791	2.67598	0.32638	2.58034			16.6353	-4.68829
2.89634	32.3601	84.7217	-20.6021	54.8314	-17.5119	40.5688	-12.4603	39.05	-15.2672	37.4722	-17.6072	35.9209	-11.2363	34.3064	-2.88043	22.9067	-6.92657	19.6018	-11.7533	0.3454	2.82799	0.28662	2.66883	0.32553	2.57243			16.635	-4.68135
2.89258	32.2895	84.7308	-20.5668	54.8411	-17.4891	40.572	-12.4415	39.0537	-15.2397	37.4767	-17.5736	35.9252	-11.2206	34.3062	-2.876	22.9065	-6.91481	19.6038	-11.728	0.34668	2.81697	0.2855	2.66138	0.32438	2.56473			16.6344	-4.67433
2.88848	32.219	84.7398	-20.5317	54.8511	-17.4668	40.5754	-12.4228	39.0578	-15.2121	37.4816	-17.5403	35.9302	-11.2052	34.3061	-2.8717	22.9064	-6.90284	19.6061	-11.703	0.34784	2.80599	0.28455	2.65359	0.32297	2.55726			16.6336	-4.66724
2.88399	32.1489	84.7486	-20.4969	54.8614	-17.4447	40.5791	-12.4043	39.0623	-15.1844	37.4869	-17.5071	35.9357	-11.1903	34.3061	-2.86754	22.9064	-6.89064	19.6088	-11.6783	0.34881	2.79512	0.28375	2.64547	0.32137	2.55004			16.6327	-4.66011
2.87907	32.0791	84.757	-20.4625	54.872	-17.423	40.583	-12.3858	39.0672	-15.1566	37.4925	-17.4742	35.9418	-11.1758	34.3063	-2.86347	22.9066	-6.8782	19.6118	-11.6541	0.34955	2.78441	0.28308	2.63704	0.31963	2.54305			16.6317	-4.65294
2.87373	32.0098	84.7649	-20.4282	54.8826	-17.4016	40.5871	-12.3675	39.0724	-15.1285	37.4984	-17.4414	35.9484	-11.1617	34.3067	-2.85949	22.9068	-6.86555	19.615	-11.6303	0.35001	2.77393	0.28251	2.62831	0.31783	2.53628			16.6306	-4.64575
2.86798	31.941	84.7723	-20.3943	54.8932	-17.3804	40.5915	-12.3493	39.0776	-15.1002	37.5045	-17.4087	35.9555	-11.1479	34.3073	-2.85558	22.9073	-6.85269	19.6183	-11.607	0.35015	2.76372	0.28201	2.61934	0.31604	2.52971			16.6296	-4.63854
2.86188	31.8726	84.7791	-20.3605	54.9038	-17.3594	40.5962	-12.3311	39.083	-15.0715	37.5107	-17.3761	35.9629	-11.1344	34.3081	-2.8517	22.9079	-6.83967	19.6216	-11.5843	0.34993	2.75384	0.28156	2.61018	0.31432	2.5233			16.6287	-4.63131
2.85548	31.8047	84.7853	-20.327	54.9141	-17.3385	40.601	-12.313	39.0882	-15.0425	37.517	-17.3435	35.9705	-11.1211	34.3091	-2.84784	22.9086	-6.82653	19.6249	-11.5621	0.34933	2.74431	0.28112	2.60089	0.31273	2.51699			16.628	-4.62405
2.84887	31.7372	84.7909	-20.2935	54.9243	-17.3176	40.606	-12.2948	39.0932	-15.0132	37.5233	-17.3111	35.9781	-11.1079	34.3102	-2.84399	22.9096	-6.81331	19.628	-11.5403	0.34836	2.73515	0.28067	2.59154	0.31131	2.51074			16.6276	-4.61675
2.84214	31.67	84.7958	-20.2602	54.934	-17.2965	40.611	-12.2766	39.0978	-14.9836	37.5296	-17.2786	35.9856	-11.0949	34.3115	-2.84013	22.9107	-6.80009	19.6309	-11.5189	0.347	2.72639	0.28018	2.5822	0.31008	2.50446			16.6275	-4.60941
2.83539	31.603	84.8001	-20.227	54.9434	-17.2753	40.6162	-12.2584	39.102	-14.9536	37.5357	-17.2462	35.9928	-11.0818	34.313	-2.83624	22.9119	-6.78691	19.6334	-11.4979	0.3453	2.71803	0.27964	2.57295	0.30905	2.49812			16.6278	-4.60201
2.82872	31.5361	84.804	-20.1939	54.9523	-17.2538	40.6213	-12.2401	39.1056	-14.9233	37.5417	-17.2139	35.9997	-11.0687	34.3145	-2.83231	22.9131	-6.77384	19.6354	-11.4771	0.34329	2.71007	0.27901	2.56385	0.30821	2.49164			16.6285	-4.59456
2.82222	31.4692	84.8074	-20.1607	54.9608	-17.2318	40.6264	-12.2217	39.1086	-14.8927	37.5475	-17.1816	36.006	-11.0555	34.3162	-2.82835	22.9145	-6.76095	19.637	-11.4565	0.34105	2.70249	0.27827	2.55498	0.30752	2.48498			16.6296	-4.58706
2.81595	31.4022	84.8104	-20.1276	54.9688	-17.2094	40.6315	-12.2033	39.111	-14.8619	37.553	-17.1495	36.0119	-11.0421	34.3179	-2.82433	22.9158	-6.74828	19.6382	-11.436	0.33864	2.69527	0.27742	2.54637	0.30694	2.4781			16.6312	-4.57951
2.80999	31.3349	84.8132	-20.0944	54.9763	-17.1866	40.6364	-12.1848	39.1127	-14.8309	37.5583	-17.1175	36.0171	-11.0285	34.3197	-2.82025	22.9172	-6.7359	19.6388	-11.4156	0.33617	2.68837	0.27644	2.53808	0.3064	2.47098			16.6331	-4.57193
2.80435	31.2674	84.8159	-20.0613	54.9835	-17.1632	40.6411	-12.1663	39.1138	-14.7997	37.5633	-17.0858	36.0217	-11.0147	34.3215	-2.81612	22.9185	-6.72385	19.639	-11.3951	0.33373	2.68175	0.27531	2.53014	0.30584	2.46362			16.6354	-4.56436
2.79907	31.1997	84.8185	-20.0281	54.9902	-17.1393	40.6457	-12.1479	39.1143	-14.7684	37.5681	-17.0543	36.0256	-11.0008	34.3234	-2.81193	22.9198	-6.71216	19.6389	-11.3747	0.33143	2.67537	0.27404	2.52256	0.3052	2.45603			16.6381	-4.5568
2.79411	31.1316	84.8211	-19.9948	54.9966	-17.1149	40.6501	-12.1297	39.1144	-14.7371	37.5725	-17.023	36.0291	-10.9867	34.3252	-2.80767	22.921	-6.70086	19.6384	-11.3542	0.32939	2.66916	0.27262	2.51534	0.3044	2.44823			16.6411	-4.54931
2.78946	31.0633	84.8239	-19.9616	55.0027	-17.0901	40.6543	-12.1116	39.1141	-14.7057	37.5767	-16.992	36.032	-10.9726	34.327	-2.80334	22.9222	-6.68996	19.6378	-11.3336	0.32769	2.66305	0.27105	2.50847	0.30341	2.44027			16.6444	-4.54192
2.78506	30.9949	84.8269	-19.9283	55.0087	-17.0651	40.6584	-12.0938	39.1136	-14.6743	37.5807	-16.9612	36.0346	-10.9585	34.3287	-2.79894	22.9233	-6.67949	19.6371	-11.3129	0.32642	2.65698	0.26936	2.50191	0.30219	2.43219			16.6478	-4.53466
2.78083	30.9265	84.8303	-19.8949	55.0145	-17.0398	40.6622	-12.0763	39.113	-14.643	37.5844	-16.9306	36.0369	-10.9444	34.3304	-2.79448	22.9244	-6.66942	19.6365	-11.2922	0.32566	2.65088	0.26757	2.49563	0.30071	2.42406			16.6513	-4.52756
2.77672	30.8581	84.834	-19.8616	55.0203	-17.0145	40.6659	-12.0591	39.1124	-14.6119	37.5879	-16.9003	36.039	-10.9304	34.3321	-2.78994	22.9254	-6.65974	19.6361	-11.2714	0.32544	2.64467	0.2657	2.48958	0.29899	2.41593			16.6547	-4.52066
2.77264	30.79	84.8381	-19.8283	55.0261	-16.9893	40.6694	-12.0422	39.112	-14.5809	37.5911	-16.8701	36.0411	-10.9165	34.3336	-2.78534	22.9265	-6.65044	19.636	-11.2507	0.32578	2.63829	0.26381	2.48368	0.29705	2.40786			16.6581	-4.51397
2.76851	30.7222	84.8427	-19.795	55.032	-16.9642	40.6727	-12.0257	39.1118	-14.5502	37.5943	-16.8399	36.0433	-10.9028	34.3351	-2.78068	22.9277	-6.64147	19.6363	-11.2299	0.32668	2.63167	0.26192	2.47787	0.29493	2.39991			16.6613	-4.5075
2.76428	30.655	84.8477	-19.7617	55.038	-16.9394	40.6759	-12.0095	39.1118	-14.5197	37.5973	-16.8098	36.0457	-10.8893	34.3365	-2.77595	22.9289	-6.6328	19.6371	-11.2091	0.32809	2.62476	0.26011	2.47208	0.29269	2.39212			16.6642	-4.50125
2.75989	30.5884	84.8532	-19.7285	55.0442	-16.915	40.679	-11.9935	39.1123	-14.4896	37.6003	-16.7796	36.0484	-10.8759	34.3378	-2.77118	22.9302	-6.62437	19.6386	-11.1883	0.32996	2.6175	0.25844	2.46624	0.29041	2.38451			16.6667	-4.4952
2.7553	30.5224	84.8592	-19.6955	55.0506	-16.891	40.682	-11.9777	39.1131	-14.4598	37.6032	-16.7492	36.0513	-10.8626	34.3391	-2.76635	22.9317	-6.61613	19.6407	-11.1676	0.33218	2.60988	0.25695	2.46027	0.28817	2.37712			16.6689	-4.48934
2.75049	30.4572	84.8656	-19.6625	55.0572	-16.8676	40.685	-11.962	39.1144	-14.4305	37.6062	-16.7187	36.0547	-10.8493	34.3403	-2.76148	22.9332	-6.60803	19.6434	-11.1469	0.33464	2.60187	0.25573	2.45412	0.28605	2.36994			16.6705	-4.48362
2.74548	30.3926	84.8725	-19.6298	55.0639	-16.8446	40.6879	-11.9464	39.116	-14.4015	37.6092	-16.688	36.0585	-10.8361	34.3414	-2.75658	22.9349	-6.6	19.6469	-11.1262	0.33724	2.59347	0.25482	2.44772	0.28414	2.36298			16.6717	-4.47802
2.74026	30.3288	84.8798	-19.5972	55.0708	-16.822	40.6908	-11.9307	39.1178	-14.3728	37.6124	-16.6569	36.0627	-10.8227	34.3425	-2.75165	22.9366	-6.59197	19.6509	-11.1056	0.33982	2.58469	0.25428	2.44103	0.28249	2.35621			16.6723	-4.47248
2.73488	30.2656	84.8875	-19.5649	55.0778	-16.7998	40.6938	-11.9149	39.12	-14.3446	37.6156	-16.6256	36.0673	-10.8091	34.3436	-2.7467	22.9385	-6.58388	19.6555	-11.0851	0.34226	2.57558	0.25414	2.43401	0.28117	2.3496			16.6723	-4.46697
2.72937	30.2028	84.8954	-19.5328	55.0848	-16.778	40.6968	-11.8989	39.1223	-14.3167	37.6191	-16.594	36.0722	-10.7953	34.3446	-2.74172	22.9403	-6.57567	19.6605	-11.0646	0.34444	2.56617	0.25443	2.42664	0.2802	2.34314			16.6718	-4.46142
2.72378	30.1405	84.9036	-19.5011	55.0918	-16.7564	40.7	-11.8828	39.1246	-14.2891	37.6227	-16.5622	36.0775	-10.7811	34.3457	-2.73673	22.9422	-6.56729	19.6659	-11.0442	0.34624	2.55653	0.25516	2.4189	0.27959	2.33678			16.6708	-4.4558
2.71815	30.0783	84.9121	-19.4696	55.0988	-16.735	40.7034	-11.8664	39.127	-14.2617	37.6265	-16.53	36.083	-10.7665	34.3467	-2.73171	22.944	-6.55867	19.6715	-11.0239	0.34758	2.54674	0.25631	2.4108	0.27933	2.33049			16.6693	-4.45007
2.71254	30.0163	84.9206	-19.4385	55.1056	-16.7135	40.7069	-11.8498	39.1292	-14.2345	37.6304	-16.4977	36.0888	-10.7515	34.3477	-2.72667	22.9457	-6.54978	19.6772	-11.0036	0.34838	2.53688	0.25784	2.40234	0.2794	2.32425			16.6674	-4.4442
2.70697	29.9543	84.9292	-19.4077	55.1122	-16.6919	40.7107	-11.8331	39.1314	-14.2073	37.6344	-16.4652	36.0947	-10.7361	34.3488	-2.72159	22.9473	-6.54059	19.6828	-10.9834	0.34862	2.52704	0.25971	2.39355	0.27973	2.31803			16.6651	-4.43817
2.70148	29.8922	84.9379	-19.3773	55.1186	-16.6702	40.7149	-11.8162	39.1334	-14.1802	37.6385	-16.4326	36.1007	-10.7203	34.3499	-2.71646	22.9488	-6.53107	19.6882	-10.9633	0.34827	2.5173	0.26184	2.38448	0.28025	2.3118			16.6626	-4.43196
2.69608	29.8299	84.9465	-19.3472	55.1248	-16.6482	40.7193	-11.7994	39.1352	-14.1531	37.6425	-16.3999	36.1067	-10.7042	34.351	-2.71128	22.9501	-6.52123	19.6933	-10.9433	0.34737	2.50775	0.26414	2.37516	0.2809	2.30556			16.6599	-4.42557
2.69076	29.7673	84.9549	-19.3174	55.1307	-16.6259	40.7242	-11.7825	39.1367	-14.1259	37.6465	-16.3671	36.1127	-10.6878	34.3521	-2.70604	22.9512	-6.51107	19.6979	-10.9233	0.34597	2.49847	0.26651	2.36565	0.28158	2.29929			16.6571	-4.41899
2.68552	29.7044	84.9633	-19.2879	55.1363	-16.6033	40.7293	-11.7658	39.1382	-14.0985	37.6504	-16.3343	36.1187	-10.6713	34.3532	-2.70072	22.9522	-6.50061	19.702	-10.9034	0.34414	2.48952	0.26883	2.35601	0.28222	2.29299			16.6543	-4.41225
2.68034	29.6413	84.9714	-19.2586	55.1416	-16.5804	40.7349	-11.7492	39.1395	-14.071	37.654	-16.3015	36.1245	-10.6547	34.3544	-2.69531	22.953	-6.48988	19.7055	-10.8836	0.34197	2.48095	0.27098	2.34631	0.28275	2.28665			16.6516	-4.40536
2.67519	29.5781	84.9793	-19.2296	55.1467	-16.5573	40.7408	-11.7329	39.1407	-14.0433	37.6572	-16.2688	36.13	-10.6381	34.3556	-2.68982	22.9538	-6.47895	19.7084	-10.8638	0.33957	2.4728	0.27287	2.33661	0.2831	2.28027			16.6491	-4.39833
2.67003	29.5147	84.9869	-19.2008	55.1517	-16.5339	40.747	-11.717	39.1419	-14.0154	37.6602	-16.236	36.1354	-10.6218	34.3567	-2.68425	22.9546	-6.46785	19.7106	-10.844	0.33706	2.46508	0.27439	2.327	0.28323	2.27384			16.6469	-4.39118
2.66484	29.4512	84.9943	-19.1721	55.1565	-16.5104	40.7535	-11.7013	39.1431	-13.9874	37.6627	-16.2033	36.1405	-10.6056	34.3579	-2.67859	22.9554	-6.45666	19.7121	-10.8242	0.33456	2.45779	0.27544	2.31754	0.28312	2.26735			16.645	-4.38393
2.65959	29.3878	85.0015	-19.1435	55.1613	-16.4868	40.7603	-11.686	39.1445	-13.9592	37.6648	-16.1707	36.1452	-10.5898	34.3591	-2.67286	22.9563	-6.44543	19.713	-10.8043	0.33216	2.45091	0.27597	2.3083	0.28277	2.26079			16.6436	-4.3766
2.65426	29.3246	85.0085	-19.1149	55.1661	-16.4632	40.7672	-11.671	39.1461	-13.931	37.6665	-16.1381	36.1496	-10.5743	34.3602	-2.66708	22.9574	-6.43424	19.7134	-10.7843	0.32997	2.4444	0.27592	2.29936	0.28219	2.25414			16.6427	-4.3692
2.64885	29.2616	85.0152	-19.0863	55.171	-16.4397	40.7741	-11.6562	39.1478	-13.9028	37.6677	-16.1055	36.1536	-10.5593	34.3612	-2.66127	22.9588	-6.42315	19.7132	-10.7642	0.32806	2.43821	0.27529	2.29077	0.28141	2.24737			16.6423	-4.36173
2.64337	29.1989	85.0219	-19.0576	55.176	-16.4163	40.7811	-11.6416	39.1498	-13.8747	37.6687	-16.073	36.1573	-10.5447	34.3623	-2.65545	22.9603	-6.41221	19.7127	-10.7439	0.32648	2.43227	0.27408	2.28258	0.28049	2.24044			16.6424	-4.3542
2.63782	29.1365	85.0284	-19.0288	55.1813	-16.3932	40.788	-11.627	39.1521	-13.8467	37.6694	-16.0406	36.1605	-10.5305	34.3632	-2.64965	22.9622	-6.40146	19.7119	-10.7233	0.32527	2.42652	0.27233	2.27484	0.27947	2.23335			16.643	-4.34661
2.63225	29.0744	85.0349	-18.9999	55.1868	-16.3703	40.7948	-11.6123	39.1546	-13.8188	37.67	-16.0083	36.1633	-10.5166	34.3641	-2.64392	22.9643	-6.39092	19.7109	-10.7026	0.32441	2.42089	0.2701	2.26757	0.27841	2.22604			16.6442	-4.33894
2.62669	29.0127	85.0413	-18.9707	55.1927	-16.3476	40.8013	-11.5975	39.1574	-13.7911	37.6705	-15.9762	36.1657	-10.503	34.3649	-2.63826	22.9668	-6.38062	19.7098	-10.6817	0.3239	2.41531	0.26749	2.2608	0.27739	2.21852			16.6459	-4.3312
2.62118	28.9513	85.0478	-18.9413	55.1989	-16.3252	40.8077	-11.5823	39.1604	-13.7636	37.6711	-15.9442	36.1678	-10.4896	34.3655	-2.63272	22.9694	-6.37053	19.7088	-10.6607	0.32369	2.40971	0.26459	2.25452	0.27643	2.21075			16.6481	-4.32338
2.61576	28.8901	85.0544	-18.9115	55.2054	-16.303	40.8137	-11.5668	39.1635	-13.7363	37.672	-15.9125	36.1696	-10.4764	34.3661	-2.62732	22.9723	-6.36065	19.7079	-10.6395	0.32371	2.40403	0.26154	2.24872	0.2756	2.20274			16.6507	-4.31547
2.61049	28.8291	85.061	-18.8815	55.2123	-16.281	40.8194	-11.5509	39.1667	-13.7092	37.6733	-15.8811	36.1712	-10.4633	34.3666	-2.62209	22.9752	-6.35094	19.7072	-10.6183	0.32389	2.39822	0.25845	2.24337	0.2749	2.1945			16.6535	-4.30746
2.60538	28.7682	85.0678	-18.8512	55.2195	-16.2591	40.8248	-11.5344	39.17	-13.6823	37.675	-15.85	36.1727	-10.4502	34.367	-2.61702	22.9782	-6.34133	19.7068	-10.5971	0.32414	2.39226	0.25545	2.23842	0.27436	2.18604			16.6566	-4.29936
2.60047	28.7073	85.0747	-18.8206	55.227	-16.2374	40.8299	-11.5175	39.1732	-13.6555	37.6773	-15.8194	36.1741	-10.4371	34.3673	-2.61214	22.9811	-6.33178	19.7067	-10.576	0.32437	2.3861	0.25266	2.23381	0.27397	2.17743			16.6599	-4.29119
2.59577	28.6464	85.0816	-18.7896	55.2348	-16.2157	40.8347	-11.5001	39.1764	-13.6288	37.6802	-15.7891	36.1755	-10.4239	34.3675	-2.60745	22.9838	-6.32221	19.7069	-10.5551	0.3245	2.37975	0.25018	2.22946	0.27371	2.1687			16.6632	-4.28294
2.59125	28.5853	85.0886	-18.7584	55.2428	-16.194	40.8393	-11.4822	39.1795	-13.6021	37.6838	-15.7592	36.177	-10.4107	34.3675	-2.60294	22.9862	-6.31255	19.7076	-10.5345	0.32445	2.37319	0.24812	2.22528	0.27354	2.15992			16.6665	-4.27465
2.5869	28.5243	85.0957	-18.727	55.2511	-16.1724	40.8436	-11.464	39.1825	-13.5754	37.688	-15.7297	36.1788	-10.3975	34.3675	-2.5986	22.9882	-6.30274	19.7086	-10.5143	0.32414	2.36644	0.24653	2.22119	0.27342	2.15118			16.6696	-4.26634
2.58269	28.4631	85.1026	-18.6954	55.2594	-16.1508	40.8478	-11.4456	39.1853	-13.5486	37.693	-15.7006	36.1808	-10.3843	34.3675	-2.59441	22.9898	-6.29272	19.71	-10.4945	0.32353	2.3595	0.24547	2.21709	0.2733	2.14255			16.6725	-4.25806
2.57855	28.4019	85.1095	-18.6636	55.2678	-16.1292	40.8518	-11.427	39.1881	-13.5217	37.6985	-15.6718	36.1833	-10.3711	34.3673	-2.59035	22.9909	-6.28244	19.7116	-10.4752	0.32258	2.35239	0.24494	2.21287	0.27314	2.13411			16.675	-4.24983
2.57443	28.3407	85.1162	-18.6318	55.2763	-16.1078	40.8556	-11.4084	39.1907	-13.4947	37.7044	-15.6432	36.1861	-10.358	34.3671	-2.5864	22.9915	-6.27186	19.7136	-10.4564	0.32129	2.34513	0.24494	2.20845	0.27288	2.12594			16.6772	-4.2417
2.57028	28.2797	85.1226	-18.5999	55.2848	-16.0864	40.8594	-11.3899	39.1932	-13.4675	37.7108	-15.6149	36.1893	-10.345	34.3669	-2.58254	22.9915	-6.26098	19.7158	-10.4382	0.31965	2.33773	0.24544	2.20374	0.27251	2.1181			16.679	-4.23373
2.56603	28.2188	85.1287	-18.5681	55.2933	-16.0652	40.8631	-11.3716	39.1957	-13.4403	37.7174	-15.5865	36.193	-10.3322	34.3667	-2.57874	22.9909	-6.24979	19.7181	-10.4203	0.31769	2.33022	0.24638	2.19867	0.27198	2.11065			16.6802	-4.22594
2.56163	28.1582	85.1345	-18.5363	55.3017	-16.0443	40.8667	-11.3536	39.1982	-13.413	37.724	-15.5582	36.197	-10.3195	34.3665	-2.57499	22.9899	-6.23831	19.7206	-10.4029	0.31544	2.32261	0.24768	2.19318	0.27131	2.1036			16.6809	-4.21839
2.55705	28.098	85.1397	-18.5047	55.3102	-16.0237	40.8702	-11.3359	39.2008	-13.3856	37.7307	-15.5298	36.2013	-10.3071	34.3663	-2.57125	22.9885	-6.22658	19.7232	-10.3858	0.31296	2.3149	0.24926	2.18723	0.27048	2.09697			16.6811	-4.2111
2.55228	28.0383	85.1445	-18.4732	55.3185	-16.0035	40.8737	-11.3187	39.2034	-13.3583	37.7371	-15.5012	36.2059	-10.2949	34.3661	-2.56752	22.9867	-6.21467	19.7259	-10.3688	0.3103	2.30711	0.25102	2.18081	0.26954	2.09074			16.6808	-4.20412
2.54732	27.9791	85.1488	-18.442	55.3268	-15.9836	40.877	-11.302	39.2062	-13.3311	37.7433	-15.4724	36.2107	-10.2829	34.3661	-2.56378	22.9847	-6.20262	19.7286	-10.3518	0.30752	2.29925	0.25286	2.17392	0.26852	2.08488			16.68	-4.19745
2.54219	27.9204	85.1527	-18.4109	55.3351	-15.9641	40.8802	-11.2857	39.209	-13.3041	37.749	-15.4433	36.2154	-10.2709	34.3661	-2.56002	22.9827	-6.19053	19.7312	-10.3348	0.30469	2.29132	0.25466	2.16658	0.26746	2.07933			16.6789	-4.19111
2.53695	27.8623	85.156	-18.38	55.3434	-15.945	40.8832	-11.2698	39.212	-13.2774	37.7543	-15.4139	36.2202	-10.2591	34.3662	-2.55623	22.9806	-6.17847	19.7339	-10.3175	0.30186	2.28333	0.25635	2.15885	0.26642	2.07401			16.6774	-4.18509
2.53164	27.8048	85.1589	-18.3493	55.3518	-15.9263	40.8861	-11.2543	39.2152	-13.251	37.759	-15.3843	36.2248	-10.2473	34.3665	-2.55241	22.9788	-6.16652	19.7365	-10.2999	0.2991	2.27529	0.25783	2.15078	0.26545	2.06884			16.6756	-4.1794
2.52637	27.7477	85.1613	-18.3187	55.3601	-15.9078	40.8889	-11.2391	39.2184	-13.2249	37.7633	-15.3545	36.2291	-10.2354	34.3668	-2.54854	22.9771	-6.15475	19.7391	-10.2818	0.29645	2.26724	0.25903	2.14245	0.26461	2.06372			16.6737	-4.17401
2.5212	27.691	85.1635	-18.2882	55.3685	-15.8895	40.8915	-11.2242	39.2216	-13.1992	37.7671	-15.3245	36.2332	-10.2233	34.3673	-2.54463	22.9759	-6.14324	19.7416	-10.2631	0.29396	2.25919	0.25989	2.13394	0.26393	2.05856			16.6718	-4.16889
2.51624	27.6346	85.1653	-18.2578	55.377	-15.8712	40.8939	-11.2096	39.2249	-13.1739	37.7704	-15.2944	36.2369	-10.211	34.3679	-2.54066	22.9751	-6.13204	19.7441	-10.2439	0.29164	2.25118	0.26037	2.12535	0.26345	2.05327			16.6699	-4.16402
2.51155	27.5782	85.1671	-18.2274	55.3855	-15.8528	40.8963	-11.1952	39.2282	-13.149	37.7734	-15.2644	36.2404	-10.1984	34.3686	-2.53664	22.9749	-6.12118	19.7465	-10.2241	0.28953	2.24324	0.26044	2.11676	0.26319	2.04778			16.6683	-4.15934
2.50722	27.5218	85.1687	-18.197	55.3941	-15.8343	40.8987	-11.1808	39.2313	-13.1244	37.7761	-15.2345	36.2435	-10.1855	34.3695	-2.53254	22.9753	-6.1107	19.7489	-10.2037	0.28763	2.23543	0.26009	2.10827	0.26313	2.04203			16.6669	-4.15483
2.50328	27.4653	85.1703	-18.1665	55.4027	-15.8153	40.9011	-11.1666	39.2344	-13.1001	37.7786	-15.2048	36.2464	-10.1722	34.3704	-2.52837	22.9764	-6.1006	19.7511	-10.1829	0.28596	2.22779	0.25932	2.09996	0.26327	2.03598			16.6658	-4.15043
2.49976	27.4085	85.1721	-18.1359	55.4113	-15.7959	40.9035	-11.1525	39.2372	-13.076	37.781	-15.1756	36.2491	-10.1586	34.3714	-2.52411	22.978	-6.09087	19.7533	-10.1617	0.28451	2.22036	0.25815	2.09189	0.26355	2.02961			16.6652	-4.14611
2.49665	27.3513	85.174	-18.1051	55.42	-15.776	40.9061	-11.1384	39.2398	-13.052	37.7835	-15.1468	36.2518	-10.1447	34.3724	-2.51975	22.9803	-6.0815	19.7554	-10.1403	0.28329	2.21318	0.2566	2.08411	0.26392	2.02293			16.665	-4.14183
2.49391	27.2937	85.1762	-18.0742	55.4287	-15.7554	40.909	-11.1244	39.2422	-13.028	37.786	-15.1185	36.2546	-10.1305	34.3735	-2.51529	22.9831	-6.07244	19.7573	-10.1188	0.28229	2.20629	0.25471	2.07667	0.26433	2.01596			16.6654	-4.13754
2.49149	27.2355	85.1787	-18.0433	55.4372	-15.7341	40.9121	-11.1104	39.2443	-13.004	37.7886	-15.0909	36.2577	-10.1162	34.3747	-2.51072	22.9865	-6.06366	19.7591	-10.0973	0.28151	2.1997	0.25252	2.06957	0.26471	2.00876			16.6662	-4.13322
2.48928	27.1769	85.1817	-18.0122	55.4457	-15.7121	40.9155	-11.0964	39.2463	-12.9799	37.7914	-15.0638	36.261	-10.1018	34.3758	-2.50604	22.9903	-6.05511	19.7607	-10.0761	0.28094	2.19343	0.25007	2.06282	0.26498	2.00137			16.6676	-4.12884
2.48718	27.1179	85.185	-17.9812	55.454	-15.6895	40.9193	-11.0825	39.248	-12.9556	37.7945	-15.0374	36.2649	-10.0873	34.3769	-2.50127	22.9945	-6.04674	19.7621	-10.0551	0.2806	2.18743	0.24741	2.05639	0.26508	1.99388			16.6694	-4.12438
2.48504	27.0585	85.1888	-17.9501	55.462	-15.6664	40.9234	-11.0686	39.2495	-12.931	37.7977	-15.0115	36.2692	-10.0729	34.378	-2.49641	22.999	-6.0385	19.7633	-10.0347	0.28047	2.18169	0.24459	2.05026	0.26496	1.98637			16.6716	-4.11983
2.48275	26.9988	85.193	-17.9192	55.4698	-15.6428	40.9278	-11.0546	39.2509	-12.9062	37.801	-14.9862	36.2742	-10.0587	34.3791	-2.49149	23.0036	-6.03035	19.7644	-10.0147	0.28057	2.17614	0.24164	2.04437	0.26458	1.9789			16.6742	-4.11518
2.48015	26.9389	85.1977	-17.8885	55.4772	-15.6188	40.9326	-11.0406	39.2522	-12.8812	37.8045	-14.9612	36.2799	-10.0447	34.3801	-2.48652	23.0083	-6.02225	19.7653	-9.9954	0.28088	2.1707	0.23864	2.03866	0.26392	1.97155			16.6771	-4.11043
2.47714	26.8791	85.2028	-17.8581	55.4843	-15.5947	40.9376	-11.0265	39.2535	-12.856	37.808	-14.9366	36.2862	-10.0309	34.3811	-2.48154	23.0129	-6.01417	19.7661	-9.97668	0.28141	2.16528	0.23561	2.03307	0.26297	1.96438			16.6801	-4.10558
2.4736	26.8194	85.2083	-17.8281	55.491	-15.5706	40.9428	-11.0122	39.2547	-12.8306	37.8116	-14.9121	36.293	-10.0174	34.3821	-2.47659	23.0174	-6.00609	19.7667	-9.95856	0.28214	2.15977	0.23262	2.02753	0.26176	1.95744			16.6832	-4.10064
2.46946	26.76	85.2142	-17.7986	55.4973	-15.5466	40.9481	-10.9977	39.256	-12.805	37.815	-14.8878	36.3004	-10.0041	34.3831	-2.47171	23.0217	-5.998	19.7674	-9.941	0.28307	2.15406	0.22972	2.02196	0.26033	1.95076			16.6863	-4.09563
2.46467	26.701	85.2204	-17.7695	55.5031	-15.523	40.9534	-10.9829	39.2573	-12.7793	37.8183	-14.8633	36.3082	-9.99114	34.3841	-2.46694	23.0257	-5.98989	19.7682	-9.92392	0.28416	2.14804	0.22694	2.01631	0.25872	1.94435			16.6893	-4.09054
2.45921	26.6425	85.2267	-17.7409	55.5086	-15.4998	40.9585	-10.9677	39.2586	-12.7536	37.8215	-14.8387	36.3162	-9.97834	34.385	-2.46231	23.0293	-5.98176	19.7691	-9.90724	0.28539	2.1416	0.22436	2.01051	0.25701	1.93821			16.6922	-4.0854
2.45312	26.5846	85.2333	-17.7129	55.5136	-15.4772	40.9636	-10.9521	39.2598	-12.7279	37.8244	-14.8139	36.3243	-9.96568	34.386	-2.45788	23.0325	-5.97362	19.7703	-9.89085	0.28672	2.13466	0.22201	2.0045	0.25528	1.93232			16.6947	-4.08021
2.44644	26.5273	85.24	-17.6855	55.5183	-15.4553	40.9683	-10.9361	39.2611	-12.7022	37.8271	-14.7887	36.3324	-9.95308	34.3871	-2.45366	23.0352	-5.96548	19.7717	-9.87465	0.28808	2.12716	0.21995	1.99825	0.25358	1.92665			16.697	-4.07499
2.43927	26.4706	85.2468	-17.6585	55.5227	-15.434	40.9729	-10.9197	39.2622	-12.6767	37.8296	-14.7632	36.3403	-9.94047	34.3882	-2.44967	23.0375	-5.95734	19.7735	-9.85853	0.28943	2.11905	0.21823	1.99171	0.25201	1.92115			16.699	-4.06974
2.43172	26.4145	85.2536	-17.632	55.5269	-15.4135	40.977	-10.9029	39.2632	-12.6512	37.8319	-14.7372	36.3478	-9.92777	34.3893	-2.44594	23.0394	-5.94921	19.7758	-9.84241	0.2907	2.11035	0.21689	1.98488	0.25063	1.91579			16.7006	-4.06447
2.42392	26.359	85.2605	-17.6059	55.5309	-15.3936	40.9809	-10.8857	39.2639	-12.6258	37.834	-14.7108	36.3548	-9.91493	34.3906	-2.44246	23.0408	-5.9411	19.7785	-9.82621	0.29182	2.10109	0.21596	1.97775	0.24948	1.9105			16.7019	-4.0592
2.416	26.304	85.2672	-17.58	55.5348	-15.3744	40.9846	-10.8683	39.2644	-12.6006	37.836	-14.684	36.3613	-9.9019	34.3918	-2.43922	23.0418	-5.93301	19.7818	-9.80989	0.29274	2.09132	0.21548	1.97031	0.2486	1.90525			16.7028	-4.05391
2.40812	26.2494	85.2739	-17.5543	55.5387	-15.3557	40.988	-10.8506	39.2645	-12.5753	37.8381	-14.6569	36.3672	-9.88864	34.3932	-2.43619	23.0424	-5.92492	19.7855	-9.79341	0.29339	2.08117	0.21547	1.96258	0.248	1.89998			16.7034	-4.04863
2.40039	26.195	85.2806	-17.5287	55.5427	-15.3374	40.9912	-10.8329	39.2643	-12.5502	37.8402	-14.6294	36.3724	-9.87516	34.3946	-2.43334	23.0428	-5.91684	19.7896	-9.77677	0.29373	2.07075	0.21592	1.95459	0.24768	1.89467			16.7037	-4.04335
2.39295	26.1409	85.2872	-17.5031	55.5468	-15.3195	40.9945	-10.8153	39.2636	-12.525	37.8424	-14.6017	36.3769	-9.86146	34.3961	-2.43064	23.043	-5.90876	19.794	-9.76	0.29373	2.06022	0.21683	1.94637	0.24762	1.88929			16.7038	-4.03807
2.38587	26.0869	85.2937	-17.4773	55.5512	-15.3017	40.9977	-10.7979	39.2625	-12.4998	37.8449	-14.5739	36.3809	-9.8476	34.3975	-2.42802	23.043	-5.90065	19.7987	-9.74313	0.29336	2.04975	0.21818	1.93797	0.24777	1.88381			16.7038	-4.03279
2.37923	26.0329	85.3003	-17.4515	55.5558	-15.284	41.0012	-10.7809	39.2611	-12.4745	37.8476	-14.546	36.3844	-9.83362	34.399	-2.42544	23.0431	-5.89251	19.8035	-9.7262	0.29263	2.0395	0.21992	1.92945	0.24807	1.87824			16.7035	-4.02752
2.37308	25.9788	85.3068	-17.4254	55.5607	-15.2661	41.0048	-10.7643	39.2593	-12.4491	37.8507	-14.5181	36.3874	-9.81959	34.4005	-2.42284	23.0431	-5.88433	19.8083	-9.70927	0.29155	2.02964	0.22199	1.92085	0.24847	1.87257			16.7032	-4.02225
2.36741	25.9246	85.3134	-17.3991	55.566	-15.2481	41.0089	-10.7483	39.2572	-12.4237	37.8541	-14.4902	36.3901	-9.8056	34.4019	-2.42017	23.0433	-5.87609	19.8129	-9.6924	0.29019	2.02032	0.22433	1.91224	0.24889	1.8668			16.7028	-4.01699
2.3622	25.8703	85.32	-17.3725	55.5716	-15.2298	41.0133	-10.733	39.2549	-12.3981	37.8578	-14.4625	36.3926	-9.79172	34.4033	-2.41737	23.0437	-5.86779	19.8172	-9.67562	0.28858	2.01167	0.22686	1.90368	0.24926	1.86095			16.7024	-4.01172
2.35742	25.8159	85.3268	-17.3458	55.5776	-15.2112	41.0182	-10.7184	39.2526	-12.3725	37.8619	-14.4349	36.395	-9.77805	34.4046	-2.41441	23.0444	-5.85943	19.8211	-9.65898	0.28682	2.00377	0.22949	1.89525	0.24951	1.85503			16.702	-4.00646
2.35299	25.7613	85.3337	-17.319	55.5838	-15.1921	41.0236	-10.7045	39.2504	-12.3468	37.8662	-14.4075	36.3973	-9.76463	34.4058	-2.41124	23.0453	-5.85102	19.8245	-9.64249	0.28499	1.99667	0.23212	1.88701	0.2496	1.84905			16.7017	-4.0012
2.34884	25.7067	85.3408	-17.292	55.5903	-15.1726	41.0294	-10.6913	39.2483	-12.3211	37.8706	-14.3803	36.3998	-9.75155	34.4069	-2.40785	23.0466	-5.84256	19.8272	-9.62615	0.28318	1.99041	0.23465	1.87902	0.24947	1.84303			16.7014	-3.99593
2.34488	25.6519	85.3481	-17.2651	55.5969	-15.1527	41.0356	-10.6786	39.2465	-12.2955	37.8751	-14.3533	36.4023	-9.73882	34.4079	-2.40423	23.0481	-5.83408	19.8293	-9.60994	0.28151	1.98495	0.23701	1.87133	0.24911	1.83695			16.7012	-3.99065
2.34102	25.5972	85.3556	-17.2383	55.6037	-15.1324	41.0421	-10.6664	39.2452	-12.2701	37.8796	-14.3265	36.4051	-9.72649	34.4089	-2.40036	23.05	-5.82559	19.8307	-9.59382	0.28004	1.98022	0.2391	1.86401	0.2485	1.83084			16.701	-3.98536
2.33717	25.5425	85.3633	-17.2116	55.6106	-15.1117	41.0489	-10.6546	39.2443	-12.2448	37.8839	-14.2999	36.408	-9.71454	34.4097	-2.39627	23.0521	-5.81711	19.8315	-9.57774	0.27888	1.97612	0.24085	1.85709	0.24765	1.82469			16.701	-3.98004
2.33328	25.488	85.3712	-17.1852	55.6175	-15.0906	41.0558	-10.643	39.2441	-12.2199	37.8878	-14.2735	36.411	-9.70296	34.4104	-2.39198	23.0544	-5.80865	19.8317	-9.56164	0.27808	1.97254	0.24222	1.8506	0.24658	1.81849			16.701	-3.97469
2.32928	25.4336	85.3791	-17.159	55.6243	-15.0694	41.0627	-10.6314	39.2445	-12.1952	37.8914	-14.2471	36.4142	-9.69171	34.411	-2.3875	23.0568	-5.80024	19.8313	-9.54543	0.27769	1.96933	0.24316	1.84455	0.24533	1.81223			16.701	-3.9693
2.32513	25.3794	85.3872	-17.1332	55.631	-15.0479	41.0695	-10.6197	39.2456	-12.1709	37.8944	-14.2208	36.4174	-9.68076	34.4116	-2.38289	23.0592	-5.79188	19.8306	-9.52904	0.27771	1.96632	0.24366	1.83896	0.24392	1.80591			16.7011	-3.96385
2.32081	25.3255	85.3952	-17.1078	55.6376	-15.0264	41.0762	-10.6078	39.2473	-12.1469	37.8969	-14.1946	36.4207	-9.67003	34.4121	-2.37817	23.0615	-5.78357	19.8297	-9.5124	0.27814	1.96337	0.24372	1.83381	0.24243	1.79952			16.7013	-3.95833
2.31633	25.2719	85.4032	-17.0828	55.644	-15.0048	41.0825	-10.5954	39.2497	-12.1233	37.8987	-14.1683	36.424	-9.65948	34.4126	-2.37339	23.0637	-5.7753	19.8287	-9.49546	0.27893	1.96032	0.24337	1.82907	0.2409	1.79306			16.7015	-3.95273
2.31169	25.2186	85.411	-17.0582	55.6503	-14.9832	41.0884	-10.5826	39.2527	-12.1	37.8998	-14.142	36.4271	-9.64903	34.4132	-2.36859	23.0655	-5.76706	19.8278	-9.47817	0.28003	1.95705	0.24263	1.8247	0.23937	1.78651			16.7018	-3.94704
2.30693	25.1656	85.4186	-17.0338	55.6564	-14.9618	41.0939	-10.5691	39.2561	-12.077	37.9003	-14.1157	36.4302	-9.63862	34.4137	-2.36382	23.067	-5.75881	19.8271	-9.4605	0.28132	1.95346	0.24157	1.82064	0.23791	1.77988			16.7021	-3.94125
2.3021	25.113	85.4259	-17.0098	55.6624	-14.9405	41.099	-10.5551	39.2599	-12.0543	37.9003	-14.0893	36.4331	-9.6282	34.4143	-2.35911	23.068	-5.75053	19.8267	-9.44243	0.28272	1.94945	0.24025	1.81682	0.23655	1.77319			16.7025	-3.93536
2.29722	25.0607	85.4328	-16.9859	55.6684	-14.9195	41.1036	-10.5404	39.264	-12.0317	37.8997	-14.0628	36.4358	-9.61771	34.4149	-2.35449	23.0685	-5.74216	19.8268	-9.42398	0.28408	1.94499	0.23874	1.81316	0.23533	1.76644			16.7029	-3.92936
2.29235	25.0086	85.4392	-16.9622	55.6744	-14.8987	41.1079	-10.5252	39.2683	-12.0093	37.8988	-14.0362	36.4384	-9.60711	34.4157	-2.35	23.0685	-5.73367	19.8274	-9.40518	0.28529	1.94006	0.2371	1.80959	0.23426	1.75964			16.7034	-3.92325
2.28754	24.9568	85.4452	-16.9385	55.6804	-14.8782	41.1117	-10.5095	39.2727	-11.9869	37.8976	-14.0096	36.4409	-9.59638	34.4165	-2.34564	23.068	-5.725	19.8285	-9.38607	0.28621	1.93466	0.23541	1.80601	0.23338	1.75282			16.7038	-3.91704
2.28281	24.9053	85.4506	-16.9148	55.6866	-14.858	41.1153	-10.4933	39.2771	-11.9645	37.8964	-13.9829	36.4433	-9.58549	34.4174	-2.34145	23.067	-5.71612	19.8301	-9.36671	0.28672	1.92884	0.23373	1.80235	0.23268	1.746			16.7043	-3.91074
2.2782	24.8539	85.4555	-16.8909	55.693	-14.8382	41.1187	-10.4769	39.2814	-11.9421	37.8952	-13.9562	36.4457	-9.57442	34.4184	-2.33741	23.0655	-5.70697	19.8322	-9.34717	0.28674	1.92265	0.23211	1.79852	0.23217	1.73919			16.7048	-3.90435
2.27372	24.8027	85.4599	-16.8669	55.6997	-14.8186	41.1219	-10.4603	39.2856	-11.9196	37.8944	-13.9296	36.4482	-9.56316	34.4194	-2.33353	23.0637	-5.69754	19.8347	-9.32751	0.28618	1.91615	0.23059	1.79446	0.23184	1.73242			16.7052	-3.89791
2.26937	24.7516	85.4638	-16.8426	55.7066	-14.7995	41.1251	-10.4435	39.2896	-11.897	37.8939	-13.9029	36.4508	-9.55171	34.4206	-2.32981	23.0617	-5.68781	19.8374	-9.30781	0.28499	1.90942	0.22918	1.79011	0.2317	1.7257			16.7055	-3.89142
2.26514	24.7006	85.4673	-16.8181	55.7139	-14.7807	41.1284	-10.4269	39.2934	-11.8743	37.8941	-13.8763	36.4536	-9.54007	34.4218	-2.32622	23.0596	-5.67778	19.8402	-9.28814	0.28315	1.90252	0.22791	1.78542	0.23174	1.71904			16.7058	-3.88491
2.26103	24.6497	85.4704	-16.7933	55.7216	-14.7622	41.1317	-10.4103	39.2971	-11.8515	37.895	-13.8498	36.4567	-9.52823	34.423	-2.32275	23.0574	-5.66746	19.8429	-9.26856	0.28069	1.89553	0.22676	1.78037	0.23195	1.71244			16.7059	-3.8784
2.257	24.5988	85.4733	-16.7682	55.7296	-14.744	41.1352	-10.394	39.3006	-11.8287	37.8967	-13.8235	36.4601	-9.5162	34.4242	-2.31937	23.0553	-5.65689	19.8455	-9.24912	0.27765	1.88848	0.22572	1.77495	0.23233	1.7059			16.7058	-3.87192
2.25303	24.5479	85.4761	-16.7428	55.7378	-14.7261	41.1388	-10.378	39.304	-11.8059	37.8992	-13.7973	36.4639	-9.50399	34.4255	-2.31605	23.0535	-5.64613	19.8478	-9.22988	0.27411	1.88142	0.22475	1.76916	0.23288	1.69941			16.7055	-3.86549
2.24909	24.4971	85.4788	-16.7171	55.7464	-14.7085	41.1426	-10.3623	39.3073	-11.7832	37.9027	-13.7713	36.468	-9.49161	34.4267	-2.31276	23.0521	-5.63523	19.8497	-9.21085	0.27017	1.87435	0.22381	1.76303	0.2336	1.69296			16.7051	-3.85912
2.24514	24.4462	85.4815	-16.6911	55.7551	-14.6911	41.1465	-10.3469	39.3106	-11.7606	37.9071	-13.7455	36.4724	-9.47905	34.4278	-2.30948	23.0511	-5.62427	19.8511	-9.19208	0.26596	1.86728	0.22287	1.75659	0.23448	1.68654			16.7044	-3.85284
2.24118	24.3954	85.4844	-16.6649	55.7639	-14.6739	41.1504	-10.332	39.3139	-11.7383	37.9124	-13.7198	36.4772	-9.46635	34.4289	-2.30615	23.0506	-5.61334	19.8519	-9.17356	0.26161	1.86019	0.22187	1.74989	0.23553	1.68013			16.7034	-3.84665
2.23719	24.3446	85.4876	-16.6384	55.7728	-14.6569	41.1544	-10.3173	39.3171	-11.7162	37.9184	-13.6944	36.4822	-9.45351	34.4299	-2.30277	23.0506	-5.60253	19.8522	-9.15532	0.25726	1.85307	0.22077	1.74299	0.23673	1.67372			16.7022	-3.84056
2.23316	24.2937	85.4912	-16.6118	55.7815	-14.64	41.1583	-10.303	39.3204	-11.6944	37.9251	-13.6691	36.4875	-9.44059	34.4307	-2.29928	23.0512	-5.5919	19.852	-9.13736	0.25307	1.84586	0.21955	1.73593	0.23809	1.66729			16.7008	-3.83458
2.22909	24.2429	85.4951	-16.585	55.7901	-14.6233	41.162	-10.2889	39.3237	-11.673	37.9323	-13.6441	36.4929	-9.42761	34.4315	-2.29568	23.0523	-5.58156	19.8513	-9.11967	0.24914	1.83856	0.21816	1.72878	0.23959	1.66086			16.6992	-3.82872
2.225	24.1922	85.4995	-16.5581	55.7985	-14.6066	41.1655	-10.275	39.3269	-11.6519	37.9398	-13.6192	36.4983	-9.41462	34.432	-2.29195	23.054	-5.57155	19.8502	-9.10227	0.24561	1.83112	0.21659	1.7216	0.24118	1.65442			16.6975	-3.82296
2.22091	24.1414	85.5043	-16.5311	55.8066	-14.5899	41.1687	-10.2613	39.3302	-11.6311	37.9476	-13.5944	36.5037	-9.40169	34.4325	-2.28807	23.0561	-5.56194	19.8489	-9.08514	0.24255	1.82354	0.21483	1.71443	0.24285	1.648			16.6958	-3.81732
2.21684	24.0908	85.5095	-16.5039	55.8143	-14.5733	41.1716	-10.2477	39.3333	-11.6106	37.9554	-13.5698	36.5091	-9.38887	34.4328	-2.28404	23.0585	-5.55276	19.8475	-9.06829	0.24005	1.8158	0.21288	1.70733	0.24453	1.64161			16.694	-3.81179
2.21282	24.0402	85.5152	-16.4766	55.8216	-14.5566	41.174	-10.2342	39.3363	-11.5903	37.9631	-13.5453	36.5142	-9.37623	34.433	-2.27988	23.0612	-5.54403	19.8461	-9.05173	0.23813	1.80793	0.21075	1.70034	0.24617	1.63529			16.6924	-3.80637
2.20888	23.9897	85.5213	-16.4493	55.8285	-14.5398	41.176	-10.2207	39.3391	-11.5702	37.9705	-13.5209	36.5192	-9.36384	34.4331	-2.2756	23.0641	-5.53575	19.8449	-9.03544	0.23681	1.79995	0.20847	1.69347	0.2477	1.62908			16.691	-3.80106
2.20504	23.9392	85.5277	-16.4219	55.8349	-14.523	41.1776	-10.2073	39.3417	-11.5502	37.9776	-13.4966	36.5238	-9.35176	34.4331	-2.27123	23.067	-5.52789	19.8439	-9.01944	0.23609	1.79192	0.20608	1.68675	0.24904	1.62303			16.6898	-3.79587
2.20131	23.8889	85.5343	-16.3944	55.8411	-14.506	41.1788	-10.1938	39.3441	-11.5302	37.9842	-13.4724	36.5282	-9.34005	34.4331	-2.2668	23.0699	-5.52042	19.8434	-9.00371	0.23592	1.78388	0.20359	1.6802	0.25011	1.61718			16.6891	-3.79081
2.19771	23.8386	85.5411	-16.3669	55.8468	-14.4889	41.1795	-10.1803	39.3461	-11.5101	37.9903	-13.4482	36.5322	-9.32875	34.4331	-2.26237	23.0726	-5.51329	19.8433	-8.98825	0.23624	1.77591	0.20107	1.67381	0.25084	1.61158			16.6887	-3.78588
2.19424	23.7885	85.548	-16.3395	55.8523	-14.4716	41.18	-10.1668	39.3479	-11.4898	37.9958	-13.4241	36.536	-9.3179	34.433	-2.25798	23.0752	-5.50644	19.8438	-8.97304	0.23699	1.76808	0.19856	1.66759	0.25114	1.60626			16.689	-3.78109
2.19088	23.7384	85.5548	-16.3121	55.8575	-14.4541	41.1803	-10.1532	39.3493	-11.4694	38.0008	-13.4	36.5394	-9.3075	34.433	-2.25368	23.0775	-5.4998	19.8448	-8.95806	0.2381	1.76047	0.19609	1.66153	0.25096	1.60126			16.6898	-3.77648
2.18761	23.6883	85.5616	-16.2849	55.8626	-14.4365	41.1803	-10.1396	39.3505	-11.4486	38.0052	-13.376	36.5426	-9.29754	34.4331	-2.24953	23.0796	-5.4933	19.8464	-8.94328	0.23947	1.75314	0.19372	1.65562	0.25023	1.5966			16.6912	-3.77204
2.1844	23.6383	85.5683	-16.2578	55.8675	-14.4186	41.1803	-10.1259	39.3514	-11.4275	38.0092	-13.352	36.5455	-9.28799	34.4333	-2.24557	23.0814	-5.48689	19.8485	-8.92867	0.24103	1.74614	0.19149	1.64985	0.24893	1.59229			16.6932	-3.7678
2.18119	23.5883	85.5747	-16.231	55.8725	-14.4006	41.1803	-10.1122	39.3522	-11.4061	38.0127	-13.3281	36.5482	-9.2788	34.4336	-2.24183	23.0829	-5.48051	19.8511	-8.91419	0.2427	1.73949	0.18943	1.64421	0.24703	1.58831			16.6959	-3.76377
2.17795	23.5384	85.5808	-16.2045	55.8774	-14.3823	41.1804	-10.0984	39.3528	-11.3844	38.0159	-13.3042	36.5507	-9.2699	34.4341	-2.23836	23.0841	-5.47411	19.8541	-8.89978	0.24442	1.73321	0.18759	1.63867	0.24455	1.58465			16.6991	-3.75995
2.17461	23.4885	85.5867	-16.1784	55.8824	-14.3637	41.1806	-10.0846	39.3535	-11.3624	38.0189	-13.2803	36.5531	-9.2612	34.4348	-2.23516	23.0852	-5.46766	19.8574	-8.8854	0.24614	1.72728	0.186	1.63322	0.24152	1.58127			16.7028	-3.75636
2.17113	23.4386	85.5923	-16.1527	55.8876	-14.345	41.181	-10.0708	39.3542	-11.3401	38.0216	-13.2565	36.5554	-9.2526	34.4357	-2.23223	23.0862	-5.46113	19.8609	-8.871	0.24782	1.72166	0.18469	1.62785	0.23799	1.57811			16.7069	-3.75298
2.16745	23.3887	85.5976	-16.1275	55.8928	-14.326	41.1817	-10.0569	39.3551	-11.3177	38.0243	-13.2327	36.5577	-9.24402	34.4367	-2.22956	23.0872	-5.45452	19.8645	-8.85654	0.24945	1.7163	0.18367	1.62252	0.23403	1.57512			16.7114	-3.74979
2.16352	23.3388	85.6025	-16.1028	55.8983	-14.3069	41.1827	-10.0429	39.3562	-11.295	38.0268	-13.2088	36.5599	-9.23534	34.4379	-2.22711	23.0881	-5.44783	19.8683	-8.84198	0.25099	1.7111	0.18297	1.61723	0.22974	1.57223			16.7161	-3.74678
2.15932	23.289	85.6072	-16.0786	55.9038	-14.2875	41.184	-10.0289	39.3576	-11.2723	38.0294	-13.185	36.5622	-9.22647	34.4392	-2.22483	23.089	-5.44108	19.872	-8.82729	0.25247	1.70597	0.18261	1.61193	0.22524	1.56938			16.7208	-3.7439
2.15481	23.2393	85.6117	-16.0549	55.9095	-14.2679	41.1857	-10.0148	39.3593	-11.2496	38.032	-13.1611	36.5645	-9.21734	34.4406	-2.22266	23.0901	-5.43427	19.8757	-8.81245	0.25387	1.70081	0.18259	1.60661	0.22063	1.56648			16.7255	-3.74112
2.15	23.1898	85.6161	-16.0317	55.9154	-14.2482	41.1878	-10.0007	39.3613	-11.227	38.0346	-13.1371	36.5668	-9.20788	34.4421	-2.22053	23.0913	-5.42743	19.8794	-8.79746	0.25522	1.69553	0.18292	1.60121	0.21605	1.56348			16.73	-3.73837
2.14488	23.1404	85.6202	-16.009	55.9214	-14.2283	41.1902	-9.98655	39.3636	-11.2044	38.0373	-13.113	36.5692	-9.19804	34.4437	-2.21836	23.0926	-5.42059	19.883	-8.78233	0.25653	1.69002	0.18359	1.59571	0.21162	1.56031			16.7343	-3.7356
2.13947	23.0912	85.6244	-15.9866	55.9274	-14.2083	41.193	-9.97242	39.3662	-11.182	38.04	-13.0888	36.5717	-9.18781	34.4452	-2.21607	23.0941	-5.41376	19.8865	-8.76707	0.25781	1.68421	0.18458	1.59006	0.20747	1.55695			16.7381	-3.73276
2.13381	23.0423	85.6285	-15.9645	55.9336	-14.1883	41.1963	-9.9583	39.369	-11.1597	38.0427	-13.0645	36.5742	-9.1772	34.4467	-2.21358	23.0958	-5.40697	19.89	-8.75172	0.25907	1.67803	0.18589	1.58422	0.20369	1.55334			16.7414	-3.72977
2.12795	22.9937	85.6327	-15.9427	55.9398	-14.1681	41.1998	-9.94423	39.3719	-11.1377	38.0453	-13.04	36.5769	-9.16621	34.4482	-2.21083	23.0976	-5.40021	19.8936	-8.73632	0.26031	1.67145	0.18746	1.57815	0.20039	1.54947			16.7442	-3.72658
2.12193	22.9455	85.637	-15.921	55.9461	-14.148	41.2038	-9.93024	39.3748	-11.1158	38.0479	-13.0154	36.5797	-9.15489	34.4495	-2.20776	23.0995	-5.39349	19.8971	-8.72091	0.26153	1.66447	0.18926	1.57182	0.19763	1.54533			16.7463	-3.72314
2.11584	22.8977	85.6414	-15.8993	55.9525	-14.1279	41.2081	-9.91636	39.3777	-11.0942	38.0504	-12.9907	36.5826	-9.14331	34.4507	-2.20433	23.1015	-5.3868	19.9006	-8.70554	0.26273	1.65711	0.19124	1.56521	0.19548	1.54094			16.7478	-3.7194
2.10972	22.8503	85.6461	-15.8776	55.9589	-14.1079	41.2128	-9.90262	39.3803	-11.0727	38.0528	-12.9659	36.5856	-9.13152	34.4517	-2.20054	23.1035	-5.38011	19.9041	-8.69025	0.26387	1.64942	0.19333	1.55829	0.19396	1.53631			16.7486	-3.71533
2.10367	22.8033	85.6511	-15.8558	55.9654	-14.0879	41.2178	-9.88907	39.3826	-11.0515	38.0551	-12.941	36.5888	-9.1196	34.4526	-2.19639	23.1055	-5.37342	19.9077	-8.67508	0.26496	1.64147	0.19546	1.55107	0.19308	1.53146			16.7488	-3.7109
2.09773	22.7567	85.6564	-15.8338	55.9719	-14.0681	41.2232	-9.87572	39.3844	-11.0303	38.0571	-12.9161	36.592	-9.10762	34.4533	-2.1919	23.1074	-5.36669	19.9113	-8.66006	0.26595	1.63337	0.19754	1.54355	0.19283	1.52643			16.7484	-3.70613
2.09197	22.7105	85.662	-15.8116	55.9785	-14.0485	41.2289	-9.86261	39.3857	-11.0093	38.0591	-12.8912	36.5954	-9.09564	34.4538	-2.18712	23.1093	-5.35989	19.9149	-8.64522	0.26682	1.62523	0.1995	1.53579	0.19316	1.52125			16.7475	-3.701
2.08645	22.6645	85.6679	-15.7892	55.9852	-14.0291	41.2349	-9.84975	39.3864	-10.9883	38.061	-12.8665	36.5989	-9.08372	34.4543	-2.18213	23.1111	-5.353	19.9185	-8.63054	0.26754	1.61717	0.20125	1.52781	0.19402	1.51594			16.7462	-3.69555
2.0812	22.6189	85.6741	-15.7667	55.992	-14.0099	41.2412	-9.83717	39.3864	-10.9674	38.0628	-12.8418	36.6024	-9.0719	34.4546	-2.177	23.1129	-5.34599	19.9219	-8.61604	0.2681	1.60932	0.2027	1.51969	0.19534	1.51054			16.7446	-3.68982
2.07625	22.5734	85.6807	-15.7439	55.999	-13.9908	41.2478	-9.82487	39.3858	-10.9465	38.0645	-12.8174	36.6061	-9.06021	34.4548	-2.17181	23.1145	-5.33886	19.9252	-8.60168	0.26846	1.6018	0.20379	1.5115	0.19705	1.50506			16.7427	-3.68385
2.07163	22.528	85.6875	-15.7209	56.0059	-13.972	41.2545	-9.81286	39.3845	-10.9257	38.0663	-12.7932	36.6098	-9.04865	34.455	-2.16666	23.1161	-5.33158	19.9283	-8.58743	0.26862	1.59472	0.20446	1.50334	0.19904	1.49951			16.7407	-3.67768
2.06732	22.4825	85.6945	-15.6979	56.013	-13.9534	41.2613	-9.80111	39.3826	-10.9048	38.0682	-12.7693	36.6136	-9.03722	34.4552	-2.16163	23.1176	-5.32417	19.9311	-8.57326	0.26856	1.58818	0.20467	1.4953	0.20125	1.49389			16.7387	-3.67139
2.06331	22.4371	85.7018	-15.6747	56.0201	-13.935	41.2683	-9.78963	39.3802	-10.884	38.0701	-12.7457	36.6173	-9.02591	34.4554	-2.1568	23.1191	-5.31663	19.9337	-8.55911	0.26829	1.58225	0.20438	1.48747	0.20356	1.48819			16.7368	-3.66503
2.05959	22.3915	85.7091	-15.6517	56.0273	-13.9169	41.2752	-9.77839	39.3775	-10.8631	38.0723	-12.7225	36.6211	-9.01469	34.4557	-2.15223	23.1206	-5.30899	19.9359	-8.54493	0.26779	1.57698	0.2036	1.47996	0.2059	1.48239			16.735	-3.65865
2.0561	22.3458	85.7165	-15.6286	56.0345	-13.8988	41.282	-9.76735	39.3744	-10.8422	38.0745	-12.6997	36.6249	-9.00351	34.456	-2.14796	23.1221	-5.30127	19.9377	-8.53068	0.26709	1.5724	0.20236	1.47285	0.20819	1.47646			16.7335	-3.65231
2.05282	22.2998	85.7239	-15.6057	56.0416	-13.881	41.2887	-9.75648	39.3711	-10.8214	38.077	-12.6771	36.6286	-8.99236	34.4565	-2.14401	23.1236	-5.2935	19.9392	-8.51629	0.26619	1.5685	0.2007	1.4662	0.21036	1.47038			16.7323	-3.64605
2.04968	22.2537	85.7311	-15.583	56.0487	-13.8633	41.2951	-9.74574	39.3679	-10.8005	38.0797	-12.6548	36.6322	-8.98118	34.457	-2.14039	23.1251	-5.28572	19.9403	-8.50175	0.26511	1.56526	0.19869	1.46006	0.21235	1.46412			16.7314	-3.6399
2.04664	22.2073	85.7382	-15.5605	56.0557	-13.8458	41.3012	-9.73507	39.3649	-10.7796	38.0825	-12.6328	36.6359	-8.96996	34.4577	-2.13707	23.1266	-5.27795	19.9411	-8.48701	0.26386	1.56263	0.19641	1.45446	0.21412	1.45764			16.731	-3.6339
2.04365	22.1608	85.7449	-15.5382	56.0626	-13.8284	41.3069	-9.72442	39.3621	-10.7588	38.0854	-12.611	36.6394	-8.95868	34.4585	-2.134	23.1282	-5.27022	19.9416	-8.47206	0.26245	1.56054	0.19397	1.4494	0.21564	1.45092			16.731	-3.62805
2.04064	22.1141	85.7513	-15.5162	56.0694	-13.8111	41.3122	-9.71374	39.3599	-10.7379	38.0885	-12.5893	36.643	-8.94733	34.4593	-2.13113	23.1298	-5.26254	19.9419	-8.45688	0.26092	1.55891	0.19147	1.44485	0.2169	1.44394			16.7313	-3.62236
2.03759	22.0674	85.7574	-15.4944	56.076	-13.7939	41.3169	-9.70295	39.3582	-10.7171	38.0916	-12.5677	36.6465	-8.9359	34.4603	-2.12838	23.1313	-5.25494	19.9421	-8.4415	0.25926	1.55764	0.18904	1.44076	0.21788	1.43671			16.7321	-3.61683
2.03444	22.0206	85.763	-15.4727	56.0825	-13.7768	41.3212	-9.69199	39.3572	-10.6963	38.0946	-12.5461	36.65	-8.92442	34.4613	-2.12569	23.1327	-5.24738	19.9422	-8.42592	0.2575	1.55663	0.18677	1.43706	0.2186	1.42923			16.7333	-3.61144
2.03117	21.974	85.7681	-15.4512	56.0888	-13.7599	41.325	-9.68081	39.3569	-10.6755	38.0976	-12.5245	36.6535	-8.91291	34.4623	-2.12296	23.1341	-5.23988	19.9423	-8.41016	0.25564	1.55577	0.18476	1.43365	0.21907	1.42151			16.7347	-3.60619
2.02777	21.9275	85.7729	-15.4299	56.095	-13.7432	41.3282	-9.66935	39.3575	-10.6547	38.1004	-12.5028	36.6571	-8.9014	34.4633	-2.12013	23.1352	-5.23238	19.9424	-8.39427	0.25369	1.55494	0.1831	1.43042	0.21934	1.41361			16.7364	-3.60106
2.02423	21.8812	85.7772	-15.4085	56.1011	-13.7266	41.3311	-9.65754	39.359	-10.6339	38.1031	-12.4809	36.6608	-8.88992	34.4644	-2.11714	23.1362	-5.22486	19.9426	-8.37828	0.25168	1.55405	0.18185	1.42727	0.21942	1.40556			16.7383	-3.59603
2.02055	21.8352	85.7813	-15.3871	56.1071	-13.7102	41.3335	-9.64535	39.3613	-10.6132	38.1055	-12.4589	36.6645	-8.87852	34.4654	-2.11393	23.1369	-5.21727	19.9429	-8.36223	0.24961	1.55298	0.18103	1.42406	0.21936	1.39743			16.7403	-3.59109
2.01673	21.7894	85.785	-15.3656	56.1131	-13.6939	41.3356	-9.63275	39.3645	-10.5924	38.1077	-12.4368	36.6684	-8.86723	34.4664	-2.11048	23.1374	-5.20956	19.9433	-8.34616	0.2475	1.55163	0.18066	1.4207	0.21921	1.38928			16.7425	-3.58622
2.0128	21.744	85.7886	-15.344	56.1191	-13.6779	41.3375	-9.61972	39.3684	-10.5718	38.1096	-12.4145	36.6724	-8.85607	34.4673	-2.10678	23.1377	-5.20168	19.9439	-8.33011	0.24536	1.54992	0.18072	1.41708	0.219	1.38121			16.7446	-3.58142
2.00879	21.699	85.7921	-15.3222	56.1253	-13.6621	41.3393	-9.60625	39.373	-10.5511	38.1113	-12.3922	36.6766	-8.84505	34.4682	-2.10285	23.1376	-5.19359	19.9445	-8.31412	0.24321	1.54777	0.18115	1.41313	0.21879	1.37328			16.7466	-3.57669
2.00472	21.6542	85.7956	-15.3001	56.1315	-13.6466	41.341	-9.59236	39.3782	-10.5306	38.1128	-12.3698	36.6809	-8.83418	34.469	-2.09871	23.1374	-5.18524	19.9452	-8.29822	0.24109	1.54508	0.18189	1.4088	0.2186	1.36557			16.7486	-3.57202
2.00062	21.6097	85.7993	-15.2778	56.1378	-13.6313	41.3427	-9.57808	39.3839	-10.5102	38.1142	-12.3474	36.6853	-8.82345	34.4698	-2.09441	23.1369	-5.17661	19.9459	-8.28243	0.23902	1.54182	0.18285	1.40405	0.21847	1.35815			16.7504	-3.5674
1.99652	21.5654	85.8033	-15.2552	56.1443	-13.6162	41.3446	-9.56346	39.39	-10.4899	38.1154	-12.3251	36.6898	-8.81283	34.4705	-2.09001	23.1363	-5.16769	19.9467	-8.26677	0.23701	1.53792	0.18394	1.39888	0.21842	1.3511			16.7519	-3.56285
1.99245	21.5212	85.8076	-15.2324	56.1509	-13.6014	41.3466	-9.54858	39.3963	-10.4698	38.1167	-12.3029	36.6944	-8.80228	34.4712	-2.08557	23.1356	-5.15848	19.9473	-8.25126	0.23511	1.53334	0.18504	1.39333	0.21848	1.34446			16.7532	-3.55836
1.98843	21.4772	85.8123	-15.2093	56.1577	-13.5868	41.3489	-9.53351	39.4026	-10.45	38.1179	-12.2808	36.699	-8.79176	34.4718	-2.08118	23.1349	-5.149	19.9479	-8.23591	0.23335	1.52808	0.18605	1.38744	0.21864	1.33827			16.7541	-3.55391
1.98447	21.4332	85.8174	-15.186	56.1647	-13.5723	41.3514	-9.51835	39.4089	-10.4304	38.1193	-12.2589	36.7037	-8.7812	34.4725	-2.0769	23.1342	-5.1393	19.9483	-8.22073	0.23173	1.52212	0.18688	1.38129	0.2189	1.33255			16.7548	-3.54951
1.98059	21.3892	85.8231	-15.1626	56.1717	-13.558	41.3542	-9.50319	39.4151	-10.4111	38.1209	-12.2373	36.7082	-8.77056	34.4731	-2.07278	23.1336	-5.12943	19.9487	-8.20571	0.23028	1.51548	0.18746	1.37497	0.21925	1.32732			16.7551	-3.54513
1.97679	21.3452	85.8293	-15.139	56.1788	-13.5439	41.3573	-9.48813	39.4209	-10.3922	38.1228	-12.2159	36.7127	-8.75977	34.4737	-2.06888	23.1332	-5.11946	19.9489	-8.19086	0.22902	1.50819	0.18772	1.36859	0.21965	1.32255			16.7552	-3.54074
1.97307	21.3011	85.8359	-15.1154	56.186	-13.5297	41.3607	-9.47327	39.4263	-10.3735	38.1249	-12.1947	36.7171	-8.74879	34.4744	-2.06524	23.1331	-5.10945	19.949	-8.17618	0.22793	1.5003	0.18762	1.36226	0.22007	1.31823			16.7549	-3.53633
1.96941	21.257	85.843	-15.0918	56.1931	-13.5157	41.3643	-9.4587	39.4311	-10.3553	38.1274	-12.1738	36.7213	-8.73757	34.475	-2.06187	23.1332	-5.0995	19.949	-8.16168	0.22703	1.49188	0.18716	1.35611	0.22047	1.31431			16.7543	-3.53183
1.96581	21.2128	85.8504	-15.0683	56.2002	-13.5016	41.3681	-9.44448	39.4354	-10.3374	38.1303	-12.1531	36.7254	-8.72609	34.4757	-2.05878	23.1337	-5.0897	19.9491	-8.14735	0.22629	1.48302	0.18634	1.35022	0.22078	1.31073			16.7534	-3.52723
1.96224	21.1686	85.858	-15.0449	56.2071	-13.4875	41.3719	-9.43068	39.439	-10.3198	38.1335	-12.1326	36.7294	-8.71436	34.4764	-2.05596	23.1345	-5.08011	19.9491	-8.13319	0.22568	1.47382	0.18519	1.3447	0.22097	1.30743			16.7524	-3.52246
1.9587	21.1245	85.8656	-15.0216	56.2138	-13.4732	41.3758	-9.41732	39.4419	-10.3025	38.1371	-12.1123	36.7332	-8.70237	34.4771	-2.05337	23.1355	-5.07081	19.9493	-8.11918	0.22518	1.46441	0.18378	1.33963	0.22095	1.30435			16.7512	-3.5175
1.95517	21.0805	85.8733	-14.9986	56.2203	-13.4589	41.3797	-9.40442	39.4441	-10.2854	38.141	-12.0921	36.737	-8.69018	34.4778	-2.05098	23.1369	-5.06186	19.9497	-8.10533	0.22475	1.45489	0.18216	1.33505	0.22069	1.3014			16.75	-3.51231
1.95164	21.0366	85.8808	-14.9758	56.2265	-13.4443	41.3834	-9.39196	39.4457	-10.2685	38.1452	-12.0721	36.7407	-8.67784	34.4785	-2.04874	23.1386	-5.05332	19.9503	-8.09162	0.22435	1.44541	0.18041	1.33102	0.22012	1.29852			16.7488	-3.50685
1.94809	20.9928	85.8881	-14.9532	56.2324	-13.4296	41.387	-9.37991	39.4465	-10.2517	38.1496	-12.0522	36.7444	-8.66542	34.4792	-2.0466	23.1404	-5.04521	19.9511	-8.07803	0.22394	1.4361	0.17859	1.32754	0.2192	1.29564			16.7476	-3.50112
1.94454	20.9493	85.895	-14.9309	56.238	-13.4146	41.3904	-9.36821	39.4468	-10.235	38.1543	-12.0324	36.7481	-8.65302	34.4799	-2.0445	23.1424	-5.03754	19.9522	-8.06454	0.2235	1.42707	0.17678	1.32459	0.2179	1.29269			16.7466	-3.4951
1.94097	20.9061	85.9014	-14.9089	56.2434	-13.3993	41.3936	-9.3568	39.4466	-10.2182	38.1591	-12.0127	36.7519	-8.64074	34.4807	-2.0424	23.1445	-5.03032	19.9537	-8.05112	0.22298	1.41843	0.17504	1.32213	0.21619	1.28963			16.7458	-3.48882
1.93741	20.8632	85.9074	-14.8871	56.2484	-13.3838	41.3965	-9.34559	39.446	-10.2013	38.164	-11.9931	36.7558	-8.6287	34.4814	-2.04025	23.1466	-5.02352	19.9555	-8.03774	0.22238	1.41029	0.17341	1.32012	0.21408	1.2864			16.7453	-3.4823
1.93387	20.8205	85.9128	-14.8656	56.2533	-13.368	41.3991	-9.33451	39.445	-10.1842	38.169	-11.9736	36.7599	-8.61699	34.4822	-2.03801	23.1486	-5.01712	19.9576	-8.02436	0.2217	1.4027	0.17192	1.31848	0.21156	1.283			16.7451	-3.4756
1.93035	20.778	85.9177	-14.8442	56.258	-13.3519	41.4014	-9.32347	39.4439	-10.1667	38.1739	-11.9542	36.7642	-8.60572	34.4829	-2.03566	23.1505	-5.01106	19.9599	-8.01095	0.22093	1.39573	0.17057	1.31711	0.20868	1.27938			16.7455	-3.46876
1.92689	20.7357	85.9221	-14.823	56.2625	-13.3356	41.4036	-9.31239	39.4426	-10.1489	38.1788	-11.935	36.7687	-8.59497	34.4837	-2.03318	23.1523	-5.0053	19.9625	-7.99746	0.2201	1.38938	0.16936	1.31592	0.20547	1.27557			16.7462	-3.46187
1.92351	20.6936	85.926	-14.8019	56.267	-13.319	41.4056	-9.30121	39.4415	-10.1308	38.1837	-11.9159	36.7735	-8.58484	34.4845	-2.03057	23.1538	-4.99977	19.9652	-7.98386	0.21925	1.38364	0.16827	1.3148	0.202	1.27154			16.7474	-3.45501
1.92021	20.6516	85.9296	-14.7808	56.2715	-13.3023	41.4074	-9.28988	39.4405	-10.1122	38.1883	-11.8971	36.7785	-8.57535	34.4854	-2.02782	23.1552	-4.99443	19.968	-7.97013	0.21841	1.37848	0.16726	1.31365	0.19833	1.26734			16.7491	-3.44827
1.91702	20.6096	85.9329	-14.7597	56.276	-13.2852	41.4092	-9.27837	39.4398	-10.0932	38.1928	-11.8784	36.7837	-8.56653	34.4862	-2.02496	23.1563	-4.9892	19.9708	-7.95624	0.21763	1.37384	0.16629	1.31235	0.19457	1.26297			16.7513	-3.44173
1.91394	20.5675	85.936	-14.7386	56.2807	-13.2681	41.411	-9.26666	39.4395	-10.0738	38.1972	-11.8599	36.7891	-8.55838	34.4871	-2.022	23.1572	-4.98403	19.9736	-7.94218	0.21697	1.36963	0.16532	1.31081	0.19079	1.25847			16.7539	-3.43547
1.91096	20.5254	85.939	-14.7175	56.2855	-13.2508	41.4128	-9.25475	39.4396	-10.054	38.2013	-11.8415	36.7947	-8.55086	34.488	-2.01895	23.1578	-4.97888	19.9763	-7.92795	0.21649	1.36575	0.1643	1.30894	0.18711	1.25387			16.7569	-3.42956
1.90809	20.4831	85.942	-14.6961	56.2905	-13.2333	41.4148	-9.24267	39.4402	-10.0339	38.2051	-11.8233	36.8003	-8.54391	34.4888	-2.01583	23.1583	-4.97369	19.9789	-7.91356	0.21622	1.36209	0.16321	1.30664	0.18361	1.24919			16.7602	-3.42407
1.9053	20.4407	85.9451	-14.6747	56.2957	-13.2158	41.4169	-9.23044	39.4413	-10.0136	38.2087	-11.8051	36.806	-8.53742	34.4896	-2.01267	23.1586	-4.96842	19.9813	-7.89904	0.21622	1.35853	0.16204	1.30385	0.18039	1.24448			16.7636	-3.41903
1.90256	20.3982	85.9484	-14.6531	56.3011	-13.1982	41.4192	-9.21809	39.4429	-9.99312	38.212	-11.7869	36.8116	-8.5313	34.4904	-2.00949	23.1588	-4.96304	19.9835	-7.88441	0.2165	1.35497	0.16077	1.30051	0.17754	1.23975			16.7672	-3.41447
1.89985	20.3556	85.9519	-14.6313	56.3067	-13.1806	41.4218	-9.20568	39.445	-9.97257	38.2149	-11.7687	36.8171	-8.5254	34.4911	-2.0063	23.1589	-4.95753	19.9855	-7.86975	0.21708	1.35128	0.15943	1.29658	0.17513	1.23501			16.7707	-3.41037
1.89711	20.3129	85.9557	-14.6093	56.3125	-13.163	41.4246	-9.19325	39.4475	-9.95205	38.2175	-11.7503	36.8225	-8.51959	34.4916	-2.00312	23.159	-4.95186	19.9874	-7.85509	0.21795	1.34739	0.15805	1.29203	0.17322	1.23029			16.7741	-3.40673
1.89432	20.2702	85.9597	-14.5871	56.3185	-13.1454	41.4278	-9.18081	39.4504	-9.93166	38.2198	-11.7317	36.8278	-8.51373	34.4921	-1.99994	23.1591	-4.94602	19.9892	-7.84051	0.2191	1.34321	0.15668	1.28684	0.17184	1.22559			16.7772	-3.40351
1.89143	20.2276	85.964	-14.5648	56.3245	-13.1278	41.4312	-9.16841	39.4534	-9.9115	38.2217	-11.7128	36.8327	-8.50766	34.4924	-1.99679	23.1592	-4.94	19.9909	-7.82608	0.22048	1.33871	0.15537	1.28103	0.17102	1.22091			16.78	-3.40065
1.88839	20.1851	85.9684	-14.5424	56.3307	-13.1102	41.4349	-9.15605	39.4566	-9.89164	38.2232	-11.6936	36.8374	-8.50126	34.4925	-1.99366	23.1594	-4.93379	19.9925	-7.81186	0.22204	1.33385	0.1542	1.27461	0.17076	1.21623			16.7823	-3.39808
1.88518	20.1429	85.973	-14.5198	56.3368	-13.0927	41.4389	-9.14374	39.4598	-9.87214	38.2244	-11.6741	36.8419	-8.49441	34.4925	-1.99056	23.1597	-4.92739	19.9943	-7.79791	0.22371	1.32864	0.15323	1.26761	0.17103	1.21156			16.784	-3.39573
1.88176	20.101	85.9778	-14.4972	56.3429	-13.0752	41.4432	-9.13147	39.4629	-9.85307	38.2252	-11.6541	36.8461	-8.48704	34.4923	-1.98749	23.1601	-4.92079	19.9961	-7.7843	0.22542	1.32311	0.15253	1.26009	0.17181	1.20686			16.7851	-3.39352
1.87811	20.0595	85.9825	-14.4747	56.349	-13.0578	41.4478	-9.11924	39.4657	-9.83443	38.2258	-11.6339	36.85	-8.47907	34.492	-1.98445	23.1607	-4.91401	19.998	-7.77107	0.22708	1.31728	0.15213	1.2521	0.17303	1.20213			16.7856	-3.39138
1.87422	20.0184	85.9873	-14.4521	56.3549	-13.0404	41.4527	-9.10701	39.4681	-9.81624	38.2261	-11.6133	36.8537	-8.47049	34.4915	-1.98146	23.1614	-4.90705	20.0001	-7.75825	0.22861	1.31124	0.15208	1.24372	0.17463	1.19734			16.7854	-3.38922
1.8701	19.9778	85.9921	-14.4296	56.3607	-13.0231	41.4578	-9.09478	39.4701	-9.79847	38.2262	-11.5924	36.8573	-8.46129	34.491	-1.9785	23.1623	-4.89992	20.0024	-7.74585	0.22996	1.30506	0.15239	1.23503	0.17653	1.1925			16.7845	-3.38698
1.86576	19.9376	85.9968	-14.4073	56.3663	-13.0059	41.4632	-9.08253	39.4716	-9.7811	38.2261	-11.5713	36.8606	-8.45152	34.4904	-1.97559	23.1633	-4.89264	20.0049	-7.73389	0.23104	1.29883	0.15304	1.22612	0.17865	1.18758			16.783	-3.38461
1.86123	19.8977	86.0015	-14.3851	56.3717	-12.9887	41.4688	-9.07024	39.4725	-9.76405	38.226	-11.5501	36.8639	-8.44124	34.4898	-1.97272	23.1645	-4.88524	20.0076	-7.72234	0.23182	1.29263	0.15399	1.21709	0.1809	1.18259			16.7809	-3.38207
1.85653	19.8582	86.0061	-14.3631	56.3769	-12.9717	41.4747	-9.05792	39.4727	-9.74727	38.2259	-11.5288	36.8671	-8.43056	34.4893	-1.9699	23.1659	-4.87774	20.0105	-7.71117	0.23225	1.28656	0.1552	1.20804	0.18319	1.17751			16.7784	-3.37932
1.8517	19.819	86.0108	-14.3414	56.3819	-12.9548	41.4809	-9.04559	39.4724	-9.73067	38.2259	-11.5076	36.8703	-8.41957	34.4888	-1.96711	23.1674	-4.87017	20.0136	-7.70033	0.23234	1.2807	0.15657	1.19906	0.18544	1.17237			16.7756	-3.37634
1.84677	19.7799	86.0155	-14.32	56.3868	-12.9379	41.4872	-9.03328	39.4715	-9.71416	38.226	-11.4866	36.8736	-8.40841	34.4886	-1.96435	23.1691	-4.86258	20.0168	-7.68978	0.23208	1.27512	0.15801	1.19025	0.1876	1.16717			16.7725	-3.37312
1.8418	19.7408	86.0204	-14.2988	56.3915	-12.9213	41.4937	-9.02102	39.4701	-9.69765	38.2264	-11.4657	36.8768	-8.39721	34.4885	-1.9616	23.1709	-4.85501	20.02	-7.67944	0.23149	1.26988	0.15941	1.18171	0.18958	1.16192			16.7693	-3.36968
1.83683	19.7018	86.0255	-14.2779	56.396	-12.9049	41.5004	-9.00888	39.4682	-9.68107	38.2271	-11.4451	36.8802	-8.38609	34.4886	-1.95884	23.1727	-4.84749	20.0232	-7.66925	0.23061	1.26501	0.16068	1.17352	0.19135	1.15664			16.7661	-3.366
1.83187	19.6626	86.0309	-14.2573	56.4005	-12.8886	41.5072	-8.99691	39.466	-9.66434	38.2282	-11.4247	36.8836	-8.37518	34.489	-1.95603	23.1747	-4.84007	20.0264	-7.65912	0.22949	1.26054	0.16171	1.16574	0.19286	1.15135			16.7631	-3.36211
1.82697	19.6233	86.0366	-14.2371	56.4049	-12.8727	41.5141	-8.98519	39.4636	-9.6474	38.2296	-11.4046	36.8872	-8.36457	34.4897	-1.95316	23.1767	-4.83278	20.0295	-7.64899	0.22819	1.25647	0.16241	1.15845	0.19411	1.14606			16.7603	-3.35802
1.82213	19.5838	86.0428	-14.2171	56.4093	-12.857	41.521	-8.97378	39.4612	-9.63021	38.2314	-11.3848	36.8908	-8.35433	34.4907	-1.95018	23.1787	-4.82565	20.0324	-7.63878	0.22677	1.2528	0.16273	1.15168	0.19508	1.14077			16.7579	-3.35372
1.81738	19.544	86.0494	-14.1974	56.4136	-12.8416	41.5277	-8.96274	39.4587	-9.61273	38.2336	-11.3651	36.8944	-8.3445	34.492	-1.94705	23.1807	-4.8187	20.0351	-7.62842	0.22529	1.24949	0.16261	1.14548	0.19579	1.13551			16.756	-3.34924
1.8127	19.504	86.0566	-14.178	56.4181	-12.8265	41.5344	-8.95209	39.4564	-9.59496	38.2362	-11.3456	36.8981	-8.3351	34.4935	-1.94374	23.1827	-4.81195	20.0375	-7.61785	0.2238	1.24649	0.16205	1.13984	0.19624	1.13027			16.7545	-3.34458
1.8081	19.4638	86.0642	-14.1588	56.4226	-12.8117	41.5407	-8.94188	39.4544	-9.57691	38.2391	-11.3261	36.9018	-8.32611	34.4952	-1.94022	23.1845	-4.80539	20.0398	-7.60702	0.22236	1.24376	0.16106	1.13478	0.19648	1.12504			16.7536	-3.33973
1.80356	19.4234	86.0723	-14.1398	56.4271	-12.7972	41.5467	-8.93208	39.4527	-9.55859	38.2423	-11.3066	36.9055	-8.31747	34.4971	-1.93647	23.1862	-4.79901	20.0417	-7.59588	0.221	1.24122	0.15971	1.13027	0.19652	1.11981			16.7533	-3.33471
1.79906	19.3829	86.0808	-14.1211	56.4318	-12.783	41.5523	-8.92268	39.4515	-9.54006	38.2458	-11.2869	36.909	-8.30912	34.4992	-1.93247	23.1876	-4.79279	20.0434	-7.58441	0.21975	1.23882	0.15805	1.12628	0.19641	1.11458			16.7534	-3.32951
1.79458	19.3425	86.0897	-14.1025	56.4367	-12.7691	41.5574	-8.91363	39.4507	-9.52134	38.2495	-11.2671	36.9124	-8.30094	34.5013	-1.92821	23.1888	-4.7867	20.0448	-7.57257	0.21862	1.23648	0.1562	1.12278	0.1962	1.10931			16.7541	-3.32413
1.7901	19.3021	86.0987	-14.084	56.4417	-12.7554	41.5619	-8.90484	39.4505	-9.50251	38.2533	-11.247	36.9157	-8.29285	34.5035	-1.92373	23.1898	-4.78067	20.046	-7.56036	0.21761	1.23414	0.15426	1.1197	0.19591	1.10399			16.7551	-3.31858
1.7856	19.2619	86.1078	-14.0657	56.447	-12.7419	41.5658	-8.89621	39.4509	-9.48362	38.2572	-11.2265	36.9188	-8.28472	34.5057	-1.91903	23.1904	-4.77468	20.047	-7.54777	0.21672	1.23171	0.15236	1.11697	0.19558	1.09861			16.7565	-3.31288
1.78106	19.2219	86.1168	-14.0474	56.4524	-12.7286	41.5691	-8.88765	39.4518	-9.46472	38.261	-11.2058	36.9216	-8.27644	34.5078	-1.91416	23.1907	-4.76865	20.0478	-7.5348	0.21592	1.22916	0.1506	1.11454	0.19525	1.09315			16.7582	-3.30703
1.77648	19.1823	86.1256	-14.0291	56.4581	-12.7153	41.5718	-8.87903	39.4532	-9.44586	38.2649	-11.1847	36.9242	-8.26793	34.5098	-1.90919	23.1907	-4.76254	20.0484	-7.52147	0.21519	1.22641	0.14911	1.11232	0.19493	1.08759			16.7599	-3.30108
1.77185	19.143	86.1342	-14.0108	56.4641	-12.7021	41.5739	-8.87024	39.4551	-9.42711	38.2686	-11.1633	36.9265	-8.2591	34.5116	-1.90416	23.1904	-4.75631	20.0489	-7.5078	0.21451	1.22344	0.14796	1.11023	0.19466	1.08194			16.7618	-3.29506
1.76717	19.104	86.1422	-13.9924	56.4703	-12.6889	41.5755	-8.86117	39.4575	-9.4085	38.2722	-11.1417	36.9285	-8.2499	34.5133	-1.89916	23.1898	-4.7499	20.0494	-7.49381	0.21385	1.2202	0.14723	1.10819	0.19444	1.07622			16.7635	-3.28902
1.76246	19.0654	86.1497	-13.974	56.4768	-12.6757	41.5767	-8.85172	39.4602	-9.39006	38.2757	-11.1198	36.9303	-8.24031	34.5148	-1.89426	23.189	-4.74329	20.0497	-7.47953	0.21319	1.21667	0.14694	1.10614	0.19427	1.07043			16.7652	-3.28302
1.75772	19.0271	86.1566	-13.9554	56.4837	-12.6624	41.5775	-8.84184	39.4632	-9.37182	38.279	-11.098	36.9318	-8.23034	34.5162	-1.88954	23.188	-4.73648	20.05	-7.46501	0.21251	1.21284	0.14711	1.10398	0.19416	1.06462			16.7665	-3.27712
1.75297	18.9891	86.1628	-13.9367	56.4908	-12.6491	41.5781	-8.83148	39.4664	-9.3538	38.2822	-11.0761	36.9331	-8.22002	34.5173	-1.88505	23.1869	-4.72945	20.0504	-7.45029	0.2118	1.20871	0.14771	1.10167	0.1941	1.05882			16.7676	-3.27137
1.74824	18.9512	86.1684	-13.9178	56.4983	-12.6356	41.5786	-8.82062	39.4699	-9.33601	38.2852	-11.0543	36.9342	-8.20942	34.5183	-1.88086	23.1857	-4.72223	20.0507	-7.43542	0.21105	1.20428	0.14868	1.09912	0.19406	1.05309			16.7683	-3.26585
1.74354	18.9135	86.1733	-13.8988	56.5061	-12.6221	41.5791	-8.80928	39.4734	-9.31847	38.2881	-11.0327	36.9352	-8.19862	34.5192	-1.87701	23.1846	-4.71485	20.0511	-7.42045	0.21028	1.19959	0.14993	1.0963	0.19405	1.04748			16.7687	-3.26061
1.7389	18.8758	86.1777	-13.8795	56.5142	-12.6085	41.5798	-8.79751	39.4771	-9.30118	38.2909	-11.0113	36.936	-8.18772	34.52	-1.87352	23.1835	-4.70737	20.0516	-7.40544	0.20949	1.19465	0.15137	1.09315	0.19404	1.04204			16.7686	-3.25569
1.73432	18.8381	86.1816	-13.8601	56.5226	-12.5949	41.5807	-8.78538	39.4808	-9.28415	38.2935	-10.9903	36.9368	-8.17682	34.5206	-1.8704	23.1827	-4.69983	20.0522	-7.39043	0.2087	1.1895	0.15287	1.08964	0.19401	1.03684			16.7682	-3.25112
1.72982	18.8003	86.1851	-13.8405	56.5312	-12.5812	41.582	-8.77297	39.4845	-9.26738	38.296	-10.9696	36.9376	-8.16604	34.5212	-1.86763	23.182	-4.6923	20.0528	-7.3755	0.20792	1.18418	0.15432	1.08575	0.19394	1.03192			16.7674	-3.24693
1.7254	18.7624	86.1884	-13.8208	56.54	-12.5676	41.5836	-8.76037	39.4881	-9.25089	38.2984	-10.9493	36.9384	-8.15546	34.5218	-1.86518	23.1817	-4.68486	20.0536	-7.36068	0.20718	1.17875	0.15561	1.08147	0.1938	1.02733			16.7662	-3.2431
1.72106	18.7243	86.1915	-13.801	56.5489	-12.554	41.5857	-8.74768	39.4917	-9.23469	38.3006	-10.9294	36.9393	-8.14515	34.5224	-1.86301	23.1817	-4.67756	20.0545	-7.34603	0.20647	1.17324	0.15663	1.0768	0.19357	1.02309			16.7649	-3.23962
1.71681	18.6861	86.1947	-13.7812	56.5579	-12.5404	41.5881	-8.73499	39.4952	-9.21879	38.3028	-10.9098	36.9404	-8.13518	34.523	-1.86105	23.1819	-4.67046	20.0556	-7.33159	0.20582	1.16772	0.1573	1.07175	0.19324	1.01922			16.7633	-3.23646
1.71264	18.6478	86.1979	-13.7614	56.5668	-12.527	41.591	-8.72239	39.4987	-9.2032	38.3049	-10.8906	36.9418	-8.12556	34.5236	-1.85923	23.1826	-4.66362	20.0567	-7.31739	0.20522	1.16222	0.15757	1.06636	0.19278	1.01573			16.7616	-3.23356
1.70854	18.6093	86.2013	-13.7416	56.5756	-12.5136	41.5941	-8.70994	39.5021	-9.18794	38.3068	-10.8716	36.9434	-8.11629	34.5243	-1.85748	23.1835	-4.65706	20.058	-7.30347	0.20466	1.1568	0.15742	1.06067	0.19218	1.01259			16.7599	-3.23085
1.7045	18.5708	86.205	-13.722	56.5842	-12.5003	41.5975	-8.69767	39.5053	-9.173	38.3087	-10.8529	36.9454	-8.10734	34.525	-1.85571	23.1846	-4.65081	20.0593	-7.28984	0.20412	1.15148	0.15684	1.05472	0.1914	1.00977			16.7583	-3.22826
1.70053	18.5323	86.209	-13.7025	56.5924	-12.4871	41.6011	-8.68562	39.5084	-9.15838	38.3104	-10.8343	36.9477	-8.09865	34.5257	-1.85387	23.186	-4.64486	20.0607	-7.2765	0.20358	1.14632	0.15588	1.04857	0.19045	1.00722			16.7568	-3.22572
1.69662	18.4939	86.2132	-13.6832	56.6003	-12.4738	41.6047	-8.67376	39.5114	-9.14408	38.312	-10.8159	36.9506	-8.09016	34.5266	-1.85189	23.1875	-4.63919	20.0622	-7.26345	0.203	1.14133	0.1546	1.0423	0.18929	1.00489			16.7554	-3.22316
1.69278	18.4555	86.2177	-13.6642	56.6077	-12.4605	41.6083	-8.6621	39.5142	-9.13006	38.3136	-10.7977	36.9539	-8.08176	34.5274	-1.84973	23.1891	-4.63378	20.0636	-7.25068	0.20235	1.13652	0.15309	1.03598	0.18792	1.00271			16.7544	-3.22051
1.68902	18.4173	86.2224	-13.6454	56.6146	-12.4471	41.6118	-8.65057	39.5168	-9.11629	38.3151	-10.7796	36.9577	-8.07338	34.5284	-1.84735	23.1907	-4.62857	20.065	-7.23816	0.2016	1.13192	0.15144	1.02969	0.18633	1.0006			16.7537	-3.21773
1.68537	18.3793	86.2273	-13.6267	56.6208	-12.4336	41.615	-8.63914	39.5192	-9.10271	38.3165	-10.7616	36.9622	-8.06493	34.5293	-1.84475	23.1922	-4.62352	20.0664	-7.22586	0.2007	1.12751	0.14977	1.02349	0.18451	0.99851			16.7534	-3.21479
1.68184	18.3415	86.2322	-13.6083	56.6265	-12.4197	41.6181	-8.62775	39.5215	-9.08926	38.318	-10.7438	36.9671	-8.05633	34.5303	-1.84193	23.1937	-4.61854	20.0677	-7.21374	0.19963	1.12329	0.1482	1.01747	0.18245	0.99636			16.7535	-3.21166
1.67847	18.3039	86.237	-13.59	56.6315	-12.4056	41.6209	-8.61637	39.5235	-9.07586	38.3195	-10.7262	36.9727	-8.04753	34.5312	-1.83892	23.1949	-4.61358	20.0689	-7.20177	0.19836	1.11924	0.14681	1.01169	0.18016	0.9941			16.754	-3.20836
1.67528	18.2664	86.2417	-13.5718	56.6359	-12.3911	41.6234	-8.60494	39.5253	-9.06241	38.321	-10.7088	36.9787	-8.03851	34.5322	-1.83575	23.196	-4.60858	20.07	-7.18991	0.1969	1.11534	0.14571	1.0062	0.17765	0.99169			16.755	-3.20492
1.67231	18.2291	86.2461	-13.5535	56.6397	-12.3762	41.6258	-8.59344	39.5269	-9.04883	38.3227	-10.6918	36.9853	-8.02928	34.5331	-1.83248	23.1969	-4.60347	20.071	-7.17813	0.19524	1.11155	0.14496	1.00105	0.17493	0.98909			16.7563	-3.20139
1.66959	18.1918	86.2501	-13.5352	56.6431	-12.3609	41.628	-8.58188	39.5283	-9.03502	38.3245	-10.6751	36.9924	-8.01986	34.534	-1.82914	23.1976	-4.59823	20.0718	-7.1664	0.19342	1.10785	0.14461	0.99626	0.17203	0.98629			16.7581	-3.19784
1.66712	18.1546	86.2537	-13.5167	56.6459	-12.3451	41.6302	-8.57025	39.5295	-9.0209	38.3266	-10.6587	36.9999	-8.01032	34.5349	-1.82582	23.1981	-4.59281	20.0726	-7.1547	0.19146	1.10419	0.14468	0.99184	0.16898	0.98329			16.7602	-3.19432
1.66493	18.1173	86.257	-13.4978	56.6484	-12.3289	41.6325	-8.55859	39.5306	-9.00639	38.3289	-10.6428	37.0078	-8.00074	34.5358	-1.82255	23.1986	-4.5872	20.0733	-7.14302	0.18943	1.10054	0.14515	0.98779	0.16582	0.9801			16.7627	-3.19092
1.66301	18.08	86.2597	-13.4786	56.6507	-12.3123	41.6348	-8.54694	39.5317	-8.99141	38.3315	-10.6272	37.0158	-7.99123	34.5367	-1.8194	23.1989	-4.58141	20.074	-7.13137	0.18738	1.09686	0.14599	0.98408	0.16261	0.97673			16.7653	-3.18772
1.66134	18.0425	86.2621	-13.459	56.6528	-12.2954	41.6375	-8.53536	39.5327	-8.97593	38.3344	-10.612	37.0241	-7.9819	34.5375	-1.8164	23.1992	-4.57544	20.0748	-7.11976	0.1854	1.09311	0.14715	0.98069	0.1594	0.97323			16.7681	-3.18478
1.65991	18.0049	86.264	-13.4389	56.655	-12.2782	41.6405	-8.5239	39.5338	-8.95993	38.3376	-10.5971	37.0323	-7.97287	34.5382	-1.8136	23.1996	-4.56934	20.0756	-7.10822	0.18356	1.08927	0.14855	0.97755	0.15625	0.96962			16.7711	-3.18215
1.65865	17.9671	86.2657	-13.4182	56.6572	-12.2609	41.6439	-8.51262	39.535	-8.94341	38.341	-10.5824	37.0405	-7.96423	34.539	-1.81101	23.2001	-4.56315	20.0767	-7.09678	0.18195	1.08531	0.1501	0.97461	0.15323	0.96593			16.774	-3.17987
1.65753	17.9292	86.2672	-13.3971	56.6596	-12.2435	41.6478	-8.50158	39.5363	-8.92639	38.3448	-10.5679	37.0485	-7.95607	34.5397	-1.80863	23.2007	-4.55691	20.0779	-7.08548	0.18064	1.08119	0.15171	0.9718	0.15042	0.9622			16.7768	-3.17794
1.65648	17.8911	86.2687	-13.3755	56.6622	-12.2261	41.6521	-8.49079	39.5378	-8.90895	38.3487	-10.5534	37.0562	-7.94844	34.5404	-1.80646	23.2016	-4.55067	20.0795	-7.07438	0.1797	1.0769	0.1533	0.96907	0.14787	0.95844			16.7795	-3.17635
1.65542	17.8529	86.2702	-13.3535	56.6652	-12.2089	41.657	-8.48029	39.5395	-8.89114	38.3529	-10.5388	37.0635	-7.94138	34.5412	-1.80448	23.2027	-4.5445	20.0814	-7.0635	0.17918	1.07241	0.15479	0.96632	0.14564	0.95467			16.782	-3.17505
1.65428	17.8148	86.2719	-13.3313	56.6687	-12.192	41.6623	-8.47005	39.5415	-8.87308	38.3571	-10.524	37.0702	-7.93485	34.5418	-1.80265	23.2041	-4.53844	20.0837	-7.0529	0.17912	1.06772	0.1561	0.96352	0.14379	0.9509			16.7842	-3.17398
1.65299	17.7767	86.2739	-13.3088	56.6726	-12.1754	41.668	-8.46006	39.5437	-8.85486	38.3615	-10.5088	37.0764	-7.92883	34.5425	-1.80095	23.2057	-4.53253	20.0865	-7.0426	0.17954	1.06281	0.15719	0.9606	0.14237	0.94712			16.7859	-3.17306
1.65147	17.7386	86.2763	-13.2863	56.6769	-12.1591	41.674	-8.45025	39.5461	-8.83661	38.3658	-10.4932	37.082	-7.92321	34.5432	-1.79932	23.2076	-4.52679	20.0896	-7.03262	0.18043	1.05769	0.15803	0.95751	0.14138	0.94331			16.7873	-3.17217
1.64967	17.7008	86.2792	-13.2638	56.6817	-12.1433	41.6802	-8.44057	39.5486	-8.81845	38.3701	-10.4772	37.0868	-7.91788	34.5438	-1.79772	23.2098	-4.52126	20.0931	-7.02298	0.18176	1.05234	0.1586	0.95423	0.14086	0.93947			16.7883	-3.17122
1.64753	17.6633	86.2827	-13.2416	56.687	-12.128	41.6864	-8.43092	39.5513	-8.80047	38.3742	-10.4605	37.091	-7.91271	34.5445	-1.7961	23.2121	-4.51592	20.0969	-7.01366	0.18349	1.04678	0.15892	0.95073	0.14078	0.93556			16.7888	-3.17008
1.64503	17.626	86.2868	-13.2197	56.6926	-12.1131	41.6926	-8.42123	39.554	-8.78278	38.3781	-10.4433	37.0945	-7.90753	34.5451	-1.79442	23.2146	-4.51077	20.1011	-7.00464	0.18553	1.04102	0.15902	0.94701	0.14113	0.93155			16.7888	-3.16865
1.64214	17.589	86.2915	-13.1984	56.6987	-12.0986	41.6986	-8.41142	39.5567	-8.76546	38.3819	-10.4256	37.0974	-7.90219	34.5458	-1.79264	23.2172	-4.50579	20.1054	-6.99585	0.18782	1.03509	0.15893	0.94307	0.14186	0.92744			16.7884	-3.16682
1.63886	17.5524	86.2967	-13.1776	56.705	-12.0846	41.7044	-8.4014	39.5593	-8.74857	38.3853	-10.4073	37.0997	-7.89653	34.5464	-1.79072	23.2198	-4.50094	20.1098	-6.98726	0.19024	1.02901	0.1587	0.93893	0.14291	0.92321			16.7876	-3.16451
1.63522	17.5162	86.3025	-13.1574	56.7116	-12.071	41.7098	-8.39113	39.5616	-8.73214	38.3885	-10.3886	37.1015	-7.89042	34.547	-1.78864	23.2224	-4.49618	20.1143	-6.97877	0.1927	1.02282	0.15839	0.9346	0.14422	0.91885			16.7865	-3.16167
1.63124	17.4803	86.3087	-13.138	56.7184	-12.0576	41.7149	-8.38058	39.5636	-8.71617	38.3914	-10.3695	37.1028	-7.88373	34.5475	-1.78637	23.225	-4.49146	20.1186	-6.9703	0.1951	1.01656	0.15803	0.93013	0.14571	0.91436			16.7851	-3.15824
1.62695	17.4447	86.3153	-13.1192	56.7253	-12.0445	41.7195	-8.36974	39.5652	-8.70065	38.3939	-10.3503	37.1039	-7.87639	34.548	-1.78392	23.2275	-4.48672	20.1228	-6.96175	0.19732	1.0103	0.15769	0.92553	0.14729	0.90977			16.7835	-3.15424
1.62243	17.4093	86.3221	-13.1011	56.7323	-12.0317	41.7238	-8.35863	39.5663	-8.68553	38.3962	-10.3309	37.1047	-7.86833	34.5485	-1.78126	23.2298	-4.48192	20.1266	-6.95302	0.19929	1.0041	0.15737	0.92083	0.14887	0.90509			16.7817	-3.14968
1.61771	17.3742	86.3291	-13.0836	56.7392	-12.0189	41.7278	-8.34732	39.5669	-8.67075	38.3982	-10.3115	37.1054	-7.85955	34.5488	-1.7784	23.2321	-4.47701	20.1301	-6.94402	0.20092	0.99801	0.1571	0.91606	0.15037	0.90037			16.78	-3.1446
1.61286	17.3393	86.3362	-13.0667	56.7461	-12.0062	41.7314	-8.33589	39.5669	-8.65623	38.3999	-10.2922	37.1061	-7.85007	34.5491	-1.77536	23.2341	-4.47195	20.1332	-6.93467	0.20215	0.99212	0.15688	0.91125	0.15171	0.89565			16.7782	-3.13908
1.60793	17.3045	86.3432	-13.0502	56.753	-11.9935	41.7348	-8.32442	39.5665	-8.64189	38.4014	-10.2732	37.1069	-7.83994	34.5494	-1.77214	23.236	-4.4667	20.1357	-6.92489	0.20294	0.98648	0.1567	0.9064	0.15285	0.89097			16.7767	-3.1332
1.60297	17.2699	86.3502	-13.034	56.7597	-11.9809	41.738	-8.31303	39.5654	-8.62763	38.4027	-10.2545	37.1079	-7.82923	34.5495	-1.76876	23.2377	-4.46124	20.1378	-6.91463	0.20329	0.98117	0.15651	0.90154	0.15372	0.88639			16.7753	-3.12707
1.59802	17.2353	86.3569	-13.018	56.7662	-11.9682	41.7411	-8.30183	39.5639	-8.61337	38.4039	-10.2361	37.1091	-7.81805	34.5495	-1.76524	23.2393	-4.45556	20.1394	-6.90386	0.20318	0.97624	0.15627	0.89666	0.1543	0.88193			16.7742	-3.12079
1.59312	17.2008	86.3635	-13.0021	56.7725	-11.9554	41.7443	-8.29093	39.562	-8.59903	38.4049	-10.2181	37.1105	-7.80652	34.5494	-1.76161	23.2407	-4.44966	20.1405	-6.89258	0.20264	0.97173	0.15593	0.89176	0.15458	0.87763			16.7735	-3.11447
1.58828	17.1663	86.3699	-12.9862	56.7786	-11.9425	41.7475	-8.28041	39.5597	-8.58453	38.4058	-10.2004	37.1122	-7.79473	34.5493	-1.75788	23.242	-4.44353	20.1411	-6.8808	0.20173	0.96767	0.15544	0.88684	0.15458	0.8735			16.7731	-3.10821
1.58351	17.1319	86.3761	-12.9702	56.7845	-11.9296	41.7507	-8.27033	39.5572	-8.56983	38.4066	-10.1831	37.1142	-7.7828	34.549	-1.75408	23.2431	-4.43719	20.1414	-6.86858	0.20049	0.96408	0.15474	0.8819	0.15432	0.86954			16.7732	-3.10209
1.57881	17.0976	86.3821	-12.954	56.7901	-11.9166	41.7541	-8.26074	39.5546	-8.55487	38.4074	-10.1661	37.1165	-7.77084	34.5487	-1.75025	23.2441	-4.43067	20.1414	-6.85598	0.19901	0.96094	0.15377	0.87693	0.15385	0.86574			16.7736	-3.09618
1.57419	17.0633	86.3879	-12.9377	56.7956	-11.9035	41.7575	-8.25163	39.5519	-8.53965	38.4081	-10.1492	37.1191	-7.75892	34.5483	-1.74639	23.2449	-4.42399	20.1413	-6.84311	0.19735	0.95821	0.15252	0.87193	0.15324	0.86207			16.7745	-3.09054
1.56963	17.0292	86.3936	-12.9213	56.8007	-11.8904	41.7611	-8.24297	39.5494	-8.52415	38.4089	-10.1325	37.1218	-7.74711	34.5478	-1.74255	23.2456	-4.41717	20.141	-6.83007	0.1956	0.95584	0.15095	0.86691	0.15255	0.85846			16.7757	-3.0852
1.56511	16.9951	86.3993	-12.9046	56.8057	-11.8771	41.7646	-8.23469	39.547	-8.5084	38.4096	-10.1157	37.1248	-7.73546	34.5474	-1.73875	23.2461	-4.41025	20.1407	-6.81698	0.19384	0.95375	0.14907	0.86187	0.15186	0.85487			16.7772	-3.08016
1.56064	16.9612	86.405	-12.8878	56.8105	-11.8638	41.7681	-8.22668	39.5448	-8.49241	38.4104	-10.099	37.1279	-7.72401	34.5469	-1.73501	23.2463	-4.40326	20.1405	-6.80398	0.19213	0.95185	0.1469	0.85681	0.15125	0.85122			16.7791	-3.0754
1.55621	16.9273	86.4107	-12.871	56.815	-11.8505	41.7716	-8.21885	39.543	-8.47622	38.4113	-10.0821	37.1311	-7.71276	34.5464	-1.73134	23.2464	-4.39623	20.1403	-6.79117	0.19053	0.95001	0.14448	0.85177	0.15077	0.84743			16.7811	-3.07091
1.5518	16.8935	86.4165	-12.8542	56.8195	-11.837	41.7749	-8.21104	39.5416	-8.45987	38.4122	-10.0651	37.1344	-7.70172	34.5461	-1.72777	23.2462	-4.38919	20.1404	-6.77869	0.1891	0.94813	0.14187	0.84676	0.1505	0.84345			16.7832	-3.06663
1.54744	16.8598	86.4225	-12.8375	56.8239	-11.8235	41.778	-8.20314	39.5406	-8.44341	38.4132	-10.0479	37.1377	-7.69089	34.5457	-1.72431	23.2458	-4.38215	20.1406	-6.76661	0.18786	0.94608	0.13915	0.8418	0.15048	0.83919			16.7854	-3.0625
1.54314	16.826	86.4286	-12.8209	56.8282	-11.8099	41.7808	-8.195	39.5401	-8.42688	38.4142	-10.0305	37.1411	-7.68029	34.5455	-1.72097	23.2452	-4.37515	20.141	-6.75502	0.18683	0.94375	0.13641	0.83692	0.15073	0.83461			16.7876	-3.05847
1.53892	16.7923	86.4348	-12.8046	56.8325	-11.7963	41.7834	-8.18651	39.5399	-8.41033	38.4153	-10.0129	37.1444	-7.6699	34.5454	-1.71774	23.2443	-4.36819	20.1416	-6.74396	0.186	0.94102	0.13374	0.83215	0.15128	0.82969			16.7896	-3.05449
1.5348	16.7584	86.4411	-12.7885	56.8369	-11.7826	41.7856	-8.1776	39.5402	-8.39379	38.4165	-9.9951	37.1478	-7.65976	34.5455	-1.71463	23.2431	-4.36129	20.1425	-6.73345	0.18536	0.93782	0.13124	0.8275	0.15211	0.8244			16.7915	-3.05049
1.53081	16.7245	86.4475	-12.7727	56.8415	-11.7689	41.7877	-8.16818	39.5409	-8.3773	38.4178	-9.97722	37.1513	-7.64988	34.5457	-1.71162	23.2418	-4.35446	20.1435	-6.72345	0.18486	0.93409	0.12899	0.82299	0.1532	0.81877			16.7931	-3.04643
1.52699	16.6904	86.4539	-12.7573	56.8462	-11.7553	41.7895	-8.15825	39.542	-8.36088	38.4191	-9.95929	37.1548	-7.6403	34.546	-1.70871	23.2403	-4.3477	20.1446	-6.71392	0.18448	0.92978	0.12709	0.81863	0.15452	0.81282			16.7944	-3.04228
1.52337	16.6561	86.4603	-12.7421	56.8513	-11.7416	41.7911	-8.1478	39.5434	-8.34456	38.4205	-9.94136	37.1583	-7.63108	34.5465	-1.70587	23.2388	-4.34103	20.1457	-6.70477	0.18415	0.92491	0.12558	0.81443	0.15599	0.80661			16.7953	-3.03803
1.51996	16.6217	86.4666	-12.7272	56.8566	-11.728	41.7926	-8.13688	39.5452	-8.32836	38.422	-9.9235	37.162	-7.62227	34.5472	-1.7031	23.2373	-4.33443	20.147	-6.69589	0.18383	0.9195	0.12451	0.81037	0.15756	0.80021			16.7959	-3.03366
1.51678	16.5872	86.4727	-12.7125	56.8623	-11.7145	41.7941	-8.12557	39.5472	-8.3123	38.4235	-9.90576	37.1657	-7.61391	34.5481	-1.70037	23.2358	-4.32792	20.1482	-6.68712	0.18346	0.9136	0.1239	0.80644	0.15916	0.79371			16.796	-3.02919
1.51385	16.5527	86.4785	-12.6979	56.8683	-11.7012	41.7957	-8.11394	39.5496	-8.2964	38.4251	-9.8882	37.1696	-7.60605	34.549	-1.69768	23.2345	-4.32148	20.1493	-6.67833	0.183	0.90732	0.12373	0.80262	0.16072	0.78721			16.7957	-3.02465
1.51115	16.5181	86.4841	-12.6834	56.8748	-11.6881	41.7975	-8.10211	39.5522	-8.28068	38.4266	-9.87084	37.1736	-7.59873	34.5501	-1.69499	23.2335	-4.31512	20.1505	-6.66935	0.1824	0.90076	0.12397	0.79889	0.16215	0.78079			16.795	-3.02008
1.50866	16.4837	86.4893	-12.6688	56.8816	-11.6753	41.7995	-8.09019	39.555	-8.26516	38.4282	-9.85371	37.1778	-7.59197	34.5513	-1.69232	23.2327	-4.30883	20.1515	-6.66001	0.18164	0.89405	0.12458	0.79522	0.16339	0.77454			16.794	-3.0155
1.50635	16.4494	86.4941	-12.6541	56.8887	-11.6627	41.8018	-8.07829	39.5582	-8.24986	38.4297	-9.83682	37.182	-7.58576	34.5526	-1.68965	23.2324	-4.30261	20.1525	-6.65018	0.18069	0.88732	0.12546	0.79158	0.16438	0.76855			16.7926	-3.01098
1.50419	16.4153	86.4985	-12.6393	56.8961	-11.6503	41.8044	-8.06651	39.5615	-8.23481	38.4313	-9.82015	37.1863	-7.58006	34.554	-1.687	23.2324	-4.29645	20.1534	-6.63971	0.17956	0.8807	0.12653	0.78794	0.16508	0.76287			16.7909	-3.00657
1.50212	16.3817	86.5025	-12.6242	56.9037	-11.6383	41.8073	-8.05494	39.5652	-8.22004	38.4328	-9.8037	37.1907	-7.57481	34.5554	-1.68437	23.2329	-4.29035	20.1543	-6.6285	0.17824	0.87434	0.1277	0.78429	0.16544	0.75754			16.789	-3.00229
1.50008	16.3484	86.5061	-12.6088	56.9114	-11.6265	41.8106	-8.04364	39.5691	-8.20556	38.4343	-9.78743	37.1951	-7.5699	34.5569	-1.68177	23.2339	-4.28431	20.1552	-6.6165	0.17678	0.86833	0.12886	0.7806	0.16544	0.75259			16.7869	-2.9982
1.49802	16.3157	86.5093	-12.593	56.9192	-11.6149	41.8141	-8.03264	39.5732	-8.19142	38.4359	-9.77132	37.1995	-7.56522	34.5584	-1.67924	23.2353	-4.27834	20.1562	-6.60365	0.1752	0.86277	0.12991	0.77687	0.16508	0.74801			16.7847	-2.99433
1.49587	16.2835	86.5121	-12.5769	56.9268	-11.6034	41.8177	-8.02195	39.5776	-8.17762	38.4374	-9.75534	37.2038	-7.56063	34.5599	-1.67679	23.2372	-4.27242	20.1572	-6.58999	0.17354	0.85772	0.13076	0.77309	0.16435	0.74377			16.7825	-2.99067
1.4936	16.2519	86.5147	-12.5605	56.9343	-11.592	41.8215	-8.01157	39.5822	-8.16417	38.4391	-9.73947	37.2081	-7.55597	34.5613	-1.67445	23.2394	-4.26658	20.1583	-6.57555	0.17186	0.85321	0.13134	0.76928	0.16327	0.73982			16.7803	-2.98726
1.49114	16.2207	86.517	-12.5437	56.9415	-11.5807	41.8254	-8.00146	39.5869	-8.15109	38.4408	-9.72368	37.2122	-7.55108	34.5628	-1.67223	23.2419	-4.26082	20.1596	-6.56043	0.17021	0.84926	0.1316	0.76546	0.16185	0.73612			16.7784	-2.98406
1.48848	16.19	86.5191	-12.5266	56.9484	-11.5692	41.8291	-7.99158	39.5917	-8.13836	38.4427	-9.70797	37.2161	-7.5458	34.5643	-1.67017	23.2446	-4.25515	20.161	-6.54476	0.16864	0.84582	0.13149	0.76164	0.16013	0.73258			16.7766	-2.98107
1.48559	16.1596	86.5212	-12.5093	56.9548	-11.5575	41.8327	-7.98187	39.5966	-8.12595	38.4447	-9.69234	37.2199	-7.54	34.5656	-1.66826	23.2474	-4.2496	20.1627	-6.5287	0.16721	0.84285	0.13102	0.75786	0.15814	0.72913			16.7752	-2.97825
1.48247	16.1294	86.5232	-12.4917	56.9607	-11.5456	41.8361	-7.97229	39.6014	-8.11383	38.447	-9.67681	37.2236	-7.53357	34.567	-1.66651	23.2503	-4.24417	20.1645	-6.51242	0.16596	0.84027	0.13018	0.75414	0.15592	0.72572			16.7741	-2.97556
1.47912	16.0994	86.5253	-12.4739	56.9662	-11.5333	41.8391	-7.96278	39.6061	-8.10195	38.4495	-9.66138	37.2271	-7.52642	34.5682	-1.66491	23.2531	-4.23891	20.1666	-6.49614	0.16492	0.83799	0.129	0.75052	0.1535	0.72227			16.7735	-2.97297
1.47558	16.0693	86.5275	-12.4559	56.9712	-11.5206	41.8419	-7.95329	39.6106	-8.09025	38.4523	-9.64609	37.2306	-7.51854	34.5694	-1.66344	23.2557	-4.23381	20.1688	-6.48004	0.16412	0.83591	0.12754	0.74702	0.15093	0.71874			16.7734	-2.97042
1.47189	16.039	86.5299	-12.4378	56.9758	-11.5074	41.8443	-7.9438	39.6148	-8.07866	38.4554	-9.63096	37.234	-7.50991	34.5705	-1.66206	23.2582	-4.22892	20.1712	-6.46431	0.16357	0.8339	0.12586	0.74366	0.14824	0.7151			16.7738	-2.96787
1.4681	16.0083	86.5326	-12.4197	56.98	-11.4938	41.8465	-7.93429	39.6187	-8.0671	38.4587	-9.61601	37.2374	-7.50059	34.5715	-1.66073	23.2604	-4.22424	20.1738	-6.44914	0.16328	0.83188	0.12402	0.74045	0.14546	0.71133			16.7748	-2.96529
1.46426	15.9772	86.5355	-12.4014	56.984	-11.4797	41.8483	-7.92476	39.6222	-8.0555	38.4624	-9.60126	37.2409	-7.49068	34.5724	-1.65941	23.2623	-4.2198	20.1765	-6.43468	0.16324	0.82973	0.12209	0.73741	0.14265	0.70746			16.7763	-2.96264
1.46045	15.9455	86.5388	-12.3831	56.9877	-11.4651	41.85	-7.91523	39.6252	-8.04376	38.4663	-9.58671	37.2445	-7.4803	34.5732	-1.65805	23.2639	-4.21559	20.1794	-6.42104	0.16343	0.82737	0.12017	0.73453	0.13983	0.70351			16.7783	-2.9599
1.45671	15.9133	86.5424	-12.3647	56.9915	-11.4501	41.8515	-7.90571	39.6278	-8.03182	38.4705	-9.57237	37.2482	-7.46959	34.5738	-1.65658	23.2652	-4.21164	20.1823	-6.40832	0.16383	0.82473	0.1183	0.7318	0.13705	0.69952			16.7809	-2.95705
1.45312	15.8804	86.5464	-12.3463	56.9953	-11.4349	41.853	-7.89624	39.6299	-8.01962	38.4748	-9.5582	37.2522	-7.45874	34.5743	-1.65497	23.2663	-4.20792	20.1853	-6.39657	0.16442	0.82176	0.11655	0.72919	0.13435	0.69555			16.784	-2.9541
1.44972	15.8469	86.5508	-12.3279	56.9992	-11.4193	41.8546	-7.88684	39.6316	-8.0071	38.4793	-9.54418	37.2563	-7.44792	34.5748	-1.65317	23.2671	-4.20443	20.1884	-6.38579	0.16516	0.81842	0.11498	0.72669	0.13175	0.69167			16.7874	-2.95106
1.44656	15.8129	86.5556	-12.3094	57.0034	-11.4037	41.8562	-7.87753	39.6328	-7.99423	38.4837	-9.53024	37.2607	-7.43728	34.5751	-1.65114	23.2677	-4.20113	20.1915	-6.37595	0.16603	0.81468	0.1136	0.72425	0.12932	0.68794			16.7911	-2.94794
1.44368	15.7785	86.5607	-12.2908	57.008	-11.3881	41.8581	-7.86833	39.6337	-7.98098	38.4881	-9.51634	37.2652	-7.42699	34.5753	-1.64887	23.2682	-4.19799	20.1946	-6.36699	0.167	0.81055	0.11246	0.72184	0.12708	0.68444			16.795	-2.94478
1.44108	15.7437	86.5662	-12.2723	57.013	-11.3726	41.8602	-7.85926	39.6342	-7.96736	38.4924	-9.50239	37.27	-7.41717	34.5754	-1.64635	23.2687	-4.19497	20.1977	-6.35883	0.16805	0.80603	0.11155	0.71942	0.12507	0.68123			16.7991	-2.94161
1.43878	15.7087	86.5719	-12.2538	57.0184	-11.3572	41.8626	-7.85029	39.6346	-7.95337	38.4964	-9.48833	37.2748	-7.40789	34.5756	-1.6436	23.2691	-4.19202	20.2008	-6.35135	0.16918	0.80114	0.11089	0.71694	0.12334	0.67834			16.8031	-2.93847
1.43677	15.6737	86.578	-12.2354	57.0243	-11.3422	41.8652	-7.8414	39.6347	-7.93904	38.5002	-9.47409	37.2797	-7.39922	34.5757	-1.64063	23.2696	-4.18908	20.2038	-6.34442	0.17037	0.7959	0.11046	0.71437	0.12191	0.6758			16.807	-2.9354
1.43501	15.6387	86.5843	-12.2171	57.0306	-11.3275	41.8682	-7.83258	39.6347	-7.92441	38.5036	-9.45961	37.2847	-7.39115	34.5758	-1.6375	23.2701	-4.18609	20.2069	-6.33792	0.17163	0.79034	0.11026	0.71165	0.12081	0.67364			16.8107	-2.93244
1.43348	15.604	86.5908	-12.199	57.0372	-11.3132	41.8714	-7.82376	39.6347	-7.90953	38.5066	-9.44484	37.2895	-7.38366	34.5759	-1.63424	23.2708	-4.18299	20.2099	-6.33171	0.17296	0.78449	0.11027	0.70877	0.12005	0.67183			16.814	-2.92961
1.43211	15.5697	86.5974	-12.181	57.0441	-11.2994	41.8748	-7.8149	39.6347	-7.89444	38.5093	-9.42974	37.2942	-7.37667	34.5761	-1.63092	23.2717	-4.17974	20.2128	-6.32567	0.17438	0.77837	0.11048	0.70567	0.11965	0.67035			16.8169	-2.92695
1.43085	15.5358	86.604	-12.1634	57.0511	-11.286	41.8783	-7.80596	39.6347	-7.87921	38.5114	-9.41431	37.2987	-7.37008	34.5764	-1.6276	23.2727	-4.17628	20.2157	-6.31969	0.17588	0.77202	0.11089	0.70234	0.1196	0.66914			16.8192	-2.92447
1.42964	15.5024	86.6107	-12.146	57.0582	-11.2731	41.8819	-7.79689	39.6348	-7.86389	38.5132	-9.39857	37.3029	-7.36379	34.5768	-1.62433	23.2738	-4.17259	20.2184	-6.3137	0.17749	0.76547	0.11149	0.69875	0.11988	0.66815			16.821	-2.92216
1.42841	15.4696	86.6173	-12.129	57.0653	-11.2606	41.8855	-7.78767	39.6349	-7.84851	38.5146	-9.38255	37.3068	-7.35765	34.5773	-1.62118	23.2751	-4.16863	20.2209	-6.30761	0.17921	0.75876	0.11229	0.69487	0.12047	0.66728			16.8221	-2.92003
1.42708	15.4375	86.6238	-12.1123	57.0722	-11.2485	41.8891	-7.77828	39.635	-7.83313	38.5157	-9.36632	37.3102	-7.35153	34.578	-1.61818	23.2764	-4.16441	20.2232	-6.30139	0.18103	0.7519	0.1133	0.69069	0.12133	0.66646			16.8226	-2.91804
1.42559	15.4059	86.6301	-12.096	57.0788	-11.2366	41.8926	-7.76872	39.6351	-7.81776	38.5165	-9.34995	37.3133	-7.34533	34.5787	-1.61536	23.2778	-4.15991	20.2253	-6.29499	0.18294	0.74496	0.11453	0.68619	0.12241	0.66558			16.8225	-2.91617
1.42387	15.3749	86.6362	-12.08	57.085	-11.225	41.896	-7.75902	39.6351	-7.80242	38.5171	-9.33354	37.316	-7.33893	34.5795	-1.61274	23.2793	-4.15517	20.227	-6.28841	0.18492	0.73796	0.11599	0.68138	0.12366	0.66454			16.8218	-2.91436
1.42188	15.3444	86.642	-12.0643	57.0908	-11.2135	41.8993	-7.74923	39.635	-7.78713	38.5176	-9.31719	37.3183	-7.33226	34.5804	-1.61032	23.2807	-4.15021	20.2284	-6.28166	0.18692	0.73098	0.11769	0.67624	0.12502	0.66326			16.8205	-2.91258
1.41955	15.3145	86.6474	-12.0489	57.0962	-11.2022	41.9025	-7.7394	39.6348	-7.77187	38.5181	-9.301	37.3202	-7.32526	34.5814	-1.60808	23.282	-4.14507	20.2295	-6.27473	0.18891	0.72405	0.11964	0.67077	0.12643	0.66165			16.8188	-2.91076
1.41687	15.2849	86.6526	-12.0337	57.101	-11.191	41.9057	-7.72962	39.6344	-7.75665	38.5186	-9.28508	37.3218	-7.31793	34.5823	-1.60599	23.2832	-4.13981	20.2301	-6.26763	0.19082	0.71726	0.12183	0.665	0.12783	0.65962			16.8167	-2.90885
1.41381	15.2557	86.6573	-12.0187	57.1054	-11.1797	41.9089	-7.71997	39.6337	-7.74144	38.5192	-9.26951	37.3231	-7.31027	34.5833	-1.60402	23.2844	-4.13447	20.2303	-6.26038	0.19257	0.71068	0.12423	0.65893	0.12918	0.65712			16.8143	-2.90678
1.41035	15.2268	86.6618	-12.0037	57.1093	-11.1684	41.912	-7.71054	39.6327	-7.72624	38.5201	-9.25435	37.3243	-7.30232	34.5842	-1.6021	23.2855	-4.12912	20.2301	-6.25297	0.1941	0.70437	0.12681	0.65259	0.13044	0.65408			16.8118	-2.9045
1.40652	15.1982	86.6658	-11.9887	57.1129	-11.1571	41.9153	-7.70142	39.6315	-7.71102	38.5211	-9.23965	37.3252	-7.29416	34.585	-1.60019	23.2864	-4.12379	20.2296	-6.2454	0.19532	0.69841	0.12951	0.64603	0.13158	0.65049			16.8092	-2.90197
1.40233	15.1698	86.6696	-11.9736	57.1161	-11.1457	41.9187	-7.69268	39.6301	-7.69577	38.5225	-9.22542	37.3261	-7.28584	34.5857	-1.59823	23.2872	-4.11853	20.2288	-6.23765	0.19616	0.69286	0.13227	0.63929	0.13259	0.64632			16.8066	-2.89915
1.39782	15.1416	86.673	-11.9583	57.1191	-11.1342	41.9224	-7.68437	39.6285	-7.68049	38.5241	-9.21166	37.3269	-7.27746	34.5862	-1.59619	23.288	-4.11337	20.2277	-6.2297	0.19654	0.68777	0.135	0.63242	0.13347	0.64156			16.8042	-2.89602
1.39303	15.1135	86.6763	-11.9429	57.122	-11.1227	41.9262	-7.67652	39.6266	-7.66517	38.5261	-9.1983	37.3277	-7.26911	34.5867	-1.59401	23.2887	-4.10834	20.2265	-6.2215	0.1964	0.6832	0.13759	0.6255	0.13423	0.63625			16.802	-2.89255
1.38802	15.0855	86.6793	-11.9273	57.1248	-11.1111	41.9303	-7.66915	39.6247	-7.64982	38.5283	-9.18529	37.3285	-7.26086	34.587	-1.59169	23.2893	-4.10342	20.2252	-6.21301	0.19569	0.67915	0.13994	0.61858	0.13489	0.63042			16.8002	-2.88876
1.38286	15.0576	86.6822	-11.9114	57.1278	-11.0995	41.9346	-7.66223	39.6229	-7.63446	38.5308	-9.17253	37.3294	-7.25278	34.5872	-1.5892	23.29	-4.09861	20.224	-6.20419	0.19438	0.67564	0.14194	0.61176	0.1355	0.62411			16.7986	-2.88465
1.37762	15.0298	86.685	-11.8954	57.1308	-11.0879	41.9391	-7.65571	39.6211	-7.61911	38.5336	-9.15991	37.3304	-7.24491	34.5873	-1.58657	23.2907	-4.09389	20.2229	-6.195	0.19246	0.67264	0.14347	0.60509	0.1361	0.61741			16.7975	-2.88026
1.37238	15.0019	86.6878	-11.8792	57.1341	-11.0762	41.9438	-7.64951	39.6195	-7.6038	38.5365	-9.14729	37.3315	-7.23728	34.5874	-1.58379	23.2915	-4.0892	20.2221	-6.18541	0.18993	0.67012	0.14444	0.59866	0.13672	0.61039			16.7968	-2.87563
1.3672	14.974	86.6906	-11.863	57.1377	-11.0646	41.9486	-7.64355	39.6181	-7.58856	38.5395	-9.13455	37.3327	-7.22988	34.5874	-1.58092	23.2923	-4.08449	20.2218	-6.17539	0.18685	0.66801	0.14478	0.59254	0.1374	0.60316			16.7965	-2.8708
1.36216	14.9459	86.6935	-11.8467	57.1416	-11.053	41.9534	-7.63772	39.6172	-7.57344	38.5426	-9.12155	37.3339	-7.22271	34.5874	-1.57799	23.2932	-4.07971	20.2219	-6.16494	0.18324	0.66624	0.14441	0.58677	0.13818	0.59583			16.7965	-2.86584
1.3573	14.9177	86.6965	-11.8304	57.1458	-11.0414	41.9581	-7.6319	39.6166	-7.55847	38.5457	-9.10819	37.3353	-7.21572	34.5875	-1.57505	23.2943	-4.07479	20.2225	-6.15409	0.1792	0.66472	0.14331	0.58141	0.13908	0.58852			16.7969	-2.86081
1.35268	14.8892	86.6996	-11.8142	57.1504	-11.0299	41.9626	-7.62598	39.6165	-7.54369	38.5488	-9.09434	37.3369	-7.20886	34.5877	-1.57215	23.2954	-4.06967	20.2237	-6.14286	0.1748	0.66335	0.14148	0.57648	0.1401	0.58135			16.7975	-2.85577
1.34834	14.8603	86.7029	-11.7983	57.1554	-11.0184	41.967	-7.61985	39.617	-7.52913	38.5519	-9.07994	37.3386	-7.20208	34.5881	-1.56933	23.2966	-4.06428	20.2256	-6.13133	0.17015	0.66204	0.13896	0.57198	0.14124	0.57446			16.7983	-2.85079
1.34428	14.8311	86.7063	-11.7826	57.1607	-11.0069	41.971	-7.61341	39.6179	-7.51483	38.5548	-9.06493	37.3404	-7.19532	34.5885	-1.56665	23.2979	-4.05858	20.2279	-6.11957	0.16537	0.6607	0.13582	0.56792	0.14247	0.56796			16.7993	-2.84592
1.34051	14.8014	86.7099	-11.7671	57.1663	-10.9955	41.9747	-7.60661	39.6193	-7.5008	38.5575	-9.04928	37.3424	-7.18851	34.5892	-1.56412	23.2993	-4.05254	20.2308	-6.10767	0.16055	0.65925	0.13215	0.56427	0.14375	0.56199			16.8004	-2.84122
1.33702	14.7713	86.7136	-11.7519	57.1722	-10.9842	41.978	-7.59937	39.6211	-7.48707	38.5601	-9.033	37.3447	-7.1816	34.5901	-1.56178	23.3006	-4.04613	20.2342	-6.09576	0.15583	0.65762	0.12808	0.56098	0.14504	0.55663			16.8014	-2.83674
1.33378	14.7407	86.7174	-11.737	57.1783	-10.9729	41.9809	-7.59167	39.6232	-7.47363	38.5625	-9.01612	37.3472	-7.17457	34.5911	-1.55962	23.302	-4.03937	20.2378	-6.08394	0.15129	0.65576	0.12376	0.55799	0.14626	0.55199			16.8024	-2.8325
1.33073	14.7096	86.7213	-11.7224	57.1847	-10.9617	41.9834	-7.58351	39.6257	-7.4605	38.5647	-8.99871	37.3499	-7.16738	34.5923	-1.55764	23.3033	-4.03227	20.2417	-6.07231	0.14705	0.65364	0.11933	0.55525	0.14734	0.54812			16.8034	-2.82854
1.32783	14.6781	86.7253	-11.708	57.1913	-10.9505	41.9855	-7.57491	39.6284	-7.44766	38.5667	-8.98086	37.353	-7.16003	34.5937	-1.55581	23.3045	-4.02487	20.2457	-6.06099	0.14318	0.65127	0.11496	0.55268	0.14823	0.54506			16.8042	-2.82486
1.32501	14.6463	86.7294	-11.6938	57.1981	-10.9394	41.9873	-7.56589	39.6313	-7.43511	38.5685	-8.96267	37.3564	-7.15253	34.5951	-1.55411	23.3057	-4.01722	20.2496	-6.05005	0.13975	0.64863	0.1108	0.55022	0.14885	0.54282			16.8049	-2.82148
1.32222	14.6142	86.7335	-11.6796	57.2049	-10.9284	41.989	-7.55651	39.6341	-7.42282	38.5701	-8.94427	37.3602	-7.1449	34.5966	-1.55249	23.3068	-4.00941	20.2532	-6.03956	0.13682	0.64577	0.10698	0.54781	0.14914	0.54137			16.8054	-2.81837
1.31939	14.5819	86.7378	-11.6654	57.212	-10.9175	41.9904	-7.54683	39.637	-7.41079	38.5716	-8.92579	37.3643	-7.13719	34.5981	-1.55091	23.3078	-4.0015	20.2566	-6.02955	0.13441	0.64271	0.10363	0.54541	0.14906	0.54064			16.8058	-2.81552
1.31646	14.5497	86.7421	-11.6511	57.219	-10.9066	41.9918	-7.53691	39.6397	-7.39898	38.5729	-8.90737	37.3687	-7.12944	34.5996	-1.54933	23.3086	-3.99359	20.2595	-6.02002	0.13254	0.6395	0.10083	0.54297	0.14858	0.54054			16.806	-2.81292
1.31338	14.5175	86.7464	-11.6366	57.2262	-10.8958	41.9932	-7.52681	39.6423	-7.38739	38.574	-8.88913	37.3735	-7.12169	34.601	-1.5477	23.3094	-3.98578	20.2619	-6.01096	0.1312	0.63616	0.09863	0.54048	0.14769	0.54094			16.8062	-2.81051
1.31013	14.4856	86.7509	-11.6219	57.2333	-10.8851	41.9947	-7.5166	39.6448	-7.37599	38.575	-8.87121	37.3785	-7.114	34.6023	-1.54599	23.3101	-3.97814	20.2637	-6.0023	0.13038	0.63275	0.09705	0.53794	0.1464	0.54169			16.8062	-2.80827
1.30669	14.454	86.7555	-11.6069	57.2404	-10.8743	41.9963	-7.50632	39.647	-7.36475	38.576	-8.85371	37.3838	-7.10641	34.6034	-1.54416	23.3108	-3.97076	20.2649	-5.99397	0.13003	0.62927	0.09607	0.53538	0.14474	0.54262			16.8062	-2.80616
1.30305	14.4229	86.7603	-11.5916	57.2475	-10.8636	41.9981	-7.49601	39.649	-7.35367	38.5768	-8.83672	37.3894	-7.09896	34.6043	-1.5422	23.3114	-3.9637	20.2655	-5.98587	0.13012	0.62575	0.09563	0.53282	0.14276	0.54355			16.8063	-2.80414
1.29923	14.3924	86.7653	-11.576	57.2545	-10.8528	42	-7.48571	39.6509	-7.34272	38.5776	-8.82031	37.395	-7.09167	34.6051	-1.54011	23.312	-3.95701	20.2656	-5.97788	0.1306	0.62219	0.09565	0.53031	0.14052	0.54428			16.8063	-2.80216
1.29526	14.3624	86.7706	-11.56	57.2613	-10.8419	42.0022	-7.47542	39.6526	-7.33188	38.5784	-8.80455	37.4007	-7.08456	34.6056	-1.53789	23.3126	-3.95073	20.2651	-5.96989	0.13139	0.61857	0.09604	0.52791	0.13808	0.54463			16.8064	-2.80017
1.29117	14.333	86.7761	-11.5438	57.268	-10.8308	42.0044	-7.46517	39.6542	-7.32113	38.5791	-8.78946	37.4065	-7.07763	34.606	-1.53555	23.3131	-3.94488	20.2643	-5.96178	0.13243	0.61487	0.09667	0.52566	0.13554	0.54444			16.8066	-2.79815
1.28703	14.3042	86.7819	-11.5274	57.2745	-10.8195	42.0069	-7.45496	39.6557	-7.31046	38.5799	-8.77504	37.4122	-7.07088	34.6063	-1.53312	23.3137	-3.93945	20.2632	-5.95345	0.13366	0.61108	0.09741	0.52361	0.13296	0.54357			16.8069	-2.79606
1.28288	14.2759	86.788	-11.5109	57.2807	-10.808	42.0094	-7.44478	39.6571	-7.29984	38.5806	-8.76128	37.4178	-7.06429	34.6063	-1.53062	23.3144	-3.93441	20.262	-5.9448	0.13501	0.60714	0.09814	0.52181	0.13043	0.5419			16.8073	-2.79386
1.27879	14.248	86.7943	-11.4944	57.2866	-10.7962	42.0119	-7.43463	39.6586	-7.28924	38.5815	-8.74816	37.4232	-7.05783	34.6063	-1.52809	23.315	-3.92973	20.2607	-5.93577	0.13641	0.60305	0.09875	0.52027	0.12801	0.53936			16.8079	-2.79154
1.27481	14.2204	86.8009	-11.478	57.2922	-10.7841	42.0144	-7.42452	39.6601	-7.27865	38.5825	-8.73563	37.4285	-7.05148	34.6063	-1.52554	23.3157	-3.92535	20.2595	-5.92633	0.1378	0.59877	0.09913	0.519	0.12576	0.53592			16.8085	-2.78906
1.271	14.193	86.8077	-11.4618	57.2976	-10.7717	42.0168	-7.41445	39.6616	-7.26804	38.5836	-8.72363	37.4337	-7.0452	34.6062	-1.52301	23.3164	-3.92123	20.2584	-5.91647	0.13912	0.59431	0.09922	0.51797	0.12371	0.5316			16.8093	-2.78641
1.26738	14.1658	86.8146	-11.4459	57.3026	-10.7589	42.0191	-7.40441	39.6632	-7.25737	38.5848	-8.71209	37.4386	-7.03895	34.6061	-1.5205	23.317	-3.91728	20.2576	-5.90622	0.14033	0.58967	0.09897	0.51717	0.12189	0.52644			16.8102	-2.78358
1.26398	14.1385	86.8215	-11.4304	57.3073	-10.7458	42.0212	-7.39443	39.6648	-7.24662	38.5862	-8.70094	37.4433	-7.03271	34.6061	-1.51805	23.3177	-3.91347	20.2572	-5.89562	0.14138	0.5849	0.09836	0.51651	0.12031	0.52053			16.8111	-2.78058
1.26081	14.1111	86.8284	-11.4153	57.3118	-10.7325	42.0231	-7.38452	39.6666	-7.23576	38.5879	-8.6901	37.4479	-7.02645	34.6061	-1.51564	23.3182	-3.90971	20.2571	-5.88476	0.14223	0.58003	0.09739	0.51593	0.11895	0.51401			16.8121	-2.7774
1.25788	14.0835	86.8352	-11.4007	57.316	-10.7189	42.0249	-7.37468	39.6683	-7.22476	38.5897	-8.67949	37.4523	-7.02013	34.6063	-1.51328	23.3188	-3.90596	20.2573	-5.87373	0.14288	0.57514	0.0961	0.51534	0.1178	0.50703			16.8132	-2.77406
1.25515	14.0557	86.8417	-11.3865	57.3201	-10.7052	42.0264	-7.36493	39.6701	-7.2136	38.5919	-8.66902	37.4566	-7.01375	34.6067	-1.51095	23.3192	-3.90219	20.2579	-5.86264	0.14329	0.57031	0.09455	0.51465	0.11681	0.49976			16.8143	-2.77058
1.25261	14.0276	86.8478	-11.3729	57.3241	-10.6914	42.0279	-7.35528	39.6718	-7.20226	38.5943	-8.65864	37.4607	-7.00727	34.6071	-1.50865	23.3195	-3.89837	20.2589	-5.8516	0.14347	0.56562	0.09279	0.51376	0.11596	0.49238			16.8154	-2.76699
1.2502	13.9992	86.8536	-11.3597	57.328	-10.6776	42.0293	-7.34575	39.6735	-7.19073	38.5969	-8.64827	37.4649	-7.0007	34.6077	-1.50636	23.3197	-3.89449	20.2601	-5.84073	0.14344	0.56118	0.09093	0.51259	0.11518	0.48507			16.8165	-2.76331
1.24791	13.9705	86.8588	-11.3468	57.332	-10.6638	42.0306	-7.33631	39.6751	-7.179	38.5999	-8.63783	37.4689	-6.99401	34.6084	-1.50405	23.3197	-3.89055	20.2615	-5.83012	0.1432	0.55705	0.08902	0.51107	0.11445	0.47801			16.8175	-2.75959
1.24567	13.9417	86.8635	-11.3343	57.336	-10.6502	42.032	-7.32698	39.6766	-7.16708	38.6031	-8.62728	37.4729	-6.9872	34.6092	-1.50172	23.3197	-3.88657	20.2631	-5.81986	0.14279	0.5533	0.08716	0.50915	0.11372	0.47135			16.8186	-2.75587
1.24346	13.9127	86.8675	-11.3219	57.3401	-10.6369	42.0336	-7.31773	39.678	-7.15498	38.6065	-8.61657	37.4769	-6.98027	34.6101	-1.49936	23.3195	-3.88259	20.2648	-5.81001	0.14225	0.54999	0.08542	0.5068	0.11295	0.46521			16.8196	-2.75219
1.24124	13.8835	86.871	-11.3097	57.3444	-10.6238	42.0353	-7.30854	39.6793	-7.14272	38.6101	-8.60564	37.4808	-6.9732	34.6111	-1.49696	23.3193	-3.87863	20.2665	-5.80061	0.14163	0.54713	0.08384	0.50402	0.11212	0.45969			16.8206	-2.7486
1.23898	13.8544	86.8739	-11.2974	57.3488	-10.611	42.0373	-7.29938	39.6805	-7.13032	38.614	-8.59445	37.4845	-6.96601	34.6121	-1.49451	23.3191	-3.87473	20.2681	-5.79167	0.14099	0.54471	0.08247	0.50082	0.11122	0.45487			16.8216	-2.74514
1.23669	13.8252	86.8763	-11.285	57.3534	-10.5986	42.0395	-7.29021	39.6816	-7.11782	38.618	-8.58299	37.4882	-6.95868	34.6131	-1.49203	23.3188	-3.87095	20.2697	-5.78319	0.14038	0.54268	0.08133	0.49726	0.11024	0.45077			16.8226	-2.74186
1.23437	13.7961	86.8782	-11.2724	57.3581	-10.5865	42.0421	-7.28101	39.6826	-7.10526	38.6221	-8.57121	37.4918	-6.95124	34.6141	-1.48952	23.3185	-3.86732	20.2713	-5.77511	0.13986	0.54096	0.08044	0.49338	0.10919	0.44739			16.8235	-2.73879
1.23201	13.767	86.8797	-11.2596	57.363	-10.5747	42.045	-7.27175	39.6835	-7.09268	38.6262	-8.5591	37.4951	-6.94367	34.615	-1.48699	23.3183	-3.86387	20.2727	-5.76738	0.13948	0.53944	0.07978	0.48928	0.10807	0.44471			16.8245	-2.73596
1.22966	13.738	86.8808	-11.2463	57.3679	-10.5632	42.0483	-7.26239	39.6843	-7.08014	38.6304	-8.54665	37.4983	-6.93601	34.6159	-1.48447	23.3182	-3.86062	20.2742	-5.75994	0.13931	0.53802	0.07933	0.48502	0.1069	0.44266			16.8254	-2.73337
1.22733	13.7091	86.8819	-11.2327	57.3728	-10.552	42.0519	-7.25294	39.6852	-7.06767	38.6344	-8.53385	37.5012	-6.92828	34.6167	-1.48197	23.3182	-3.85758	20.2756	-5.75269	0.13937	0.53654	0.07907	0.48069	0.1057	0.44118			16.8263	-2.73104
1.22506	13.6803	86.8828	-11.2187	57.3777	-10.541	42.0558	-7.24339	39.686	-7.05532	38.6384	-8.5207	37.5038	-6.9205	34.6174	-1.47949	23.3184	-3.85473	20.2771	-5.74555	0.13969	0.53487	0.07898	0.47637	0.10449	0.44016			16.8272	-2.72894
1.22287	13.6514	86.8838	-11.2043	57.3825	-10.5301	42.0599	-7.23375	39.6868	-7.04313	38.6422	-8.50721	37.5063	-6.91271	34.618	-1.47706	23.3189	-3.85205	20.2787	-5.73844	0.14029	0.53288	0.07903	0.47211	0.10328	0.43952			16.8281	-2.72707
1.2208	13.6226	86.885	-11.1895	57.3871	-10.5193	42.0642	-7.22406	39.6877	-7.03113	38.6458	-8.49339	37.5084	-6.90497	34.6184	-1.47466	23.3196	-3.8495	20.2804	-5.73128	0.14116	0.53048	0.07919	0.46796	0.1021	0.43914			16.8289	-2.72537
1.21886	13.5937	86.8864	-11.1744	57.3915	-10.5085	42.0687	-7.21436	39.6886	-7.01934	38.6491	-8.47928	37.5104	-6.89732	34.6187	-1.47231	23.3205	-3.84703	20.2823	-5.724	0.14229	0.52758	0.07947	0.46393	0.10095	0.43894			16.8296	-2.72381
1.21705	13.5648	86.8882	-11.159	57.3957	-10.4977	42.0732	-7.2047	39.6895	-7.00778	38.6522	-8.46489	37.5122	-6.8898	34.6189	-1.46999	23.3218	-3.84458	20.2845	-5.71656	0.14362	0.52414	0.07985	0.46002	0.09984	0.4388			16.8303	-2.72231
1.21537	13.5359	86.8904	-11.1434	57.3996	-10.4868	42.0778	-7.19515	39.6904	-6.99644	38.6549	-8.45027	37.5138	-6.88248	34.619	-1.46768	23.3234	-3.84208	20.2869	-5.70891	0.14512	0.52017	0.08036	0.4562	0.09878	0.43865			16.8308	-2.72082
1.21379	13.5069	86.893	-11.1276	57.4033	-10.4759	42.0825	-7.18579	39.6912	-6.98531	38.6573	-8.43547	37.5154	-6.87539	34.619	-1.46538	23.3253	-3.83947	20.2896	-5.70104	0.14671	0.51571	0.08101	0.45244	0.09777	0.43841			16.8313	-2.71927
1.21228	13.478	86.8962	-11.1118	57.4068	-10.4649	42.087	-7.17667	39.6919	-6.97438	38.6594	-8.42053	37.517	-6.86857	34.6188	-1.46305	23.3274	-3.83668	20.2925	-5.69296	0.14833	0.51086	0.08184	0.44868	0.09682	0.43801			16.8316	-2.71759
1.21079	13.4491	86.8998	-11.0961	57.41	-10.4537	42.0915	-7.16786	39.6926	-6.96362	38.6612	-8.40552	37.5185	-6.86205	34.6186	-1.46068	23.3299	-3.83365	20.2955	-5.68469	0.14988	0.50572	0.08286	0.44485	0.09593	0.4374			16.8318	-2.71571
1.20927	13.4203	86.9038	-11.0804	57.4132	-10.4426	42.096	-7.15944	39.693	-6.95298	38.6626	-8.39049	37.5202	-6.85584	34.6184	-1.45824	23.3327	-3.83035	20.2987	-5.67624	0.15129	0.50046	0.08412	0.44089	0.09513	0.43653			16.8318	-2.71359
1.20767	13.3918	86.9083	-11.0649	57.4163	-10.4314	42.1003	-7.15143	39.6933	-6.94242	38.6638	-8.37549	37.5221	-6.84993	34.6181	-1.45574	23.3357	-3.82674	20.302	-5.66766	0.15249	0.49524	0.08564	0.43674	0.09442	0.43538			16.8316	-2.71117
1.20592	13.3636	86.9131	-11.0496	57.4194	-10.4201	42.1046	-7.14387	39.6933	-6.93188	38.6647	-8.3606	37.5241	-6.84429	34.6179	-1.45315	23.3389	-3.82281	20.3052	-5.659	0.1534	0.49024	0.08742	0.43236	0.09383	0.4339			16.8314	-2.70844
1.20399	13.3358	86.9183	-11.0347	57.4227	-10.4089	42.1088	-7.13678	39.6931	-6.92131	38.6653	-8.34585	37.5263	-6.83887	34.6177	-1.45049	23.3422	-3.81857	20.3082	-5.65031	0.15397	0.48561	0.08946	0.42773	0.0934	0.43209			16.8309	-2.70539
1.20182	13.3085	86.9236	-11.02	57.4261	-10.3977	42.1129	-7.13013	39.6926	-6.91064	38.6658	-8.33129	37.5288	-6.83362	34.6175	-1.44776	23.3456	-3.81404	20.3109	-5.64162	0.15416	0.4815	0.09174	0.42284	0.09317	0.42992			16.8303	-2.70201
1.19939	13.2817	86.9292	-11.0057	57.4298	-10.3865	42.117	-7.12392	39.6919	-6.89982	38.6662	-8.31696	37.5314	-6.82845	34.6175	-1.44498	23.3491	-3.80928	20.3133	-5.63299	0.15395	0.47804	0.09421	0.41772	0.09319	0.42738			16.8297	-2.69834
1.19669	13.2555	86.9348	-10.9916	57.4339	-10.3754	42.1212	-7.11808	39.6909	-6.88881	38.6665	-8.30287	37.5343	-6.82328	34.6176	-1.44217	23.3526	-3.80434	20.3152	-5.62443	0.15335	0.47527	0.09679	0.41241	0.09349	0.42447			16.8289	-2.69441
1.19373	13.2298	86.9405	-10.9779	57.4383	-10.3644	42.1253	-7.11256	39.6897	-6.87755	38.6668	-8.28904	37.5372	-6.81801	34.6178	-1.43937	23.3559	-3.79928	20.3166	-5.61597	0.15236	0.47324	0.09941	0.40698	0.09414	0.42118			16.8281	-2.69029
1.19053	13.2047	86.9461	-10.9645	57.4432	-10.3534	42.1294	-7.1073	39.6884	-6.86601	38.6671	-8.27544	37.5403	-6.81255	34.6182	-1.43661	23.3592	-3.79417	20.3175	-5.60763	0.15103	0.47191	0.10195	0.40152	0.09518	0.41752			16.8273	-2.68604
1.18713	13.18	86.9517	-10.9514	57.4485	-10.3424	42.1336	-7.10221	39.687	-6.85417	38.6675	-8.26207	37.5435	-6.80682	34.6187	-1.43392	23.3622	-3.78909	20.3179	-5.5994	0.14941	0.47122	0.10431	0.39613	0.09663	0.41351			16.8265	-2.68171
1.18357	13.1557	86.9572	-10.9384	57.4542	-10.3314	42.1378	-7.09721	39.6855	-6.84203	38.668	-8.24889	37.5467	-6.80074	34.6195	-1.43132	23.3649	-3.78411	20.3177	-5.59128	0.14756	0.47104	0.10635	0.39089	0.09852	0.40915			16.8257	-2.6774
1.17992	13.1316	86.9626	-10.9255	57.4604	-10.3204	42.142	-7.09222	39.6841	-6.82958	38.6686	-8.23584	37.5499	-6.79425	34.6204	-1.42883	23.3672	-3.77928	20.317	-5.58324	0.14556	0.47124	0.10796	0.38592	0.10085	0.4045			16.825	-2.67316
1.17623	13.1077	86.9679	-10.9128	57.4669	-10.3094	42.1462	-7.08716	39.6828	-6.81686	38.6694	-8.22287	37.553	-6.78733	34.6214	-1.42647	23.3692	-3.77464	20.3159	-5.57525	0.14349	0.47163	0.10903	0.38128	0.1036	0.39957			16.8244	-2.66906
1.17256	13.0839	86.9732	-10.9001	57.4737	-10.2982	42.1504	-7.08196	39.6817	-6.80389	38.6704	-8.20992	37.556	-6.77998	34.6226	-1.42424	23.3707	-3.77022	20.3144	-5.56729	0.14141	0.47203	0.10947	0.37706	0.10674	0.39444			16.824	-2.66514
1.16897	13.06	86.9784	-10.8873	57.4808	-10.2869	42.1544	-7.07656	39.6809	-6.79073	38.6716	-8.19693	37.5589	-6.7722	34.6238	-1.42211	23.3717	-3.76602	20.3128	-5.55931	0.13941	0.47225	0.1092	0.37327	0.11021	0.38916			16.8236	-2.66144
1.16549	13.0358	86.9835	-10.8744	57.488	-10.2755	42.1583	-7.07091	39.6805	-6.77744	38.673	-8.18383	37.5617	-6.76404	34.6251	-1.42007	23.3723	-3.76202	20.3111	-5.55128	0.13753	0.47211	0.1082	0.36995	0.11392	0.38379			16.8235	-2.65797
1.16215	13.0114	86.9887	-10.8614	57.4953	-10.2639	42.1621	-7.06495	39.6804	-6.76409	38.6746	-8.17057	37.5644	-6.75557	34.6263	-1.41808	23.3724	-3.75819	20.3094	-5.54317	0.13582	0.47148	0.10645	0.36708	0.11778	0.37842			16.8235	-2.65475
1.15895	12.9867	86.9938	-10.8483	57.5027	-10.2522	42.1656	-7.05867	39.6807	-6.75075	38.6764	-8.15711	37.5669	-6.74687	34.6275	-1.4161	23.372	-3.75448	20.3079	-5.53494	0.13431	0.47023	0.10399	0.36461	0.12167	0.37312			16.8237	-2.65175
1.1559	12.9617	86.9991	-10.8349	57.51	-10.2404	42.1688	-7.05204	39.6814	-6.73751	38.6784	-8.14344	37.5694	-6.73805	34.6287	-1.41409	23.3711	-3.75082	20.3067	-5.52657	0.13303	0.46829	0.10088	0.36249	0.12547	0.36796			16.824	-2.64895
1.15297	12.9363	87.0044	-10.8214	57.5172	-10.2286	42.1718	-7.04506	39.6825	-6.72444	38.6805	-8.12953	37.5718	-6.72919	34.6297	-1.412	23.3699	-3.74714	20.3058	-5.51803	0.13196	0.46562	0.09721	0.36063	0.12906	0.36302			16.8244	-2.64631
1.15012	12.9107	87.0098	-10.8078	57.5243	-10.2168	42.1744	-7.03771	39.684	-6.7116	38.6827	-8.1154	37.5742	-6.7204	34.6305	-1.40978	23.3683	-3.74336	20.3053	-5.50932	0.1311	0.46224	0.09311	0.35896	0.13233	0.35834			16.825	-2.64378
1.14731	12.8849	87.0154	-10.794	57.5312	-10.205	42.1767	-7.03001	39.6858	-6.69907	38.6851	-8.10107	37.5765	-6.71178	34.6311	-1.40742	23.3666	-3.73942	20.3054	-5.50043	0.13042	0.45819	0.08872	0.35736	0.13516	0.35399			16.8257	-2.64131
1.14449	12.859	87.0211	-10.7801	57.5379	-10.1934	42.1786	-7.02198	39.688	-6.6869	38.6875	-8.08661	37.5789	-6.70339	34.6316	-1.40488	23.3646	-3.73524	20.3059	-5.49138	0.12989	0.45357	0.08421	0.35577	0.13747	0.34999			16.8264	-2.63885
1.14162	12.8332	87.0268	-10.7662	57.5444	-10.1819	42.1801	-7.01362	39.6903	-6.6751	38.69	-8.07207	37.5813	-6.69529	34.6318	-1.40215	23.3626	-3.73078	20.307	-5.48219	0.12946	0.44848	0.07972	0.3541	0.13919	0.34637			16.8271	-2.63637
1.13864	12.8074	87.0327	-10.7523	57.5507	-10.1708	42.1814	-7.00497	39.6929	-6.6637	38.6925	-8.05753	37.5838	-6.68753	34.6319	-1.39926	23.3606	-3.72599	20.3085	-5.47288	0.12909	0.44304	0.07544	0.3523	0.14027	0.34311			16.8278	-2.63382
1.13554	12.782	87.0387	-10.7385	57.5568	-10.1599	42.1823	-6.99607	39.6955	-6.6527	38.6949	-8.04306	37.5863	-6.68011	34.6317	-1.39622	23.3588	-3.72087	20.3104	-5.4635	0.12875	0.43739	0.0715	0.35033	0.14071	0.34021			16.8285	-2.63119
1.13229	12.7568	87.0447	-10.7248	57.5627	-10.1494	42.1829	-6.98694	39.6982	-6.64207	38.6973	-8.02876	37.5889	-6.67302	34.6315	-1.39307	23.3571	-3.71542	20.3126	-5.45409	0.12839	0.43165	0.06804	0.34819	0.14052	0.33761			16.829	-2.62847
1.12888	12.7319	87.0507	-10.7113	57.5684	-10.1393	42.1834	-6.97764	39.7009	-6.63177	38.6997	-8.01469	37.5915	-6.66623	34.6311	-1.38986	23.3558	-3.70966	20.3151	-5.4447	0.12798	0.42594	0.06517	0.3459	0.13975	0.33528			16.8294	-2.62566
1.12534	12.7075	87.0567	-10.6981	57.574	-10.1295	42.1837	-6.96821	39.7035	-6.62175	38.7019	-8.00093	37.5941	-6.65968	34.6307	-1.38666	23.3547	-3.70362	20.3178	-5.4354	0.1275	0.42035	0.06295	0.34349	0.13846	0.33316			16.8296	-2.62277
1.12169	12.6834	87.0626	-10.6852	57.5793	-10.1201	42.184	-6.95871	39.7061	-6.61193	38.7041	-7.98754	37.5968	-6.65332	34.6302	-1.38352	23.3541	-3.69738	20.3205	-5.42625	0.12694	0.41496	0.06143	0.34101	0.13674	0.33117			16.8295	-2.61985
1.11797	12.6596	87.0684	-10.6727	57.5846	-10.111	42.1842	-6.9492	39.7085	-6.60225	38.7062	-7.97454	37.5994	-6.64707	34.6299	-1.38052	23.3538	-3.69098	20.3233	-5.4173	0.12629	0.4098	0.06063	0.33854	0.13469	0.32925			16.8293	-2.61693
1.11422	12.636	87.074	-10.6604	57.5896	-10.1021	42.1845	-6.93973	39.7108	-6.59262	38.7082	-7.96194	37.602	-6.64086	34.6296	-1.37772	23.354	-3.6845	20.3259	-5.40861	0.12556	0.40489	0.06052	0.33614	0.13242	0.32733			16.8288	-2.61405
1.11051	12.6126	87.0795	-10.6485	57.5945	-10.0934	42.1849	-6.93035	39.713	-6.58298	38.71	-7.94974	37.6045	-6.63464	34.6294	-1.37516	23.3545	-3.67801	20.3285	-5.40025	0.12474	0.40023	0.06104	0.33387	0.13003	0.32534			16.8281	-2.61125
1.10687	12.5891	87.0848	-10.6369	57.5993	-10.0847	42.1855	-6.92112	39.715	-6.57324	38.7118	-7.9379	37.6071	-6.62834	34.6294	-1.37289	23.3554	-3.67157	20.3309	-5.39224	0.12386	0.39579	0.06213	0.3318	0.12762	0.32322			16.8271	-2.60858
1.10334	12.5656	87.0898	-10.6256	57.6038	-10.0761	42.1863	-6.91207	39.717	-6.56335	38.7135	-7.92638	37.6096	-6.62195	34.6296	-1.37092	23.3565	-3.66523	20.3331	-5.38462	0.12293	0.39153	0.06368	0.32995	0.12527	0.32093			16.826	-2.60607
1.09997	12.5418	87.0946	-10.6145	57.6082	-10.0673	42.1874	-6.90324	39.7189	-6.55327	38.7151	-7.91509	37.6121	-6.61543	34.63	-1.36926	23.3578	-3.65905	20.3351	-5.37741	0.12197	0.38741	0.06558	0.32836	0.12307	0.31843			16.8248	-2.60375
1.09675	12.5178	87.0991	-10.6036	57.6125	-10.0584	42.1886	-6.89464	39.7207	-6.54296	38.7168	-7.90396	37.6147	-6.60879	34.6305	-1.36789	23.3592	-3.65303	20.337	-5.37062	0.12101	0.38339	0.06771	0.327	0.12105	0.3157			16.8234	-2.60162
1.0937	12.4934	87.1034	-10.5927	57.6166	-10.0493	42.1902	-6.88628	39.7225	-6.53243	38.7184	-7.8929	37.6173	-6.60205	34.6312	-1.36679	23.3606	-3.64719	20.3388	-5.36421	0.12006	0.37942	0.06995	0.32585	0.11924	0.31274			16.8221	-2.59968
1.09077	12.4687	87.1075	-10.5819	57.6205	-10.0398	42.1919	-6.87815	39.7243	-6.5217	38.72	-7.88184	37.6201	-6.59526	34.6321	-1.36592	23.362	-3.64153	20.3405	-5.35817	0.11915	0.37549	0.07218	0.32485	0.11763	0.30955			16.8208	-2.59792
1.08793	12.4436	87.1112	-10.571	57.6243	-10.03	42.1939	-6.87021	39.7261	-6.51078	38.7218	-7.87069	37.6231	-6.58845	34.633	-1.3652	23.3633	-3.63602	20.3421	-5.35244	0.11831	0.37157	0.0743	0.32392	0.11621	0.30614			16.8197	-2.59631
1.08514	12.4182	87.1148	-10.56	57.628	-10.0199	42.1961	-6.86242	39.728	-6.49974	38.7236	-7.8594	37.6263	-6.5817	34.6341	-1.36459	23.3644	-3.63064	20.3438	-5.34696	0.11754	0.36766	0.07622	0.32298	0.11494	0.30254			16.8188	-2.59482
1.08233	12.3926	87.1181	-10.5488	57.6316	-10.0095	42.1984	-6.85474	39.7298	-6.48863	38.7256	-7.84792	37.6298	-6.57505	34.6351	-1.36402	23.3652	-3.62536	20.3456	-5.34165	0.11687	0.36379	0.07785	0.32193	0.11376	0.29878			16.8183	-2.5934
1.07943	12.3669	87.1212	-10.5373	57.6352	-9.99882	42.2009	-6.84709	39.7317	-6.47754	38.7277	-7.83624	37.6335	-6.56857	34.6362	-1.36342	23.3659	-3.62014	20.3474	-5.33643	0.11632	0.35998	0.07915	0.32068	0.11261	0.29491			16.8182	-2.59201
1.07638	12.3412	87.1242	-10.5255	57.6387	-9.98787	42.2034	-6.83941	39.7335	-6.46654	38.7301	-7.82436	37.6376	-6.56231	34.6371	-1.36274	23.3663	-3.61495	20.3495	-5.33122	0.11591	0.35626	0.08008	0.31916	0.11143	0.29095			16.8186	-2.5906
1.07315	12.3156	87.1269	-10.5135	57.6422	-9.97674	42.206	-6.83165	39.7353	-6.45571	38.7328	-7.81232	37.642	-6.55629	34.638	-1.36192	23.3665	-3.60978	20.3517	-5.32592	0.11567	0.35267	0.08063	0.31728	0.11015	0.28695			16.8195	-2.58915
1.06968	12.2903	87.1294	-10.5011	57.6458	-9.96548	42.2085	-6.82376	39.737	-6.44512	38.7357	-7.80017	37.6467	-6.55054	34.6389	-1.36094	23.3666	-3.60463	20.3541	-5.32046	0.11561	0.34924	0.0808	0.31502	0.10872	0.28296			16.8211	-2.58762
1.06598	12.2652	87.1318	-10.4884	57.6494	-9.95416	42.2111	-6.8157	39.7386	-6.43482	38.7389	-7.78799	37.6516	-6.54506	34.6395	-1.35977	23.3666	-3.59949	20.3566	-5.31476	0.11576	0.34599	0.08062	0.31234	0.1071	0.27901			16.8233	-2.58601
1.06206	12.2406	87.134	-10.4753	57.6531	-9.94285	42.2137	-6.80745	39.74	-6.42487	38.7424	-7.77587	37.6567	-6.53983	34.6401	-1.3584	23.3665	-3.5944	20.3593	-5.30877	0.11612	0.34294	0.08013	0.30927	0.10526	0.27516			16.826	-2.5843
1.05796	12.2164	87.1361	-10.462	57.6569	-9.9316	42.2163	-6.79902	39.7413	-6.41527	38.7461	-7.7639	37.6619	-6.53481	34.6405	-1.35684	23.3666	-3.5894	20.3622	-5.30246	0.11672	0.3401	0.07937	0.30584	0.10319	0.27144			16.8295	-2.58253
1.05374	12.1927	87.138	-10.4483	57.6608	-9.92045	42.2189	-6.79044	39.7423	-6.40604	38.7501	-7.75217	37.6672	-6.52995	34.6409	-1.35509	23.3668	-3.58454	20.3652	-5.29581	0.11755	0.33745	0.07841	0.30212	0.10091	0.26789			16.8334	-2.5807
1.04949	12.1693	87.1399	-10.4344	57.6648	-9.90943	42.2216	-6.78174	39.743	-6.39715	38.7543	-7.74077	37.6724	-6.5252	34.6411	-1.35318	23.3672	-3.57987	20.3682	-5.28883	0.11862	0.33496	0.07731	0.29818	0.09844	0.26455			16.8377	-2.57887
1.04531	12.1463	87.1416	-10.4202	57.6689	-9.89856	42.2244	-6.773	39.7435	-6.38856	38.7587	-7.72978	37.6775	-6.52047	34.6413	-1.35114	23.368	-3.57547	20.3711	-5.28155	0.1199	0.33259	0.07614	0.29412	0.09584	0.26145			16.8424	-2.57707
1.04131	12.1235	87.1432	-10.4058	57.6731	-9.88783	42.2274	-6.7643	39.7437	-6.38022	38.7631	-7.71923	37.6823	-6.51571	34.6415	-1.34899	23.3691	-3.5714	20.3741	-5.27401	0.12137	0.33029	0.07498	0.29004	0.09315	0.25863			16.8473	-2.57535
1.03759	12.1008	87.1447	-10.3912	57.6774	-9.87722	42.2306	-6.75574	39.7437	-6.37204	38.7676	-7.70917	37.6869	-6.51085	34.6417	-1.34677	23.3706	-3.56771	20.3768	-5.26628	0.12299	0.32801	0.07388	0.28604	0.09044	0.2561			16.8522	-2.57376
1.03426	12.078	87.1462	-10.3763	57.6817	-9.86671	42.234	-6.74738	39.7435	-6.36393	38.772	-7.69957	37.6911	-6.50583	34.6419	-1.34449	23.3725	-3.56444	20.3794	-5.25843	0.1247	0.32569	0.0729	0.2822	0.08779	0.25388			16.8569	-2.57233
1.03141	12.055	87.1476	-10.3613	57.686	-9.85626	42.2377	-6.73934	39.7431	-6.35581	38.7763	-7.69042	37.6949	-6.50059	34.6422	-1.34217	23.3748	-3.56161	20.3818	-5.25056	0.12643	0.32329	0.07211	0.27859	0.08527	0.25199			16.8614	-2.5711
1.02908	12.0318	87.149	-10.3461	57.6903	-9.84583	42.2418	-6.73166	39.7426	-6.34758	38.7803	-7.68163	37.6982	-6.49511	34.6425	-1.33984	23.3774	-3.55922	20.3839	-5.24274	0.12811	0.32076	0.07153	0.27527	0.08295	0.25042			16.8654	-2.57008
1.02731	12.0083	87.1504	-10.3307	57.6946	-9.83536	42.2462	-6.7244	39.7419	-6.33915	38.7841	-7.67314	37.7012	-6.48938	34.6429	-1.33748	23.3803	-3.55724	20.3858	-5.23505	0.12963	0.31808	0.0712	0.27224	0.08087	0.24917			16.8688	-2.56925
1.02609	11.9842	87.1519	-10.3152	57.6989	-9.82483	42.251	-6.71758	39.7413	-6.33044	38.7876	-7.66483	37.7038	-6.48338	34.6435	-1.33512	23.3834	-3.55563	20.3873	-5.22756	0.13092	0.31524	0.07114	0.2695	0.0791	0.24821			16.8715	-2.56859
1.02538	11.9598	87.1535	-10.2995	57.7032	-9.81421	42.2562	-6.71119	39.7407	-6.32139	38.7906	-7.65658	37.706	-6.47713	34.6442	-1.33275	23.3866	-3.55429	20.3886	-5.22032	0.13189	0.31224	0.07133	0.26701	0.07765	0.24751			16.8733	-2.56806
1.02509	11.935	87.1551	-10.2836	57.7075	-9.80346	42.2617	-6.70519	39.7401	-6.31195	38.7932	-7.64828	37.7079	-6.47066	34.645	-1.33036	23.3897	-3.55315	20.3896	-5.21336	0.13245	0.30909	0.07178	0.26472	0.07657	0.24701			16.8743	-2.56759
1.02513	11.9098	87.157	-10.2676	57.7118	-9.7926	42.2675	-6.69952	39.7398	-6.3021	38.7953	-7.63979	37.7097	-6.464	34.6459	-1.32795	23.3927	-3.55209	20.3903	-5.20669	0.13253	0.30585	0.07245	0.26254	0.07584	0.24666			16.8743	-2.5671
1.02537	11.8843	87.159	-10.2516	57.7162	-9.78161	42.2736	-6.69409	39.7396	-6.29181	38.7969	-7.63102	37.7113	-6.45718	34.6468	-1.32554	23.3955	-3.55099	20.3908	-5.20029	0.1321	0.30253	0.07331	0.26039	0.07546	0.24639			16.8733	-2.5665
1.02565	11.8588	87.1613	-10.2355	57.7207	-9.77052	42.2798	-6.68879	39.7396	-6.28112	38.7981	-7.62187	37.7128	-6.45027	34.6479	-1.32313	23.398	-3.54973	20.3912	-5.19412	0.13112	0.29919	0.0743	0.25817	0.07541	0.24611			16.8715	-2.56569
1.02583	11.8332	87.1638	-10.2194	57.7253	-9.75937	42.2862	-6.68351	39.7399	-6.27004	38.7989	-7.61227	37.7143	-6.44328	34.649	-1.32072	23.4001	-3.54822	20.3914	-5.18814	0.12959	0.29588	0.07536	0.25577	0.07567	0.24575			16.8689	-2.56458
1.02575	11.8078	87.1667	-10.2033	57.7302	-9.74818	42.2926	-6.67813	39.7403	-6.25862	38.7992	-7.60217	37.716	-6.43627	34.6502	-1.31835	23.4017	-3.54634	20.3916	-5.18227	0.12754	0.29264	0.07642	0.25312	0.07619	0.24523			16.8657	-2.56307
1.0253	11.7828	87.1699	-10.1874	57.7353	-9.73703	42.2989	-6.67256	39.7411	-6.24692	38.7993	-7.59157	37.7177	-6.42925	34.6514	-1.31604	23.4028	-3.54404	20.3918	-5.17643	0.12503	0.2895	0.07741	0.25013	0.07694	0.24447			16.8619	-2.5611
1.02435	11.7581	87.1734	-10.1717	57.7407	-9.72594	42.3051	-6.6667	39.742	-6.235	38.7991	-7.58046	37.7196	-6.42225	34.6526	-1.31381	23.4035	-3.54125	20.3921	-5.17054	0.12212	0.28648	0.07827	0.24677	0.07789	0.2434			16.8577	-2.55859
1.02283	11.734	87.1773	-10.1563	57.7464	-9.71498	42.3111	-6.6605	39.7431	-6.22293	38.7987	-7.56889	37.7217	-6.41528	34.6539	-1.31171	23.4038	-3.53795	20.3925	-5.16452	0.11893	0.28359	0.07893	0.243	0.07898	0.24198			16.8534	-2.55551
1.02069	11.7105	87.1816	-10.1412	57.7524	-9.70419	42.3169	-6.65394	39.7444	-6.21078	38.7982	-7.55691	37.724	-6.40834	34.6552	-1.30976	23.4036	-3.53416	20.3931	-5.15831	0.11556	0.28084	0.07932	0.23882	0.08019	0.24016			16.8492	-2.55184
1.01793	11.6876	87.1862	-10.1265	57.7588	-9.6936	42.3225	-6.64704	39.7458	-6.19861	38.7978	-7.54458	37.7264	-6.40144	34.6564	-1.30799	23.4031	-3.52991	20.394	-5.15186	0.11215	0.2782	0.07941	0.23425	0.08148	0.23792			16.8451	-2.54761
1.01458	11.6653	87.1912	-10.1122	57.7655	-9.68325	42.3276	-6.63983	39.7472	-6.18648	38.7974	-7.532	37.7289	-6.39455	34.6577	-1.30642	23.4023	-3.52526	20.3951	-5.14512	0.1088	0.27568	0.07915	0.22935	0.08283	0.23528			16.8414	-2.54283
1.01069	11.6436	87.1965	-10.0984	57.7724	-9.67314	42.3325	-6.63241	39.7487	-6.17443	38.7971	-7.51923	37.7316	-6.38767	34.659	-1.30505	23.4014	-3.52029	20.3965	-5.1381	0.10565	0.27323	0.07854	0.22418	0.08421	0.23225			16.8383	-2.53758
1.00636	11.6224	87.2022	-10.0851	57.7796	-9.66327	42.337	-6.62486	39.7501	-6.16249	38.797	-7.50636	37.7343	-6.38079	34.6603	-1.3039	23.4003	-3.5151	20.3982	-5.13079	0.10278	0.27083	0.07757	0.21883	0.08561	0.22887			16.8357	-2.53194
1.00169	11.6016	87.2081	-10.0723	57.787	-9.65364	42.3411	-6.61732	39.7514	-6.1507	38.7971	-7.49344	37.7369	-6.3739	34.6616	-1.30293	23.3992	-3.50979	20.4001	-5.12323	0.10029	0.26846	0.07626	0.21338	0.08702	0.22521			16.8339	-2.526
0.99682	11.581	87.2143	-10.0599	57.7945	-9.64422	42.345	-6.6099	39.7527	-6.13906	38.7975	-7.48053	37.7395	-6.36699	34.6629	-1.30213	23.3982	-3.50444	20.4024	-5.11547	0.09824	0.26612	0.07466	0.20795	0.08842	0.22132			16.8328	-2.51987
0.99186	11.5607	87.2208	-10.0479	57.802	-9.63498	42.3484	-6.60273	39.7538	-6.12759	38.7981	-7.46766	37.7419	-6.36006	34.6642	-1.30144	23.3973	-3.49916	20.4049	-5.10757	0.09663	0.26378	0.07281	0.20263	0.0898	0.21728			16.8325	-2.51367
0.98692	11.5403	87.2274	-10.0362	57.8095	-9.62587	42.3516	-6.59589	39.7548	-6.11627	38.799	-7.45485	37.7442	-6.35312	34.6654	-1.30082	23.3966	-3.494	20.4075	-5.09961	0.09549	0.26146	0.07077	0.19751	0.09115	0.21317			16.8328	-2.50751
0.98212	11.5199	87.2342	-10.0249	57.8168	-9.61685	42.3545	-6.58946	39.7557	-6.10511	38.8001	-7.44208	37.7464	-6.34619	34.6666	-1.30021	23.396	-3.48903	20.4103	-5.09167	0.09477	0.25917	0.06863	0.19268	0.09245	0.20905			16.8338	-2.50149
0.97754	11.4994	87.241	-10.0139	57.824	-9.60789	42.3571	-6.58347	39.7564	-6.09409	38.8014	-7.42933	37.7483	-6.33928	34.6678	-1.29953	23.3956	-3.48427	20.4131	-5.0838	0.09443	0.25691	0.06646	0.18819	0.09368	0.20498			16.8353	-2.49573
0.97322	11.4787	87.2478	-10.003	57.8311	-9.59895	42.3594	-6.57791	39.757	-6.08321	38.8029	-7.41658	37.7501	-6.33242	34.6689	-1.29873	23.3953	-3.47972	20.4158	-5.07608	0.09438	0.25473	0.06433	0.1841	0.09484	0.20102			16.8372	-2.49028
0.96919	11.4577	87.2547	-9.99232	57.8378	-9.59	42.3614	-6.57273	39.7575	-6.07246	38.8045	-7.40377	37.7518	-6.32565	34.6699	-1.29775	23.3951	-3.47536	20.4184	-5.06855	0.09454	0.25263	0.06233	0.18044	0.09589	0.19719			16.8394	-2.48524
0.96547	11.4365	87.2614	-9.98172	57.8443	-9.58104	42.3632	-6.56784	39.7578	-6.06184	38.8062	-7.39086	37.7533	-6.31897	34.6709	-1.29653	23.3949	-3.47116	20.4208	-5.06123	0.09481	0.25063	0.06053	0.17723	0.09682	0.1935			16.8417	-2.48063
0.96201	11.415	87.268	-9.9712	57.8506	-9.57204	42.3648	-6.56311	39.7582	-6.05135	38.8079	-7.37781	37.7548	-6.31243	34.6717	-1.29503	23.3947	-3.46705	20.4228	-5.05412	0.09511	0.24873	0.05896	0.17445	0.09761	0.18994			16.8439	-2.4765
0.95878	11.3933	87.2744	-9.96075	57.8566	-9.56303	42.3661	-6.55839	39.7584	-6.041	38.8096	-7.36458	37.7563	-6.30603	34.6724	-1.29324	23.3945	-3.46297	20.4245	-5.04721	0.09536	0.24692	0.05768	0.17209	0.09823	0.18651			16.846	-2.47285
0.9557	11.3714	87.2806	-9.95035	57.8625	-9.55402	42.3672	-6.55351	39.7587	-6.03082	38.8112	-7.35114	37.7578	-6.29978	34.673	-1.29114	23.3942	-3.45885	20.4258	-5.04045	0.0955	0.24518	0.05671	0.1701	0.09866	0.18316			16.8478	-2.46967
0.95272	11.3493	87.2865	-9.94002	57.8681	-9.54504	42.3681	-6.54832	39.7589	-6.0208	38.8128	-7.3375	37.7594	-6.2937	34.6735	-1.28875	23.3937	-3.45462	20.4266	-5.0338	0.09548	0.24344	0.05605	0.16845	0.0989	0.17985			16.8493	-2.46694
0.94976	11.3271	87.2921	-9.92978	57.8737	-9.53614	42.3688	-6.54265	39.7592	-6.01099	38.8143	-7.32366	37.7611	-6.28777	34.6739	-1.2861	23.393	-3.45023	20.4269	-5.02717	0.09528	0.24165	0.05569	0.16707	0.09893	0.17653			16.8502	-2.46463
0.94676	11.3047	87.2973	-9.91966	57.8792	-9.52734	42.3694	-6.53639	39.7596	-6.00138	38.8157	-7.30964	37.7631	-6.28196	34.6742	-1.28322	23.3921	-3.44564	20.4268	-5.02051	0.09492	0.23972	0.05561	0.16589	0.09875	0.17317			16.8508	-2.46269
0.94366	11.2823	87.302	-9.9097	57.8847	-9.5187	42.3699	-6.52944	39.76	-5.99202	38.817	-7.29549	37.7653	-6.27626	34.6745	-1.28017	23.391	-3.44083	20.4263	-5.01372	0.09443	0.23756	0.05578	0.16485	0.09838	0.16972			16.8508	-2.46107
0.94044	11.2597	87.3064	-9.89992	57.8903	-9.51024	42.3703	-6.52178	39.7605	-5.98291	38.8182	-7.28128	37.7677	-6.27062	34.6746	-1.27701	23.3897	-3.4358	20.4254	-5.00675	0.09386	0.23507	0.05615	0.16387	0.09782	0.16617			16.8504	-2.45973
0.93706	11.237	87.3104	-9.89036	57.8959	-9.50199	42.3707	-6.5134	39.7611	-5.97407	38.8193	-7.26707	37.7703	-6.265	34.6748	-1.2738	23.3883	-3.43057	20.4243	-4.99954	0.09328	0.23216	0.05668	0.16288	0.0971	0.16249			16.8496	-2.4586
0.93354	11.2143	87.3139	-9.88101	57.9017	-9.49397	42.3712	-6.50437	39.7618	-5.96549	38.8204	-7.25293	37.7732	-6.25935	34.6749	-1.27061	23.3868	-3.42519	20.4229	-4.99206	0.09277	0.22875	0.05731	0.16182	0.09626	0.1587			16.8484	-2.45764
0.92989	11.1914	87.317	-9.87189	57.9075	-9.48617	42.3717	-6.49479	39.7626	-5.95719	38.8214	-7.23896	37.7764	-6.25362	34.675	-1.26749	23.3853	-3.41971	20.4215	-4.98429	0.0924	0.22479	0.05801	0.16062	0.09533	0.1548			16.847	-2.45679
0.92617	11.1684	87.3197	-9.86298	57.9134	-9.47856	42.3724	-6.48483	39.7636	-5.94914	38.8224	-7.22523	37.7797	-6.24776	34.6752	-1.26449	23.3838	-3.41421	20.4201	-4.97626	0.09224	0.22024	0.05874	0.15923	0.09434	0.15085			16.8453	-2.45599
0.92242	11.1452	87.322	-9.85423	57.9193	-9.47112	42.3734	-6.47464	39.7647	-5.94133	38.8235	-7.21181	37.7832	-6.24174	34.6754	-1.26165	23.3825	-3.40877	20.4188	-4.96799	0.09234	0.21512	0.05947	0.1576	0.09336	0.14686			16.8436	-2.45521
0.9187	11.122	87.3241	-9.84561	57.9251	-9.46378	42.3745	-6.46443	39.7659	-5.93373	38.8246	-7.19877	37.7869	-6.23551	34.6757	-1.25899	23.3813	-3.40346	20.4178	-4.95956	0.09274	0.20946	0.06018	0.1557	0.09241	0.14291			16.8419	-2.4544
0.91507	11.0987	87.3259	-9.83704	57.9308	-9.45647	42.3759	-6.45437	39.7672	-5.9263	38.8258	-7.18615	37.7906	-6.22907	34.676	-1.25653	23.3804	-3.39836	20.4172	-4.95103	0.09345	0.20336	0.06086	0.1535	0.09154	0.13905			16.8403	-2.45351
0.9116	11.0754	87.3275	-9.82845	57.9364	-9.44911	42.3776	-6.44465	39.7688	-5.91902	38.8272	-7.17401	37.7945	-6.22239	34.6764	-1.25427	23.3798	-3.39353	20.417	-4.94252	0.09445	0.19692	0.06152	0.151	0.09079	0.13532			16.8388	-2.45251
0.90834	11.0521	87.329	-9.81974	57.9416	-9.44161	42.3795	-6.43541	39.7705	-5.91183	38.8287	-7.16237	37.7984	-6.21548	34.6768	-1.25219	23.3795	-3.389	20.4173	-4.9341	0.0957	0.19029	0.06214	0.14822	0.09019	0.13178			16.8375	-2.45135
0.90532	11.029	87.3305	-9.81084	57.9465	-9.43387	42.3816	-6.42674	39.7723	-5.9047	38.8304	-7.15123	37.8025	-6.20837	34.6773	-1.25027	23.3796	-3.38481	20.4181	-4.9259	0.09714	0.18364	0.06274	0.14516	0.08975	0.12845			16.8365	-2.45001
0.90258	11.0061	87.332	-9.80164	57.9509	-9.4258	42.3839	-6.41871	39.7743	-5.89758	38.8323	-7.1406	37.8065	-6.20109	34.6779	-1.2485	23.3801	-3.38094	20.4195	-4.91799	0.09867	0.17714	0.06332	0.14189	0.08949	0.12535			16.8357	-2.44846
0.90011	10.9836	87.3337	-9.79209	57.9548	-9.41732	42.3862	-6.41129	39.7764	-5.89044	38.8345	-7.13047	37.8107	-6.19368	34.6784	-1.24684	23.381	-3.37739	20.4214	-4.91045	0.10021	0.17099	0.06388	0.13845	0.08942	0.12249			16.8353	-2.44667
0.89792	10.9615	87.3356	-9.78211	57.9582	-9.40836	42.3886	-6.40445	39.7787	-5.88322	38.8369	-7.12082	37.815	-6.1862	34.679	-1.24527	23.3823	-3.37411	20.4238	-4.90335	0.10165	0.16533	0.06442	0.13492	0.08952	0.11986			16.8352	-2.44463
0.89598	10.9399	87.3378	-9.77167	57.9611	-9.39887	42.391	-6.39806	39.7811	-5.87591	38.8396	-7.11164	37.8194	-6.17871	34.6796	-1.24375	23.3839	-3.37106	20.4267	-4.89672	0.1029	0.1603	0.06492	0.13138	0.08977	0.11743			16.8354	-2.44232
0.89426	10.9188	87.3403	-9.76075	57.9633	-9.38882	42.3932	-6.392	39.7837	-5.86848	38.8426	-7.10289	37.8239	-6.1713	34.6802	-1.24227	23.3859	-3.36817	20.43	-4.89056	0.10387	0.15602	0.06536	0.1279	0.09016	0.11515			16.8359	-2.43976
0.89273	10.8983	87.3432	-9.74934	57.9651	-9.37822	42.3952	-6.38608	39.7863	-5.86091	38.8458	-7.09455	37.8287	-6.16402	34.6807	-1.2408	23.3882	-3.36538	20.4336	-4.88486	0.10449	0.15254	0.06569	0.12459	0.09064	0.11299			16.8367	-2.43695
0.89133	10.8784	87.3465	-9.73747	57.9664	-9.36709	42.3971	-6.38012	39.7889	-5.85317	38.8494	-7.08658	37.8337	-6.15695	34.6812	-1.23935	23.3907	-3.36262	20.4373	-4.87957	0.10473	0.14988	0.06587	0.12151	0.09118	0.11091			16.8377	-2.43391
0.89004	10.859	87.3502	-9.72519	57.9674	-9.35549	42.3987	-6.37394	39.7916	-5.84528	38.8532	-7.07896	37.8389	-6.15016	34.6816	-1.23789	23.3935	-3.35984	20.4412	-4.87462	0.10457	0.148	0.06584	0.11874	0.09174	0.10884			16.8391	-2.43069
0.8888	10.8399	87.3543	-9.71255	57.9681	-9.34348	42.4	-6.36737	39.7942	-5.83721	38.8572	-7.07164	37.8444	-6.1437	34.6819	-1.23642	23.3965	-3.35699	20.4452	-4.86995	0.10403	0.14683	0.06556	0.11634	0.09229	0.10678			16.8407	-2.42733
0.88758	10.8212	87.3587	-9.69963	57.9688	-9.33116	42.4012	-6.36028	39.7968	-5.82898	38.8615	-7.06459	37.8501	-6.13762	34.6822	-1.23494	23.3996	-3.35405	20.4491	-4.86545	0.10315	0.14625	0.06496	0.11435	0.09277	0.10468			16.8425	-2.42388
0.88637	10.8027	87.3635	-9.68652	57.9694	-9.31865	42.4021	-6.35259	39.7992	-5.82059	38.8659	-7.05777	37.856	-6.13193	34.6824	-1.23346	23.4028	-3.35101	20.453	-4.86104	0.10201	0.14611	0.06399	0.11278	0.09317	0.10254			16.8446	-2.42042
0.88515	10.7842	87.3684	-9.67329	57.9703	-9.30607	42.4029	-6.34425	39.8016	-5.81205	38.8704	-7.05112	37.8621	-6.12666	34.6825	-1.23196	23.4061	-3.34787	20.4567	-4.85664	0.10069	0.14623	0.06263	0.11163	0.09345	0.10038			16.8469	-2.41701
0.88392	10.7655	87.3736	-9.66003	57.9714	-9.29354	42.4036	-6.33529	39.8037	-5.80336	38.8749	-7.04458	37.8683	-6.12179	34.6826	-1.23044	23.4095	-3.34465	20.4602	-4.85217	0.09931	0.14646	0.06084	0.11086	0.09359	0.09821			16.8495	-2.41373
0.88267	10.7465	87.3788	-9.6468	57.9729	-9.28119	42.4044	-6.32577	39.8056	-5.79454	38.8794	-7.0381	37.8745	-6.11729	34.6826	-1.2289	23.4129	-3.34139	20.4636	-4.84757	0.09796	0.1466	0.05864	0.11043	0.09359	0.09608			16.8522	-2.41065
0.88142	10.7271	87.384	-9.63368	57.975	-9.26914	42.4053	-6.3158	39.8074	-5.78561	38.8839	-7.03158	37.8806	-6.11311	34.6826	-1.22731	23.4163	-3.33814	20.4668	-4.84281	0.09677	0.14651	0.05603	0.11025	0.09344	0.09404			16.8551	-2.40784
0.88019	10.7071	87.3892	-9.62068	57.9776	-9.25748	42.4064	-6.30553	39.8088	-5.77657	38.8881	-7.02496	37.8865	-6.10919	34.6826	-1.22567	23.4196	-3.33494	20.4698	-4.83788	0.09582	0.14605	0.05308	0.11022	0.09316	0.09214			16.8582	-2.40534
0.87899	10.6865	87.3942	-9.60786	57.981	-9.24628	42.4078	-6.29515	39.81	-5.76744	38.8921	-7.01814	37.8921	-6.10543	34.6826	-1.22395	23.4229	-3.33184	20.4728	-4.83279	0.0952	0.14513	0.04987	0.11026	0.09275	0.09043			16.8614	-2.40322
0.87784	10.6654	87.3991	-9.5952	57.985	-9.23562	42.4095	-6.28484	39.811	-5.75824	38.8958	-7.01104	37.8972	-6.10176	34.6826	-1.22215	23.4261	-3.32887	20.4755	-4.82757	0.09494	0.14367	0.04648	0.11024	0.09223	0.08897			16.8646	-2.40149
0.87674	10.6436	87.4037	-9.5827	57.9896	-9.22552	42.4116	-6.27479	39.8117	-5.74897	38.8991	-7.00356	37.9017	-6.09806	34.6827	-1.22024	23.4291	-3.32608	20.4783	-4.82227	0.09509	0.14167	0.04304	0.11006	0.09165	0.08778			16.8678	-2.40015
0.87569	10.6213	87.4081	-9.57035	57.995	-9.21598	42.4141	-6.26515	39.8121	-5.73964	38.902	-6.99563	37.9056	-6.09424	34.6829	-1.21821	23.432	-3.32346	20.4809	-4.81694	0.09563	0.13912	0.03967	0.10964	0.09101	0.08689			16.8709	-2.39921
0.8747	10.5986	87.4121	-9.55812	58.0008	-9.20698	42.417	-6.25607	39.8123	-5.73028	38.9045	-6.98718	37.9086	-6.09017	34.6833	-1.21607	23.4347	-3.32102	20.4836	-4.81167	0.09652	0.13607	0.03653	0.10889	0.09037	0.08629			16.8738	-2.39862
0.87376	10.5756	87.416	-9.54596	58.0071	-9.19848	42.4203	-6.24764	39.8123	-5.7209	38.9064	-6.97816	37.9109	-6.08578	34.6837	-1.21381	23.4371	-3.31874	20.4862	-4.80651	0.09771	0.1326	0.03375	0.10775	0.08973	0.08596			16.8765	-2.39835
0.87284	10.5525	87.4196	-9.53385	58.0138	-9.19042	42.4238	-6.2399	39.8121	-5.7115	38.9079	-6.96852	37.9122	-6.08097	34.6843	-1.21145	23.4392	-3.31657	20.4888	-4.80152	0.09911	0.12878	0.03145	0.10619	0.08914	0.08585			16.8788	-2.39831
0.87192	10.5294	87.423	-9.52176	58.0207	-9.18273	42.4275	-6.23288	39.8117	-5.70209	38.909	-6.95827	37.9127	-6.07568	34.685	-1.20902	23.441	-3.31447	20.4913	-4.79674	0.10062	0.12472	0.02976	0.10421	0.0886	0.08591			16.8806	-2.39845
0.87097	10.5064	87.4262	-9.50967	58.0277	-9.1753	42.4314	-6.22651	39.8112	-5.69269	38.9097	-6.94742	37.9124	-6.06987	34.6859	-1.20653	23.4426	-3.31238	20.4938	-4.79221	0.10213	0.12049	0.02875	0.10181	0.08814	0.08605			16.882	-2.39866
0.86998	10.4838	87.4294	-9.49755	58.0347	-9.16806	42.4354	-6.22074	39.8106	-5.6833	38.9099	-6.93601	37.9113	-6.06351	34.6869	-1.20404	23.4437	-3.31021	20.4962	-4.78792	0.10353	0.11618	0.02849	0.09903	0.08776	0.0862			16.8828	-2.39887
0.86889	10.4614	87.4326	-9.48543	58.0416	-9.16091	42.4393	-6.21544	39.8099	-5.67393	38.9099	-6.9241	37.9095	-6.05662	34.688	-1.20159	23.4446	-3.30791	20.4986	-4.78385	0.10472	0.11187	0.029	0.09595	0.08745	0.08626			16.883	-2.39898
0.8677	10.4395	87.4357	-9.4733	58.0482	-9.15377	42.4431	-6.2105	39.8092	-5.66458	38.9097	-6.91178	37.9072	-6.04921	34.6893	-1.19921	23.4452	-3.30542	20.5007	-4.77996	0.1056	0.1076	0.03026	0.09261	0.08722	0.08615			16.8826	-2.39891
0.86638	10.418	87.439	-9.46119	58.0544	-9.14657	42.4467	-6.20579	39.8084	-5.65525	38.9092	-6.89916	37.9046	-6.04136	34.6906	-1.19697	23.4455	-3.30266	20.5027	-4.77618	0.10611	0.10342	0.03221	0.08911	0.08705	0.08581			16.8816	-2.3986
0.86491	10.397	87.4424	-9.44914	58.0603	-9.13925	42.4502	-6.20118	39.8077	-5.64594	38.9087	-6.88634	37.9017	-6.03314	34.692	-1.19488	23.4456	-3.29962	20.5046	-4.77243	0.10619	0.09933	0.03478	0.08552	0.08693	0.08517			16.8801	-2.39799
0.86327	10.3762	87.4459	-9.43717	58.0657	-9.13176	42.4534	-6.19656	39.8069	-5.63664	38.9082	-6.87346	37.899	-6.02464	34.6934	-1.19299	23.4455	-3.29626	20.5062	-4.76862	0.10581	0.09536	0.03783	0.08191	0.08684	0.08422			16.878	-2.39703
0.86145	10.3558	87.4497	-9.42534	58.0707	-9.12408	42.4564	-6.19187	39.8062	-5.62734	38.9077	-6.86062	37.8964	-6.01597	34.6948	-1.19131	23.4453	-3.29259	20.5076	-4.76464	0.10498	0.09149	0.04121	0.07835	0.08675	0.08293			16.8756	-2.39572
0.85946	10.3355	87.4535	-9.41368	58.0752	-9.1162	42.4593	-6.18704	39.8056	-5.61804	38.9074	-6.84795	37.8943	-6.00725	34.6961	-1.18985	23.4451	-3.28862	20.5087	-4.7604	0.1037	0.08774	0.04477	0.07487	0.08667	0.08134			16.8729	-2.39405
0.85728	10.3153	87.4576	-9.40223	58.0793	-9.10811	42.4621	-6.18207	39.8051	-5.60872	38.9072	-6.83553	37.8927	-5.99859	34.6973	-1.1886	23.4448	-3.28438	20.5097	-4.75581	0.10204	0.0841	0.04832	0.0715	0.08656	0.07946			16.87	-2.39205
0.85493	10.2951	87.4618	-9.391	58.083	-9.09984	42.4649	-6.17697	39.8047	-5.59937	38.9072	-6.82344	37.892	-5.99011	34.6983	-1.18753	23.4447	-3.27993	20.5105	-4.7508	0.10003	0.08059	0.05169	0.06826	0.08643	0.07735			16.867	-2.38974
0.85238	10.2749	87.4661	-9.38	58.0865	-9.09141	42.4678	-6.1718	39.8044	-5.58998	38.9074	-6.81175	37.892	-5.98188	34.6992	-1.18662	23.4445	-3.27533	20.5112	-4.74532	0.09776	0.07725	0.05471	0.06514	0.08628	0.07507			16.8641	-2.38718
0.84966	10.2545	87.4706	-9.36923	58.0897	-9.08283	42.4708	-6.16661	39.8043	-5.58054	38.9078	-6.80047	37.8931	-5.97398	34.6998	-1.18581	23.4445	-3.27065	20.5118	-4.73934	0.0953	0.0741	0.05723	0.06211	0.0861	0.07269			16.8614	-2.38443
0.84674	10.234	87.475	-9.35869	58.0928	-9.07414	42.4741	-6.16148	39.8043	-5.57104	38.9084	-6.7896	37.895	-5.96647	34.7002	-1.18505	23.4446	-3.26597	20.5123	-4.73287	0.09273	0.07121	0.05914	0.05915	0.08592	0.07026			16.8589	-2.38155
0.84365	10.2135	87.4795	-9.34832	58.0959	-9.06537	42.4776	-6.15649	39.8044	-5.56149	38.9093	-6.77912	37.898	-5.95938	34.7004	-1.18429	23.4447	-3.26135	20.5129	-4.72593	0.09013	0.06863	0.06035	0.05622	0.08574	0.06785			16.8568	-2.37861
0.84036	10.193	87.484	-9.33811	58.099	-9.05655	42.4815	-6.15171	39.8048	-5.55188	38.9104	-6.76899	37.902	-5.95269	34.7003	-1.18348	23.4449	-3.25686	20.5134	-4.71858	0.08757	0.06642	0.06081	0.05329	0.08558	0.06549			16.855	-2.37568
0.83689	10.1725	87.4884	-9.32799	58.1023	-9.04767	42.4857	-6.14718	39.8053	-5.54221	38.9116	-6.75914	37.9067	-5.9464	34.7001	-1.18257	23.4452	-3.25254	20.5141	-4.71091	0.08512	0.06465	0.06051	0.05035	0.08546	0.06319			16.8538	-2.37281
0.83324	10.1523	87.4928	-9.31793	58.1058	-9.03877	42.4901	-6.14292	39.806	-5.5325	38.9131	-6.7495	37.9122	-5.94045	34.6996	-1.18152	23.4454	-3.24843	20.5148	-4.70301	0.08283	0.06335	0.05949	0.04737	0.08539	0.06095			16.8529	-2.37004
0.82942	10.1323	87.4971	-9.30786	58.1096	-9.02985	42.4949	-6.13892	39.8068	-5.52277	38.9147	-6.73999	37.9183	-5.93478	34.6991	-1.18031	23.4455	-3.24456	20.5157	-4.69499	0.08074	0.06255	0.05781	0.04436	0.08538	0.05875			16.8526	-2.36742
0.82544	10.1128	87.5013	-9.29775	58.1138	-9.0209	42.4998	-6.13515	39.8077	-5.51303	38.9165	-6.73051	37.9248	-5.92933	34.6985	-1.17893	23.4454	-3.24092	20.5167	-4.68697	0.07888	0.06222	0.05559	0.04134	0.08543	0.05656			16.8526	-2.36497
0.82134	10.0937	87.5054	-9.28756	58.1183	-9.01193	42.5047	-6.13152	39.8088	-5.50331	38.9184	-6.72101	37.9316	-5.92402	34.6978	-1.17738	23.4452	-3.23749	20.5177	-4.67906	0.07728	0.06233	0.05295	0.03835	0.08554	0.05432			16.8529	-2.36269
0.81714	10.0752	87.5096	-9.27727	58.1233	-9.00293	42.5096	-6.12794	39.8099	-5.49363	38.9205	-6.71142	37.9384	-5.91879	34.6972	-1.17569	23.4447	-3.23424	20.5188	-4.67136	0.07595	0.0628	0.05007	0.03541	0.08568	0.05196			16.8535	-2.36058
0.8129	10.0572	87.5137	-9.26685	58.1288	-8.99391	42.5143	-6.12429	39.8111	-5.48403	38.9228	-6.70168	37.9451	-5.91356	34.6968	-1.17389	23.4439	-3.23114	20.5199	-4.66398	0.07488	0.06351	0.0471	0.03261	0.08582	0.04945			16.8543	-2.35861
0.80867	10.0398	87.5178	-9.25632	58.1346	-8.98486	42.5187	-6.12047	39.8123	-5.47453	38.9251	-6.69176	37.9515	-5.90829	34.6966	-1.17201	23.4428	-3.22812	20.521	-4.65696	0.07408	0.06432	0.04422	0.02998	0.08593	0.04672			16.8551	-2.35677
0.8045	10.0227	87.522	-9.24569	58.1408	-8.97579	42.5228	-6.11634	39.8135	-5.46517	38.9276	-6.68165	37.9576	-5.90296	34.6965	-1.17011	23.4414	-3.22514	20.522	-4.65037	0.07354	0.06505	0.04162	0.02758	0.08597	0.04374			16.856	-2.355
0.80047	10.006	87.5262	-9.23499	58.1474	-8.96672	42.5263	-6.1118	39.8147	-5.45596	38.9303	-6.67136	37.9631	-5.89756	34.6968	-1.16823	23.4397	-3.22214	20.523	-4.64421	0.07322	0.06553	0.03943	0.02546	0.08588	0.04052			16.8569	-2.35329
0.79662	9.98944	87.5304	-9.22426	58.1542	-8.95768	42.5292	-6.10678	39.8159	-5.44694	38.933	-6.66089	37.9681	-5.8921	34.6974	-1.16643	23.4378	-3.21905	20.5237	-4.63849	0.07312	0.06559	0.0378	0.02364	0.08561	0.03704			16.8576	-2.35158
0.79303	9.97284	87.5348	-9.21353	58.1613	-8.9487	42.5316	-6.10123	39.817	-5.43812	38.9359	-6.65027	37.9725	-5.88664	34.6983	-1.16474	23.4357	-3.21583	20.5243	-4.63317	0.0732	0.06506	0.03684	0.02213	0.08513	0.03337			16.8581	-2.34983
0.78974	9.95604	87.5391	-9.20286	58.1685	-8.93981	42.5334	-6.09513	39.818	-5.42953	38.9387	-6.63954	37.9763	-5.88121	34.6995	-1.16319	23.4336	-3.21245	20.5247	-4.6282	0.07342	0.06381	0.0366	0.02093	0.0844	0.02955			16.8584	-2.34802
0.78679	9.93884	87.5435	-9.19227	58.1758	-8.93107	42.5346	-6.0885	39.8191	-5.42117	38.9415	-6.62875	37.9796	-5.8759	34.701	-1.1618	23.4314	-3.20886	20.5249	-4.62351	0.07375	0.06176	0.03713	0.01998	0.08341	0.02567			16.8586	-2.34611
0.7842	9.92112	87.548	-9.1818	58.183	-8.92251	42.5353	-6.08141	39.8201	-5.41305	38.9442	-6.61793	37.9823	-5.87076	34.7028	-1.16057	23.4292	-3.20506	20.525	-4.61901	0.07414	0.05888	0.03841	0.01924	0.08214	0.02182			16.8585	-2.3441
0.78196	9.90274	87.5524	-9.17147	58.1901	-8.91418	42.5356	-6.07395	39.8212	-5.40518	38.9468	-6.60711	37.9847	-5.86588	34.7048	-1.1595	23.4272	-3.20104	20.5249	-4.61462	0.07455	0.05517	0.0404	0.01863	0.08063	0.0181			16.8583	-2.34197
0.78006	9.88366	87.5567	-9.16128	58.197	-8.90611	42.5356	-6.06622	39.8223	-5.39755	38.9491	-6.59632	37.9868	-5.86131	34.707	-1.15856	23.4255	-3.1968	20.5248	-4.61024	0.07493	0.05073	0.04302	0.01805	0.07891	0.01459			16.858	-2.33973
0.77846	9.86386	87.561	-9.15122	58.2035	-8.89833	42.5354	-6.05837	39.8236	-5.39016	38.9511	-6.58558	37.9888	-5.85711	34.7092	-1.15773	23.424	-3.19237	20.5246	-4.60579	0.07522	0.04568	0.04613	0.01742	0.07705	0.01138			16.8576	-2.3374
0.7771	9.84341	87.5651	-9.14128	58.2097	-8.89085	42.5351	-6.05051	39.825	-5.38299	38.9527	-6.5749	37.9907	-5.85331	34.7115	-1.15697	23.4229	-3.18776	20.5245	-4.60121	0.07537	0.04021	0.0496	0.01665	0.07514	0.00852			16.8571	-2.33498
0.77591	9.82241	87.5691	-9.13139	58.2153	-8.88366	42.5349	-6.04277	39.8266	-5.37604	38.9539	-6.56428	37.9926	-5.8499	34.7138	-1.15624	23.4221	-3.18302	20.5245	-4.59642	0.07536	0.03452	0.05326	0.01565	0.07327	0.00604			16.8567	-2.33252
0.7748	9.80103	87.573	-9.12153	58.2204	-8.87675	42.5347	-6.03525	39.8284	-5.36929	38.9546	-6.55371	37.9948	-5.84687	34.7159	-1.1555	23.4218	-3.17819	20.5247	-4.59139	0.07513	0.02884	0.05692	0.01437	0.07156	0.00392			16.8563	-2.33003
0.7737	9.77946	87.5767	-9.11162	58.2249	-8.87006	42.5348	-6.02804	39.8305	-5.36272	38.9547	-6.54319	37.9973	-5.84416	34.7178	-1.15472	23.4218	-3.17333	20.5251	-4.58609	0.07466	0.02342	0.06042	0.01276	0.07013	0.00213			16.8561	-2.32756
0.77253	9.75791	87.5803	-9.10159	58.2288	-8.86356	42.535	-6.02119	39.8329	-5.35632	38.9544	-6.5327	38	-5.84171	34.7195	-1.15387	23.4222	-3.16847	20.5258	-4.58053	0.07394	0.01846	0.06356	0.01082	0.06908	0.000581859			16.856	-2.32513
0.77121	9.73658	87.5837	-9.0914	58.2321	-8.85716	42.5356	-6.0147	39.8355	-5.35005	38.9535	-6.52222	38.0032	-5.83942	34.7209	-1.15293	23.4229	-3.16368	20.5268	-4.57472	0.07298	0.01414	0.06618	0.00857	0.06851	-0.000811187			16.856	-2.32278
0.76969	9.71569	87.5871	-9.08097	58.2347	-8.85078	42.5364	-6.00857	39.8384	-5.34389	38.9523	-6.51176	38.0068	-5.83719	34.7221	-1.1519	23.4238	-3.15902	20.5281	-4.56871	0.07179	0.0106	0.06816	0.00606	0.0685	-0.00217			16.8562	-2.32053
0.76795	9.69538	87.5905	-9.07026	58.2368	-8.84435	42.5375	-6.00273	39.8415	-5.33782	38.9508	-6.50132	38.0108	-5.83492	34.7229	-1.15078	23.425	-3.15455	20.5298	-4.56253	0.07041	0.00792	0.06938	0.00335	0.0691	-0.00361			16.8566	-2.3184
0.76595	9.67578	87.5939	-9.05925	58.2383	-8.83777	42.5388	-5.99711	39.8448	-5.33181	38.949	-6.4909	38.0152	-5.83249	34.7234	-1.14957	23.4263	-3.15031	20.5317	-4.55626	0.06889	0.00611	0.06977	0.0005233	0.07032	-0.00526			16.8571	-2.31639
0.76373	9.65692	87.5974	-9.0479	58.2394	-8.83096	42.5403	-5.99163	39.8482	-5.32582	38.9472	-6.48054	38.0199	-5.82981	34.7236	-1.14831	23.4276	-3.14636	20.534	-4.54996	0.0673	0.00511	0.06929	-0.00231	0.07213	-0.00721			16.8576	-2.3145
0.76131	9.63881	87.601	-9.03624	58.2402	-8.82385	42.5419	-5.98618	39.8516	-5.31983	38.9455	-6.47025	38.0249	-5.82681	34.7236	-1.147	23.429	-3.14276	20.5364	-4.54369	0.06572	0.00483	0.06797	-0.00507	0.07448	-0.00953			16.8583	-2.31274
0.75875	9.62136	87.6048	-9.02428	58.2407	-8.8164	42.5436	-5.98067	39.8548	-5.31379	38.944	-6.4601	38.0302	-5.82342	34.7233	-1.14568	23.4304	-3.13953	20.539	-4.53754	0.06421	0.0051	0.06585	-0.00767	0.07725	-0.01225			16.859	-2.31109
0.75612	9.60445	87.6089	-9.01207	58.2412	-8.80858	42.5453	-5.97501	39.8579	-5.30767	38.943	-6.45012	38.0355	-5.81963	34.7229	-1.14436	23.4317	-3.13671	20.5418	-4.53156	0.06287	0.00574	0.06303	-0.01003	0.08032	-0.01536			16.8596	-2.30952
0.7535	9.58791	87.6132	-8.99966	58.2417	-8.80036	42.5471	-5.96912	39.8607	-5.30144	38.9425	-6.44036	38.0409	-5.81544	34.7223	-1.14306	23.433	-3.13433	20.5445	-4.5258	0.06176	0.00653	0.05962	-0.01212	0.08352	-0.01881			16.8603	-2.30801
0.75097	9.57153	87.6178	-8.98714	58.2423	-8.79177	42.5489	-5.96296	39.8632	-5.29507	38.9427	-6.43088	38.0463	-5.81088	34.7216	-1.14179	23.4342	-3.13238	20.5473	-4.52032	0.06095	0.00726	0.05578	-0.01393	0.08666	-0.02249			16.861	-2.30653
0.74859	9.5551	87.6226	-8.9746	58.2432	-8.78286	42.5507	-5.9565	39.8653	-5.28851	38.9437	-6.42172	38.0515	-5.806	34.7209	-1.14056	23.4355	-3.13087	20.55	-4.51512	0.06048	0.00774	0.05169	-0.01547	0.08956	-0.02627			16.8616	-2.30505
0.74643	9.53842	87.6275	-8.96211	58.2445	-8.77367	42.5526	-5.94977	39.8669	-5.28175	38.9456	-6.41291	38.0565	-5.8009	34.7201	-1.13934	23.4367	-3.12978	20.5526	-4.51023	0.0604	0.00781	0.04751	-0.0168	0.09203	-0.02999			16.8622	-2.30355
0.74453	9.52131	87.6326	-8.94978	58.2463	-8.7643	42.5546	-5.94277	39.868	-5.27475	38.9483	-6.40448	38.0612	-5.79566	34.7194	-1.13814	23.438	-3.12906	20.5551	-4.50564	0.0607	0.00734	0.04344	-0.01799	0.0939	-0.03348			16.8629	-2.302
0.74292	9.50363	87.6377	-8.93769	58.2487	-8.75482	42.5568	-5.93556	39.8686	-5.2675	38.9519	-6.39643	38.0656	-5.79038	34.7187	-1.13692	23.4394	-3.12866	20.5575	-4.50133	0.06138	0.00627	0.03965	-0.01913	0.09504	-0.03656			16.8635	-2.30038
0.74156	9.48531	87.6428	-8.92592	58.2516	-8.74535	42.5591	-5.9282	39.8688	-5.25999	38.9564	-6.38877	38.0697	-5.78518	34.7181	-1.13566	23.4409	-3.1285	20.5597	-4.49727	0.06241	0.00458	0.03629	-0.02034	0.09535	-0.03909			16.8643	-2.29868
0.74045	9.46632	87.6477	-8.91452	58.2551	-8.73597	42.5617	-5.92076	39.8686	-5.25223	38.9616	-6.38144	38.0732	-5.78012	34.7177	-1.13433	23.4426	-3.12851	20.5619	-4.49342	0.06374	0.0023	0.0335	-0.02171	0.09475	-0.04094			16.8651	-2.29689
0.73952	9.44671	87.6524	-8.90355	58.2592	-8.72678	42.5647	-5.9133	39.868	-5.24421	38.9673	-6.37443	38.0764	-5.7753	34.7173	-1.13292	23.4444	-3.12859	20.5639	-4.48974	0.06533	-0.000494098	0.03135	-0.02334	0.09325	-0.04205			16.8661	-2.29501
0.7387	9.42657	87.6567	-8.89303	58.2638	-8.71786	42.5679	-5.90588	39.8672	-5.23597	38.9735	-6.36766	38.0791	-5.77077	34.7171	-1.1314	23.4465	-3.12863	20.5659	-4.48616	0.06709	-0.00369	0.02992	-0.02531	0.09088	-0.04239			16.8673	-2.29306
0.7379	9.40605	87.6606	-8.88297	58.2689	-8.70926	42.5716	-5.89854	39.8662	-5.22752	38.98	-6.36107	38.0814	-5.76654	34.717	-1.12977	23.4487	-3.12853	20.5679	-4.48262	0.06897	-0.00716	0.02922	-0.02767	0.08774	-0.04201			16.8688	-2.29104
0.73703	9.38533	87.664	-8.87336	58.2743	-8.70101	42.5755	-5.89132	39.8652	-5.21892	38.9866	-6.35459	38.0832	-5.76262	34.7171	-1.12803	23.451	-3.12819	20.5698	-4.47907	0.07091	-0.0108	0.02924	-0.03043	0.08396	-0.04102			16.8704	-2.28898
0.73602	9.36461	87.6669	-8.86416	58.28	-8.69313	42.5799	-5.88422	39.8643	-5.21021	38.993	-6.34813	38.0846	-5.75897	34.7173	-1.12618	23.4535	-3.12751	20.5718	-4.47545	0.07284	-0.01447	0.02991	-0.03357	0.0797	-0.03957			16.8723	-2.2869
0.7348	9.34405	87.6693	-8.85532	58.2857	-8.68559	42.5845	-5.87724	39.8635	-5.20144	38.9992	-6.34162	38.0856	-5.75556	34.7176	-1.12424	23.4561	-3.12641	20.5738	-4.47171	0.07473	-0.01811	0.03116	-0.03705	0.07515	-0.03786			16.8744	-2.28481
0.7333	9.32385	87.6711	-8.84678	58.2914	-8.67835	42.5893	-5.87035	39.863	-5.19266	39.005	-6.33499	38.0863	-5.7523	34.7181	-1.12226	23.4586	-3.12483	20.5759	-4.46781	0.07656	-0.02167	0.03286	-0.04077	0.07051	-0.03613			16.8767	-2.28276
0.73151	9.30412	87.6725	-8.83846	58.297	-8.67134	42.5942	-5.86352	39.8627	-5.18395	39.0102	-6.32819	38.0867	-5.74912	34.7188	-1.12025	23.4612	-3.12272	20.578	-4.46372	0.0783	-0.02513	0.03489	-0.04464	0.06597	-0.03462			16.8791	-2.28074
0.72942	9.28495	87.6734	-8.83029	58.3023	-8.66449	42.5992	-5.85673	39.8628	-5.17534	39.0147	-6.32118	38.0868	-5.74592	34.7195	-1.11825	23.4637	-3.12009	20.58	-4.4594	0.07996	-0.02853	0.03711	-0.04853	0.06171	-0.03357			16.8817	-2.27878
0.72706	9.26636	87.674	-8.82219	58.3072	-8.65768	42.6042	-5.84994	39.8632	-5.1669	39.0185	-6.31391	38.0868	-5.74261	34.7204	-1.11631	23.466	-3.11693	20.582	-4.45485	0.08155	-0.03193	0.03939	-0.05234	0.0579	-0.03319			16.8842	-2.27689
0.72449	9.24832	87.6744	-8.81406	58.3117	-8.65082	42.6091	-5.84314	39.8639	-5.15867	39.0216	-6.30639	38.0866	-5.73913	34.7213	-1.11445	23.4681	-3.1133	20.5839	-4.45005	0.08308	-0.03544	0.0416	-0.05595	0.05464	-0.03365			16.8866	-2.27505
0.72177	9.23074	87.6746	-8.80584	58.3157	-8.6438	42.6137	-5.83631	39.8648	-5.15069	39.0239	-6.29861	38.0864	-5.7354	34.7223	-1.11269	23.47	-3.10925	20.5857	-4.44501	0.08458	-0.03915	0.04363	-0.05929	0.052	-0.03506			16.8889	-2.27327
0.71899	9.21349	87.6749	-8.79745	58.3192	-8.63652	42.6181	-5.82948	39.8659	-5.14296	39.0254	-6.29059	38.0861	-5.73139	34.7233	-1.11104	23.4717	-3.10488	20.5872	-4.43973	0.08606	-0.04317	0.04539	-0.06229	0.05002	-0.03748			16.891	-2.27152
0.71625	9.19643	87.6753	-8.78885	58.3222	-8.62891	42.6222	-5.82268	39.8671	-5.1355	39.0264	-6.28236	38.086	-5.72708	34.7244	-1.1095	23.4732	-3.10028	20.5884	-4.43423	0.08752	-0.04757	0.04681	-0.06494	0.04868	-0.04087			16.8927	-2.26977
0.71363	9.17937	87.6759	-8.77998	58.3248	-8.6209	42.6261	-5.81595	39.8683	-5.1283	39.0267	-6.27395	38.0859	-5.72247	34.7253	-1.10805	23.4744	-3.09558	20.5892	-4.42854	0.08895	-0.0524	0.04787	-0.06725	0.04792	-0.04514			16.894	-2.268
0.7112	9.16216	87.6769	-8.77082	58.327	-8.61245	42.6296	-5.80937	39.8693	-5.12134	39.0265	-6.2654	38.0861	-5.71758	34.7263	-1.10667	23.4754	-3.0909	20.5897	-4.42266	0.09032	-0.05766	0.04855	-0.06929	0.04765	-0.05014			16.8949	-2.26617
0.70902	9.14466	87.6782	-8.76135	58.329	-8.60355	42.6329	-5.80301	39.8702	-5.11457	39.0259	-6.25675	38.0864	-5.71245	34.7271	-1.10532	23.4763	-3.08635	20.5897	-4.41664	0.09157	-0.06329	0.04887	-0.07115	0.04776	-0.05567			16.8953	-2.26424
0.70711	9.12677	87.68	-8.75157	58.3308	-8.59421	42.636	-5.79694	39.8707	-5.10794	39.025	-6.24803	38.087	-5.70715	34.7278	-1.10395	23.477	-3.08203	20.5892	-4.41048	0.09266	-0.06918	0.04885	-0.07293	0.04811	-0.06149			16.8953	-2.26217
0.70547	9.10845	87.6822	-8.7415	58.3325	-8.58448	42.639	-5.79124	39.8709	-5.10139	39.024	-6.23926	38.0879	-5.70174	34.7283	-1.10251	23.4776	-3.07805	20.5883	-4.40422	0.0935	-0.07515	0.04857	-0.07477	0.04858	-0.06734			16.8948	-2.25994
0.70405	9.08971	87.6849	-8.73117	58.3344	-8.57441	42.6419	-5.78596	39.8707	-5.09485	39.0228	-6.23048	38.0891	-5.69628	34.7286	-1.10098	23.4781	-3.07446	20.587	-4.39786	0.094	-0.08101	0.04806	-0.07679	0.04904	-0.073			16.8939	-2.25753
0.70278	9.07063	87.688	-8.7206	58.3364	-8.56408	42.6448	-5.78115	39.87	-5.08824	39.0216	-6.22168	38.0906	-5.69082	34.7287	-1.0993	23.4786	-3.07132	20.5853	-4.39143	0.09407	-0.08651	0.04739	-0.07911	0.0494	-0.07824			16.8926	-2.25492
0.70158	9.05133	87.6914	-8.70985	58.3388	-8.5536	42.6478	-5.77681	39.869	-5.08148	39.0205	-6.21287	38.0923	-5.68543	34.7287	-1.09744	23.4791	-3.06862	20.5833	-4.38495	0.09364	-0.09141	0.04663	-0.08181	0.04959	-0.08288			16.891	-2.25211
0.70032	9.03199	87.6952	-8.69898	58.3416	-8.54308	42.6508	-5.77294	39.8676	-5.07452	39.0194	-6.20403	38.0943	-5.68013	34.7285	-1.09541	23.4795	-3.06636	20.5811	-4.37842	0.09265	-0.0955	0.04581	-0.08494	0.04957	-0.08683			16.8892	-2.24912
0.69889	9.0128	87.6992	-8.68803	58.345	-8.53262	42.6541	-5.76947	39.866	-5.06726	39.0184	-6.19515	38.0966	-5.67495	34.7281	-1.09321	23.48	-3.0645	20.5788	-4.37185	0.09106	-0.09857	0.04498	-0.08851	0.04933	-0.09002			16.8873	-2.24597
0.69716	8.99397	87.7034	-8.67707	58.3489	-8.52233	42.6574	-5.76633	39.8641	-5.05967	39.0176	-6.18621	38.099	-5.66988	34.7277	-1.09084	23.4805	-3.06298	20.5766	-4.36525	0.08886	-0.10049	0.04414	-0.09247	0.04892	-0.09247			16.8853	-2.24272
0.69502	8.9757	87.7077	-8.66615	58.3534	-8.51233	42.661	-5.76341	39.8621	-5.0517	39.0168	-6.17716	38.1016	-5.66491	34.7271	-1.08836	23.4809	-3.06169	20.5744	-4.35862	0.08608	-0.10121	0.04332	-0.09676	0.04838	-0.09426			16.8835	-2.2394
0.6924	8.95816	87.712	-8.65532	58.3586	-8.5027	42.6647	-5.76061	39.8602	-5.04332	39.0162	-6.168	38.1044	-5.66	34.7266	-1.0858	23.4812	-3.06055	20.5725	-4.35198	0.0828	-0.10074	0.0425	-0.10123	0.04781	-0.09551			16.8818	-2.23609
0.68924	8.94146	87.7163	-8.64464	58.3643	-8.49351	42.6684	-5.7578	39.8585	-5.03453	39.0157	-6.15869	38.1072	-5.65513	34.726	-1.08323	23.4814	-3.05945	20.571	-4.34532	0.07911	-0.09919	0.04167	-0.10574	0.0473	-0.09641			16.8803	-2.23284
0.68551	8.92566	87.7206	-8.63413	58.3706	-8.48484	42.6721	-5.75484	39.8569	-5.02532	39.0152	-6.14922	38.1102	-5.65024	34.7255	-1.08071	23.4814	-3.05827	20.5699	-4.33866	0.07515	-0.09675	0.04079	-0.11012	0.04694	-0.09714			16.8792	-2.22972
0.68125	8.91075	87.7247	-8.62383	58.3774	-8.47671	42.6758	-5.75163	39.8558	-5.01574	39.0149	-6.13958	38.1131	-5.64529	34.7252	-1.07829	23.4812	-3.05692	20.5693	-4.332	0.07108	-0.09367	0.03986	-0.1142	0.04683	-0.09789			16.8784	-2.22681
0.67652	8.89666	87.7288	-8.61375	58.3846	-8.46914	42.6794	-5.74806	39.855	-5.00581	39.0146	-6.12976	38.1161	-5.64025	34.725	-1.07602	23.4807	-3.05531	20.5693	-4.32537	0.06709	-0.09027	0.03885	-0.11782	0.04703	-0.09885			16.8781	-2.22415
0.67141	8.88323	87.7328	-8.6039	58.3922	-8.46214	42.6828	-5.74409	39.8548	-4.99559	39.0144	-6.11977	38.1191	-5.63507	34.725	-1.07395	23.48	-3.05334	20.5698	-4.31876	0.06335	-0.08687	0.03774	-0.12086	0.04759	-0.10016			16.8782	-2.2218
0.66606	8.87027	87.7367	-8.59429	58.4	-8.45567	42.6859	-5.73967	39.855	-4.98515	39.0143	-6.10964	38.1221	-5.62976	34.7252	-1.0721	23.479	-3.05098	20.571	-4.3122	0.06004	-0.0838	0.03654	-0.12323	0.04852	-0.10192			16.8787	-2.21978
0.66062	8.85755	87.7407	-8.58489	58.408	-8.44971	42.6887	-5.73481	39.8558	-4.97456	39.0144	-6.09939	38.1252	-5.6243	34.7256	-1.07046	23.4777	-3.04818	20.5728	-4.30571	0.0573	-0.08137	0.03528	-0.12492	0.04981	-0.10417			16.8796	-2.21811
0.65525	8.84481	87.7447	-8.5757	58.416	-8.44418	42.6911	-5.72954	39.857	-4.96391	39.0145	-6.08905	38.1283	-5.61872	34.7262	-1.06903	23.4761	-3.04492	20.575	-4.29931	0.05524	-0.07981	0.03397	-0.12594	0.05139	-0.10692			16.8809	-2.21679
0.65011	8.8318	87.7488	-8.56668	58.4239	-8.43904	42.6932	-5.72394	39.8586	-4.95327	39.0149	-6.07866	38.1314	-5.61305	34.727	-1.06776	23.4743	-3.04123	20.5778	-4.293	0.05395	-0.07931	0.03268	-0.12639	0.0532	-0.11008			16.8824	-2.2158
0.64533	8.8183	87.7531	-8.55782	58.4317	-8.43419	42.6949	-5.71809	39.8606	-4.94272	39.0154	-6.06826	38.1345	-5.60731	34.7279	-1.06661	23.4722	-3.03711	20.5808	-4.2868	0.05345	-0.07992	0.03146	-0.1264	0.05511	-0.11356			16.8843	-2.2151
0.64104	8.80414	87.7575	-8.54908	58.4393	-8.42955	42.6963	-5.7121	39.8629	-4.93233	39.0161	-6.0579	38.1378	-5.60156	34.7289	-1.06551	23.4701	-3.03264	20.5842	-4.28072	0.0537	-0.08162	0.03039	-0.12617	0.05703	-0.1172			16.8863	-2.21463
0.63733	8.78919	87.7623	-8.54045	58.4466	-8.42503	42.6974	-5.70608	39.8653	-4.92217	39.017	-6.04761	38.1411	-5.59586	34.73	-1.06438	23.4679	-3.02785	20.5877	-4.27476	0.05463	-0.08429	0.02952	-0.12589	0.05882	-0.12085			16.8885	-2.21433
0.63424	8.7734	87.7672	-8.53188	58.4536	-8.42053	42.6982	-5.70014	39.8678	-4.9123	39.0182	-6.03744	38.1445	-5.59023	34.7312	-1.06317	23.4657	-3.02282	20.5911	-4.26892	0.05613	-0.0877	0.02894	-0.1258	0.06038	-0.12435			16.8906	-2.21413
[truncated: 4,380 more rows]
