# Supplementary material for: Standardized measurement of dielectric materials’ intrinsic triboelectric charge density through the suppression of air breakdown
Source: Nat Commun. 2022 Oct 12;13:6019. doi: 10.1038/s41467-022-33766-z (PMC9556570; doi:10.1038/s41467-022-33766-z)
Supplement: Supplementary file 2 — Source Data [file 41467_2022_33766_MOESM2_ESM.zip › Source Data Fig. 2.xlsx]

## Sheet: 2a
	200 um		400 um		600 um
Pressure (Pa)	σ (uC m-2)
	Mean	Standsrd	Mean	Standsrd	Mean	Standsrd
100000	140.099	2.04175	122.887	2.28196	80.6228	1.76151
50000	43.4819	0.72062	21.6277	1.12096	20.3822	2.24192
20000	36.15	0.92079	18.4572	1.44124	14.5223	2.20189
10000	33.3192	0.84072	15.6263	0.96082	11.6348	4.52388
6000	30.2336	1.36117	13.9278	0.72062	10.2194	3.00258
3000	27.5725	0.56048	12.3425	0.64055	9.53999	3.08265
1000	24.2038	1.08093	9.908	0.64055	8.49257	1.2811
600	22.7884	1.08093	10.0495	0.52045	6.22788	0.56048
300	19.1932	1.12096	9.85138	0.96082	6.25619	0.60052
100	26.4968	1.20103	8.80396	0.44038	7.02052	0.16014
70	27.6009	2.92251	9.62491	0.64055	7.86978	0.16014
40	36.7162	0.36031	13.9561	0.68058	10.1628	0.44038
20	61.3447	2.76237	24.4586	1.76151	16.6454	0.96082
0.001	846.539	31.7873	817.636	14.2923	837.764	8.32715
0.00075	823.298	13.0912	804.529	10.4089	840.934	7.84673
0.0005	861.26	8.80756	801.104	12.4507	849.512	10.0486

## Sheet: 2b
vacuum	σ (uC m-2)			atmosphere	σ (uC m-2)
	mean	standard			mean	standard
200 um	760.6	7.77817		200 um	123.725	1.80312
400 um	722.075	12.6219		400 um	108.525	2.01525
600 um	750.225	8.87419		600 um	71.2	1.55563

## Sheet: 2c
Time (s)	Charge (nC)
5e-06	0.11788
0.001	0.11893
0.002	0.12049
0.003	0.12281
0.004	0.12579
0.005	0.12967
0.006	0.13407
0.007	0.13877
0.008	0.1437
0.009	0.14854
0.01	0.15354
0.011	0.15824
0.012	0.16279
0.013	0.16697
0.014	0.17107
0.015	0.1748
0.016	0.17801
0.017	0.18077
0.018	0.18301
0.019	0.18502
0.02	0.18652
0.021	0.18749
0.022	0.18816
0.02301	0.18853
0.024	0.18816
0.025	0.18711
0.02601	0.1854
0.027	0.18309
0.028	0.18062
0.02901	0.17771
0.03	0.17466
0.031	0.171
0.03201	0.16719
0.033	0.16302
0.034	0.15876
0.03501	0.15429
0.036	0.14981
0.037	0.14541
0.03801	0.14108
0.039	0.13676
0.04	0.1325
0.041	0.12885
0.042	0.12549
0.043	0.12228
0.044	0.11923
0.045	0.11669
0.046	0.11497
0.047	0.1137
0.048	0.11303
0.049	0.11259
0.05	0.11281
0.051	0.11303
0.052	0.11393
0.053	0.11505
0.054	0.11661
0.055	0.11833
0.056	0.12027
0.057	0.12236
0.058	0.1246
0.059	0.12691
0.06	0.12937
0.061	0.13191
0.062	0.13422
0.063	0.13653
0.064	0.13877
0.065	0.14108
0.066	0.14317
0.067	0.14474
0.068	0.14601
0.069	0.14713
0.07	0.14795
0.071	0.14817
0.072	0.1484
0.073	0.14802
0.074	0.14735
0.075	0.14608
0.076	0.14437
0.077	0.14228
0.078	0.13974
0.079	0.13683
0.08	0.13362
0.081	0.13034
0.082	0.12669
0.083	0.12281
0.08401	0.11878
0.085	0.11482
0.086	0.11065
0.08701	0.10669
0.088	0.10296
0.089	0.09961
0.09001	0.0961
0.091	0.09297
0.092	0.09006
0.09301	0.0873
0.094	0.08498
0.095	0.08304
0.09601	0.08163
0.097	0.08088
0.098	0.08058
0.09901	0.08095
0.1	0.08192
0.101	0.08357
0.10201	0.08551
0.103	0.08804
0.104	0.09103
0.105	0.09438
0.106	0.09774
0.107	0.10147
0.108	0.10498
0.109	0.10856
0.11	0.11184
0.111	0.11527
0.112	0.11826
0.113	0.12117
0.114	0.12407
0.115	0.12676
0.116	0.1293
0.117	0.13153
0.118	0.13325
0.119	0.13467
0.12	0.13564
0.121	0.13609
0.122	0.13594
0.123	0.13534
0.124	0.13422
0.125	0.13273
0.126	0.13094
0.127	0.12907
0.128	0.12676
0.129	0.12445
0.13	0.12161
0.131	0.11878
0.132	0.1155
0.133	0.11221
0.134	0.10893
0.135	0.10535
0.136	0.10177
0.137	0.09796
0.138	0.09408
0.139	0.0905
0.14	0.08715
0.141	0.08394
0.142	0.08103
0.143	0.07849
0.144	0.07633
0.145	0.07461
0.146	0.07312
0.147	0.07185
0.14801	0.07088
0.149	0.07029
0.15	0.06976
0.15101	0.06991
0.152	0.07014
0.153	0.07103
0.15401	0.07223
0.155	0.07349
0.156	0.07506
0.15701	0.07678
0.158	0.07872
0.159	0.08103
0.16001	0.08342
0.161	0.08565
0.162	0.08789
0.16301	0.09006
0.164	0.09192
0.165	0.09356
0.166	0.09483
0.167	0.09595
0.168	0.09662
0.169	0.09684
0.17	0.0967
0.171	0.09655
0.172	0.09595
0.173	0.09528
0.174	0.09394
0.175	0.09237
0.176	0.09073
0.177	0.08879
0.178	0.08655
0.179	0.08416
0.18	0.08155
0.181	0.07864
0.182	0.07581
0.183	0.07305
0.184	0.07029
0.185	0.06768
0.186	0.06514
0.187	0.06283
0.188	0.06066
0.189	0.05895
0.19	0.05753
0.191	0.05648
0.192	0.05551
0.193	0.05477
0.194	0.05417
0.195	0.05417
0.196	0.05462
0.197	0.05537
0.198	0.05663
0.199	0.05857
0.2	0.06111
0.201	0.06417
0.202	0.06775
0.203	0.07193
0.204	0.07663
0.205	0.08207
0.206	0.08841
0.207	0.09587
0.208	0.10438
0.20901	0.11408
0.21	0.12504
0.211	0.13773
0.21201	0.15242
0.213	0.16966
0.214	0.1901
0.21501	0.21516
0.216	0.24739
0.217	0.297
0.21801	0.36347
0.219	0.443
0.22	0.53931
0.22101	0.68561
0.222	0.86801
0.223	1.07832
0.22401	1.31391
0.225	1.58166
0.226	1.9064
0.22701	2.28106
0.228	2.70241
0.229	3.1783
0.23	3.70903
0.231	4.29257
0.232	4.9293
0.233	5.61803
0.234	6.35771
0.235	7.14686
0.236	7.98271
0.237	8.85973
0.238	9.7572
0.239	10.6763
0.24	11.6247
0.241	12.5945
0.242	13.5193
0.243	14.4267
0.244	15.3334
0.245	16.2441
0.246	17.1449
0.247	17.9855
0.248	18.7799
0.249	19.5336
0.25	20.2307
0.251	20.8701
0.252	21.4558
0.253	21.9857
0.254	22.4611
0.255	22.8825
0.256	23.251
0.257	23.5678
0.258	23.8359
0.259	24.0659
0.26	24.2572
0.261	24.4058
0.262	24.516
0.263	24.6209
0.264	24.707
0.265	24.7657
0.266	24.7947
0.267	24.801
0.268	24.8101
0.269	24.8149
0.27	24.8129
0.271	24.8124
0.272	24.8138
0.27301	24.815
0.274	24.8171
0.275	24.8197
0.27601	24.8227
0.277	24.8263
0.278	24.8305
0.27901	24.835
0.28	24.8397
0.281	24.8446
0.28201	24.8495
0.283	24.8542
0.284	24.8586
0.28501	24.8627
0.286	24.8667
0.287	24.8706
0.28801	24.8747
0.289	24.8787
0.29	24.8823
0.291	24.8859
0.292	24.8892
0.293	24.8922
0.294	24.895
0.295	24.8981
0.296	24.9012
0.297	24.9044
0.298	24.9075
0.299	24.9103
0.3	24.9131
0.301	24.9158
0.302	24.9184
0.303	24.9211
0.304	24.924
0.305	24.9272
0.306	24.9303
0.307	24.9332
0.308	24.9359
0.309	24.9382
0.31	24.9399
0.311	24.9416
0.312	24.9428
0.313	24.9437
0.314	24.9443
0.315	24.9449
0.316	24.9451
0.317	24.9452
0.318	24.9453
0.319	24.9452
0.32	24.9453
0.321	24.9453
0.322	24.9453
0.323	24.9452
0.324	24.9451
0.325	24.9448
0.326	24.9441
0.327	24.9436
0.328	24.9431
0.329	24.9427
0.33	24.9423
0.331	24.9423
0.332	24.9422
0.333	24.9424
0.33401	24.9426
0.335	24.9428
0.336	24.9428
0.33701	24.9428
0.338	24.9428
0.339	24.9425
0.34001	24.9421
0.341	24.9417
0.342	24.9414
0.34301	24.941
0.344	24.9405
0.345	24.9404
0.34601	24.9402
0.347	24.9402
0.348	24.94
0.34901	24.94
0.35	24.94
0.351	24.9402
0.35201	24.9402
0.353	24.9403
0.354	24.9402
0.355	24.9399
0.356	24.9399
0.357	24.9398
0.358	24.9397
0.359	24.9394
0.36	24.939
0.361	24.9383
0.362	24.9376
0.363	24.9364
0.364	24.9349
0.365	24.9336
0.366	24.9317
0.367	24.9299
0.368	24.9285
0.369	24.927
0.37	24.9255
0.371	24.9244
0.372	24.923
0.373	24.9218
0.374	24.9207
0.375	24.9197
0.376	24.9187
0.377	24.9177
0.378	24.9169
0.379	24.916
0.38	24.9152
0.381	24.9146
0.382	24.9141
0.383	24.9136
0.384	24.9132
0.385	24.9129
0.386	24.9123
0.387	24.9119
0.388	24.9114
0.389	24.9106
0.39	24.9094
0.391	24.9083
0.392	24.9067
0.393	24.9052
0.394	24.9034
0.395	24.9017
0.396	24.9001
0.397	24.8986
0.39801	24.8971
0.399	24.8956
0.4	24.8944
0.40101	24.8934
0.402	24.8925
0.403	24.8917
0.40401	24.8909
0.405	24.89
0.406	24.8893
0.40701	24.8885
0.408	24.8876
0.409	24.8866
0.41001	24.8854
0.411	24.8841
0.412	24.8827
0.41301	24.8813
0.414	24.8797
0.415	24.8781
0.416	24.8761
0.417	24.8738
0.418	24.8712
0.419	24.8684
0.42	24.8657
0.421	24.863
0.422	24.86
0.423	24.8568
0.424	24.8535
0.425	24.85
0.426	24.8467
0.427	24.8435
0.428	24.8405
0.429	24.8377
0.43	24.8351
0.431	24.8327
0.432	24.8308
0.433	24.8289
0.434	24.8273
0.435	24.8256
0.436	24.8242
0.437	24.8227
0.438	24.8214
0.439	24.8203
0.44	24.8192
0.441	24.8177
0.442	24.8159
0.443	24.8141
0.444	24.8123
0.445	24.8104
0.446	24.8087
0.447	24.8069
0.448	24.8048
0.449	24.8023
0.45	24.7997
0.451	24.7968
0.452	24.7939
0.453	24.7904
0.454	24.7865
0.455	24.7823
0.456	24.7783
0.457	24.7742
0.458	24.7703
0.45901	24.7663
0.46	24.762
0.461	24.7577
0.46201	24.7534
0.463	24.7493
0.464	24.7447
0.46501	24.74
0.466	24.735
0.467	24.7296
0.46801	24.7239
0.469	24.7176
0.47	24.7113
0.47101	24.7046
0.472	24.6973
0.473	24.6897
0.47401	24.682
0.475	24.6744
0.476	24.6665
0.47701	24.6581
0.478	24.6494
0.479	24.6404
0.48	24.6311
0.481	24.5915
0.482	24.5116
0.483	24.3882
0.484	24.2188
0.485	24.0018
0.486	23.7357
0.487	23.4198
0.488	23.0535
0.489	22.6359
0.49	22.1669
0.491	21.6456
0.492	21.0718
0.493	20.4457
0.494	19.7668
0.495	19.0349
0.496	18.2497
0.497	17.4113
0.498	16.5194
0.499	15.5737
0.5	14.5741
0.501	13.5207
0.502	12.4739
0.503	11.4529
0.504	10.4647
0.505	9.51392
0.506	8.60437
0.507	7.73861
0.508	6.9182
0.509	6.14472
0.51	5.41951
0.511	4.74354
0.512	4.11755
0.513	3.54214
0.514	3.01753
0.515	2.54455
0.516	2.1232
0.517	1.75392
0.518	1.43693
0.519	1.17261
0.52	0.96126
0.521	0.80333
0.522	0.69859
0.52301	0.6172
0.524	0.54946
0.525	0.49194
0.52601	0.44255
0.527	0.39943
0.528	0.36131
0.52901	0.32774
0.53	0.29782
0.531	0.27104
0.53201	0.24695
0.533	0.22546
0.534	0.20629
0.53501	0.18913
0.536	0.17324
0.537	0.15884
0.53801	0.14593
0.539	0.13437
0.54	0.12415
0.541	0.11527
0.542	0.10759
0.543	0.10095
0.544	0.0952
0.545	0.09058
0.546	0.08737
0.547	0.08506
0.548	0.08371
0.549	0.08342
0.55	0.08379
0.551	0.08491
0.552	0.08662
0.553	0.08871
0.554	0.0911
0.555	0.09371
0.556	0.0967
0.557	0.10013
0.558	0.10378
0.559	0.10759
0.56	0.11154
0.561	0.11557
0.562	0.11923
0.563	0.12251
0.564	0.12549
0.565	0.12833
0.566	0.13064
0.567	0.13228
0.568	0.13355
0.569	0.13415
0.57	0.13392
0.571	0.13288
0.572	0.13109
0.573	0.12863
0.574	0.12557
0.575	0.12176
0.576	0.11751
0.577	0.11303
0.578	0.10871
0.579	0.10468
0.58	0.10087
0.581	0.09722
0.582	0.09394
0.583	0.0911
0.58401	0.08886
0.585	0.08715
0.586	0.08588
0.58701	0.08506
0.588	0.08431
0.589	0.08379
0.59001	0.08379
0.591	0.08424
0.592	0.08528
0.59301	0.0867
0.594	0.08871
0.595	0.09147
0.59601	0.09498
0.597	0.09878
0.598	0.10274
0.59901	0.10654
0.6	0.1102
0.601	0.11363
0.60201	0.11706
0.603	0.12005
0.604	0.12281
0.605	0.12519
0.606	0.12736
0.607	0.12892
0.608	0.13012
0.609	0.13146
0.61	0.13243
0.611	0.13288
0.612	0.13318
0.613	0.13318
0.614	0.13303
0.615	0.13236
0.616	0.13116
0.617	0.1296
0.618	0.12803
0.619	0.12624
0.62	0.12467
0.621	0.12303
0.622	0.12154
0.623	0.12005
0.624	0.11885
0.625	0.11788
0.626	0.11699
0.627	0.11594
0.628	0.1152
0.629	0.11467
0.63	0.11408
0.631	0.1137
0.632	0.1137
0.633	0.11378
0.634	0.114
0.635	0.11453
0.636	0.11542
0.637	0.11676
0.638	0.11833
0.639	0.11997
0.64	0.12199
0.641	0.12385
0.642	0.12579
0.643	0.12766
0.644	0.12937
0.645	0.13079
0.646	0.13191
0.647	0.13295
0.64801	0.13392
0.649	0.13489
0.65	0.13571
0.65101	0.13638
0.652	0.13698
0.653	0.1375
0.65401	0.13795
0.655	0.1384
0.656	0.13847
0.65701	0.13855
0.658	0.13817
0.659	0.13758
0.66001	0.13691
0.661	0.13601
0.662	0.13489
0.66301	0.1337
0.664	0.13236
0.665	0.13094
0.666	0.1296
0.667	0.12825
0.668	0.12676
0.669	0.12549
0.67	0.124
0.671	0.12258
0.672	0.12124
0.673	0.11982
0.674	0.11826
0.675	0.11661
0.676	0.11497
0.677	0.11378
0.678	0.11259
0.679	0.11191
0.68	0.11169
0.681	0.11162
0.682	0.11169
0.683	0.11214
0.684	0.11281
0.685	0.11378
0.686	0.11497
0.687	0.11632
0.688	0.11788
0.689	0.11982
0.69	0.12184
0.691	0.12407
0.692	0.12639
0.693	0.12892
0.694	0.13176
0.695	0.13489
0.696	0.13847
0.697	0.14205
0.698	0.14541
0.699	0.14877
0.7	0.15183
0.701	0.15466
0.702	0.15735
0.703	0.15981
0.704	0.16197
0.705	0.16384
0.706	0.16526
0.707	0.16645
0.708	0.16719
0.70901	0.16749
0.71	0.16719
0.711	0.16645
0.71201	0.16548
0.713	0.16421
0.714	0.16264
0.71501	0.1607
0.716	0.15847
0.717	0.15578
0.71801	0.1531
0.719	0.15033
0.72	0.1472
0.72101	0.14407
0.722	0.14071
0.723	0.13743
0.72401	0.13422
0.725	0.13109
0.726	0.12795
0.72701	0.1249
0.728	0.12176
0.729	0.11885
0.73	0.11639
0.731	0.11445
0.732	0.11296
0.733	0.11169
0.734	0.1108
0.735	0.11005
0.736	0.10968
0.737	0.10953
0.738	0.10953
0.739	0.10953
0.74	0.10975
0.741	0.11035
0.742	0.1108
0.743	0.11132
0.744	0.11169
0.745	0.11199
0.746	0.11221
0.747	0.11244
0.748	0.11288
0.749	0.11348

## Sheet: 2d
Time (s)	Charge (nC)
1e-06	0.00853
0.001	0.00923
0.002	0.00956
0.003	0.00944
0.004	0.0091
0.005	0.00875
0.006	0.00818
0.007	0.00761
0.008	0.00697
0.009	0.0064
0.01	0.00583
0.011	0.00556
0.012	0.00522
0.013	0.00488
0.014	0.0046
0.015	0.00419
0.016	0.00444
0.017	0.00499
0.018	0.00569
0.019	0.00601
0.02	0.00627
0.021	0.00629
0.022	0.00595
0.023	0.00546
0.024	0.00511
0.025	0.00477
0.026	0.00442
0.027	0.00393
0.028	0.00306
0.029	0.00234
0.03	0.00178
0.031	0.00143
0.032	0.00131
0.033	0.00149
0.034	0.00166
0.035	0.00169
0.036	0.00209
0.037	0.0022
0.038	0.00215
0.039	0.00188
0.04	0.00169
0.041	0.00134
0.042	0.000921602
0.043	0.00080031
0.044	0.00105
0.045	0.00123
0.046	0.00126
0.047	0.00114
0.048	0.000941847
0.049	0.00119
0.05	0.00152
0.051	0.002
0.052	0.00255
0.053	0.00287
0.054	0.00305
0.055	0.00315
0.056	0.0037
0.057	0.00381
0.058	0.00421
0.059	0.00454
0.06	0.00479
0.061	0.00482
0.062	0.00447
0.063	0.0042
0.064	0.00378
0.065	0.00321
0.066	0.00294
0.067	0.00275
0.068	0.00233
0.069	0.00221
0.07	0.00201
0.071	0.00174
0.072	0.00147
0.073	0.0012
0.074	0.000857242
0.075	0.00073695
0.076	0.000913657
0.077	0.000942365
0.078	0.00142
0.079	0.00167
0.08	0.00185
0.081	0.00203
0.082	0.0022
0.083	0.00275
0.084	0.00315
0.085	0.00371
0.086	0.00411
0.087	0.00399
0.088	0.00372
0.089	0.00367
0.09	0.00355
0.091	0.00365
0.092	0.0042
0.093	0.0049
0.094	0.0056
0.095	0.00667
0.096	0.00745
0.097	0.008
0.098	0.0087
0.099	0.00932
0.1	0.00972
0.101	0.00998
0.102	0.00993
0.103	0.00988
0.104	0.00932
0.105	0.00875
0.106	0.00803
0.107	0.00716
0.108	0.0063
0.109	0.0055
0.11	0.00493
0.111	0.00452
0.112	0.00432
0.113	0.00375
0.114	0.00288
0.115	0.00232
0.116	0.00175
0.117	0.00163
0.118	0.00173
0.119	0.00161
0.12	0.00134
0.121	0.000994494
0.122	0.000649202
0.123	0.000453909
0.124	3.46165e-05
0.125	0.000436324
0.126	0.000688031
0.127	0.000716739
0.128	0.000670446
0.129	0.000848154
0.13	0.0011
0.131	0.00128
0.132	0.0016
0.133	0.00156
0.134	0.00211
0.135	0.00318
0.136	0.00388
0.137	0.00451
0.138	0.00491
0.139	0.00531
0.14	0.00556
0.141	0.00544
0.142	0.00547
0.143	0.00557
0.144	0.00545
0.145	0.00525
0.146	0.00446
0.147	0.00374
0.148	0.00295
0.149	0.00238
0.15	0.00174
0.151	0.00132
0.152	0.00113
0.153	0.000856134
0.154	0.000809841
0.155	0.000390549
0.156	-0.000327744
0.157	-0.000672036
0.158	-0.000793329
0.159	-0.000690621
0.16	-0.000885914
0.161	-0.00123
0.162	-0.00135
0.163	-0.00192
0.164	-0.00294
0.165	-0.00373
0.166	-0.00445
0.167	-0.00531
0.168	-0.00648
0.169	-0.00742
0.17	-0.00836
0.171	-0.00886
0.172	-0.00927
0.173	-0.00954
0.174	-0.00952
0.175	-0.00926
0.176	-0.00901
0.177	-0.00831
0.178	-0.00761
0.179	-0.00699
0.18	-0.00674
0.181	-0.00648
0.182	-0.00601
0.183	-0.00553
0.184	-0.00483
0.185	-0.00368
0.186	-0.00269
0.187	-0.00154
0.188	-0.000466104
0.189	0.00105
0.19	0.00272
0.191	0.00492
0.192	0.00703
0.193	0.00945
0.194	0.01201
0.195	0.01473
0.196	0.01796
0.197	0.02224
0.198	0.02757
0.199	0.03565
0.2	0.04702
0.201	0.06003
0.202	0.07468
0.203	0.09314
0.204	0.11428
0.205	0.1396
0.206	0.16857
0.207	0.20038
0.208	0.2398
0.209	0.28608
0.21	0.33945
0.211	0.40073
0.212	0.46939
0.213	0.54566
0.214	0.62932
0.215	0.71984
0.216	0.81767
0.217	0.92222
0.218	1.03311
0.219	1.14929
0.22	1.26749
0.221	1.38636
0.222	1.50971
0.223	1.63738
0.224	1.76475
0.225	1.89399
0.226	2.02256
0.227	2.15098
0.228	2.28104
0.229	2.40305
0.23	2.51968
0.231	2.62982
0.232	2.73205
0.233	2.82668
0.234	2.91399
0.235	2.99355
0.236	3.06653
0.237	3.13206
0.238	3.19051
0.239	3.24186
0.24	3.2865
0.241	3.326
0.242	3.36094
0.243	3.38931
0.244	3.41143
0.245	3.42966
0.246	3.44319
0.247	3.45299
0.248	3.45876
0.249	3.45991
0.25	3.4615
0.251	3.46191
0.252	3.46193
0.253	3.46219
0.254	3.46251
0.255	3.46247
0.256	3.46272
0.257	3.46275
0.258	3.46278
0.259	3.46273
0.26	3.46238
0.261	3.46196
0.262	3.46147
0.263	3.46127
0.264	3.4616
0.265	3.46215
0.266	3.4627
0.267	3.46288
0.268	3.46283
0.269	3.46294
0.27	3.46319
0.271	3.46344
0.272	3.46407
0.273	3.46469
0.274	3.46539
0.275	3.46609
0.276	3.46702
0.277	3.46816
0.278	3.46916
0.279	3.47023
0.28	3.47093
0.281	3.47163
0.282	3.47218
0.283	3.47281
0.284	3.47328
0.285	3.47339
0.286	3.47319
0.287	3.473
0.288	3.4728
0.289	3.47283
0.29	3.47293
0.291	3.47318
0.292	3.47366
0.293	3.47391
0.294	3.47416
0.295	3.47442
0.296	3.47467
0.297	3.47522
0.298	3.47555
0.299	3.47587
0.3	3.47598
0.301	3.47608
0.302	3.47603
0.303	3.47591
0.304	3.47571
0.305	3.47552
0.306	3.4754
0.307	3.4752
0.308	3.47478
0.309	3.47459
0.31	3.47469
0.311	3.47502
0.312	3.47557
0.313	3.47597
0.314	3.47652
0.315	3.477
0.316	3.47717
0.317	3.47758
0.318	3.47775
0.319	3.47786
0.32	3.47781
0.321	3.47754
0.322	3.47734
0.323	3.47715
0.324	3.4771
0.325	3.47691
0.326	3.47641
0.327	3.47577
0.328	3.47505
0.329	3.47448
0.33	3.47406
0.331	3.47357
0.332	3.4733
0.333	3.47273
0.334	3.47246
0.335	3.47212
0.336	3.47192
0.337	3.4724
0.338	3.47287
0.339	3.47335
0.34	3.47375
0.341	3.47393
0.342	3.47411
0.343	3.47413
0.344	3.47409
0.345	3.47397
0.346	3.47399
0.347	3.4741
0.348	3.47405
0.349	3.47423
0.35	3.47456
0.351	3.47488
0.352	3.47536
0.353	3.47561
0.354	3.47609
0.355	3.47634
0.356	3.47674
0.357	3.47729
0.358	3.47747
0.359	3.47757
0.36	3.4776
0.361	3.47748
0.362	3.47743
0.363	3.47746
0.364	3.47726
0.365	3.477
0.366	3.4765
0.367	3.47563
0.368	3.47469
0.369	3.4739
0.37	3.47311
0.371	3.47246
0.372	3.47175
0.373	3.4711
0.374	3.47076
0.375	3.47034
0.376	3.46992
0.377	3.46965
0.378	3.46931
0.379	3.46904
0.38	3.46862
0.381	3.46775
0.382	3.46673
0.383	3.46557
0.384	3.46418
0.385	3.46301
0.386	3.46192
0.387	3.46076
0.388	3.45959
0.389	3.45835
0.39	3.45726
0.391	3.45647
0.392	3.45575
0.393	3.45548
0.394	3.45506
0.395	3.45434
0.396	3.45378
0.397	3.45351
0.398	3.45316
0.399	3.45274
0.4	3.45187
0.401	3.45071
0.402	3.44969
0.403	3.44853
0.404	3.44714
0.405	3.44553
0.406	3.44339
0.407	3.44051
0.408	3.43703
0.409	3.43311
0.41	3.42888
0.411	3.42399
0.412	3.4182
0.413	3.41144
0.414	3.40341
0.415	3.39441
0.416	3.38436
0.417	3.37343
0.418	3.36144
0.419	3.34834
0.42	3.33405
0.421	3.31893
0.422	3.30247
0.423	3.28467
0.424	3.25911
0.425	3.22169
0.426	3.17158
0.427	3.10805
0.428	3.03116
0.429	2.941
0.43	2.83792
0.431	2.72232
0.432	2.5953
0.433	2.45784
0.434	2.31082
0.435	2.15515
0.436	1.99136
0.437	1.82025
0.438	1.6416
0.439	1.4555
0.44	1.26238
0.441	1.06232
0.442	0.85563
0.443	0.64304
0.444	0.42441
0.445	0.21323
0.446	0.01803
0.447	-0.15965
0.448	-0.31822
0.449	-0.45688
0.45	-0.5754
0.451	-0.67422
0.452	-0.75424
0.453	-0.81732
0.454	-0.86526
0.455	-0.89948
0.456	-0.92138
0.457	-0.9318
0.458	-0.93199
0.459	-0.92264
0.46	-0.90396
0.461	-0.87685
0.462	-0.84139
0.463	-0.79816
0.464	-0.74741
0.465	-0.68911
0.466	-0.6303
0.467	-0.57566
0.468	-0.52595
0.469	-0.48161
0.47	-0.44323
0.471	-0.41075
0.472	-0.38431
0.473	-0.3634
0.474	-0.34725
0.475	-0.33499
0.476	-0.32586
0.477	-0.31927
0.478	-0.31476
0.479	-0.31205
0.48	-0.31053
0.481	-0.31028
0.482	-0.31077
0.483	-0.31179
0.484	-0.31303
0.485	-0.31464
0.486	-0.31655
0.487	-0.31876
0.488	-0.32097
0.489	-0.32281
0.49	-0.32442
0.491	-0.32573
0.492	-0.32697
0.493	-0.32792
0.494	-0.32856
0.495	-0.32883
0.496	-0.3288
0.497	-0.32855
0.498	-0.32807
0.499	-0.32775
0.5	-0.32727
0.501	-0.32694
0.502	-0.32669
0.503	-0.32629
0.504	-0.32596
0.505	-0.32579
0.506	-0.32561
0.507	-0.32551
0.508	-0.32563
0.509	-0.3256
0.51	-0.32572
0.511	-0.32584
0.512	-0.32596
0.513	-0.32623
0.514	-0.32643
0.515	-0.32692
0.516	-0.32749
0.517	-0.32798
0.518	-0.32848
0.519	-0.32897
0.52	-0.32939
0.521	-0.32996
0.522	-0.3306
0.523	-0.3311
0.524	-0.33166
0.525	-0.33223
0.526	-0.33287
0.527	-0.33367
0.528	-0.33468
0.529	-0.33525
0.53	-0.3356
0.531	-0.33549
0.532	-0.33524
0.533	-0.33469
0.534	-0.33377
0.535	-0.33314
0.536	-0.33229
0.537	-0.3313
0.538	-0.33022
0.539	-0.32937
0.54	-0.32897
0.541	-0.3288
0.542	-0.32892
0.543	-0.32919
0.544	-0.32968
0.545	-0.33047
0.546	-0.33141
0.547	-0.33243
0.548	-0.33337
0.549	-0.33357
0.55	-0.33369
0.551	-0.33373
0.552	-0.33393
0.553	-0.33405
0.554	-0.33432
0.555	-0.33489
0.556	-0.33501
0.557	-0.33491
0.558	-0.33488
0.559	-0.33515
0.56	-0.33542
0.561	-0.33561
0.562	-0.33603
0.563	-0.3363
0.564	-0.33643
0.565	-0.3364
0.566	-0.33607
0.567	-0.33582
0.568	-0.33557
0.569	-0.33531
0.57	-0.33581
0.571	-0.33623
0.572	-0.33672
0.573	-0.33707
0.574	-0.33734
0.575	-0.33775
0.576	-0.33802
0.577	-0.33829
0.578	-0.33871
0.579	-0.33906
0.58	-0.3394
0.581	-0.3399
0.582	-0.34054
0.583	-0.34089
0.584	-0.3413
0.585	-0.34187
0.586	-0.34259
0.587	-0.34368
0.588	-0.34477
0.589	-0.34564
0.59	-0.34628
0.591	-0.3464
0.592	-0.34638
0.593	-0.34605
0.594	-0.34572
0.595	-0.34554
0.596	-0.34514
0.597	-0.34444
0.598	-0.34382
0.599	-0.34319
0.6	-0.34287
0.601	-0.34261
0.602	-0.34259
0.603	-0.34248
0.604	-0.34268
0.605	-0.34287
0.606	-0.34292
0.607	-0.34326
0.608	-0.34346
0.609	-0.34351
0.61	-0.34355
0.611	-0.34352
0.612	-0.34335
0.613	-0.34339
0.614	-0.34359
0.615	-0.34378
0.616	-0.34398
0.617	-0.34395
0.618	-0.34392
0.619	-0.34382
0.62	-0.34387
0.621	-0.34399
0.622	-0.34441
0.623	-0.3446
0.624	-0.34457
0.625	-0.34462
0.626	-0.34467
0.627	-0.34509
0.628	-0.34521
0.629	-0.34533
0.63	-0.34537
0.631	-0.34527
0.632	-0.34509
0.633	-0.34507
0.634	-0.34466
0.635	-0.34411
0.636	-0.34364
0.637	-0.34271
0.638	-0.34201
0.639	-0.34154
0.64	-0.34136
0.641	-0.34133
0.642	-0.34145
0.643	-0.34135
0.644	-0.34147
0.645	-0.34196
0.646	-0.34216
0.647	-0.34258
0.648	-0.34292
0.649	-0.34334
0.65	-0.34361
0.651	-0.34366
0.652	-0.34371
0.653	-0.34398
0.654	-0.34417
0.655	-0.34459
0.656	-0.34508
0.657	-0.34528
0.658	-0.3457
0.659	-0.34597
0.66	-0.34632
0.661	-0.34681
0.662	-0.3473
0.663	-0.34772
0.664	-0.34837
0.665	-0.34886
0.666	-0.34928
0.667	-0.35007

## Sheet: 2e
Time (s)	Charge (nC)
0	1.24883
0.001	1.1909
0.002	1.13715
0.003	1.08669
0.004	1.03861
0.005	0.99255
0.006	0.9479
0.007	0.90415
0.008	0.86182
0.009	0.8206
0.01	0.77976
0.011	0.73847
0.012	0.69718
0.013	0.65515
0.014	0.61296
0.015	0.57048
0.016	0.52807
0.017	0.48589
0.018	0.4446
0.019	0.40435
0.02	0.36515
0.021	0.32745
0.022	0.291
0.023	0.25591
0.024	0.2223
0.025	0.19064
0.026	0.16091
0.027	0.1332
0.028	0.1072
0.029	0.08263
0.03	0.05984
0.031	0.03854
0.032	0.01852
0.033	-0.000616812
0.034	-0.01856
0.035	-0.0359
0.036	-0.05279
0.037	-0.06961
0.038	-0.08591
0.039	-0.1022
0.04	-0.1185
0.041	-0.13443
0.042	-0.1502
0.043	-0.16583
0.044	-0.18108
0.045	-0.19603
0.046	-0.21084
0.047	-0.22602
0.048	-0.24149
0.049	-0.2572
0.05	-0.27297
0.051	-0.28927
0.052	-0.30601
0.053	-0.32306
0.054	-0.34047
0.055	-0.35834
0.056	-0.37665
0.057	-0.39533
0.058	-0.41409
0.059	-0.43278
0.06	-0.45124
0.061	-0.46955
0.062	-0.48823
0.063	-0.50744
0.064	-0.52695
0.065	-0.54682
0.066	-0.56678
0.067	-0.58688
0.068	-0.60668
0.069	-0.62664
0.07	-0.64644
0.071	-0.66632
0.072	-0.68582
0.073	-0.70458
0.074	-0.72274
0.075	-0.74024
0.076	-0.7572
0.077	-0.77343
0.078	-0.7889
0.079	-0.80348
0.08	-0.81762
0.081	-0.83116
0.082	-0.84417
0.083	-0.85629
0.084	-0.86766
0.085	-0.87837
0.086	-0.8881
0.087	-0.89738
0.088	-0.90622
0.089	-0.91498
0.09	-0.92337
0.091	-0.93169
0.092	-0.93948
0.093	-0.94712
0.094	-0.95506
0.095	-0.96293
0.096	-0.97102
0.097	-0.97919
0.098	-0.98743
0.099	-0.9953
0.1	-1.00309
0.101	-1.01051
0.102	-1.01793
0.103	-1.02527
0.104	-1.03269
0.105	-1.03996
0.106	-1.04693
0.107	-1.05406
0.108	-1.06088
0.109	-1.06763
0.11	-1.07423
0.111	-1.08082
0.112	-1.08675
0.113	-1.09246
0.114	-1.09756
0.115	-1.10192
0.116	-1.10628
0.117	-1.11012
0.118	-1.11344
0.119	-1.11601
0.12	-1.11813
0.121	-1.11973
0.122	-1.12126
0.123	-1.12219
0.124	-1.12252
0.125	-1.12248
0.126	-1.12162
0.127	-1.12024
0.128	-1.1184
0.129	-1.11657
0.13	-1.11452
0.131	-1.11224
0.132	-1.10944
0.133	-1.10679
0.134	-1.10391
0.135	-1.10103
0.136	-1.09831
0.137	-1.09499
0.138	-1.09136
0.139	-1.0873
0.14	-1.083
0.141	-1.07841
0.142	-1.07345
0.143	-1.06781
0.144	-1.06195
0.145	-1.05602
0.146	-1.04956
0.147	-1.04325
0.148	-1.03687
0.149	-1.03041
0.15	-1.02388
0.151	-1.01728
0.152	-1.01052
0.153	-1.00392
0.154	-0.99709
0.155	-0.99033
0.156	-0.98388
0.157	-0.97764
0.158	-0.97186
0.159	-0.96607
0.16	-0.96029
0.161	-0.95286
0.162	-0.94305
0.163	-0.93122
0.164	-0.9185
0.165	-0.90548
0.166	-0.89201
0.167	-0.87854
0.168	-0.86402
0.169	-0.84854
0.17	-0.83171
0.171	-0.8134
0.172	-0.79374
0.173	-0.77221
0.174	-0.74964
0.175	-0.72677
0.176	-0.70271
0.177	-0.67641
0.178	-0.64802
0.179	-0.61657
0.18	-0.58281
0.181	-0.54666
0.182	-0.51141
0.183	-0.47869
0.184	-0.44948
0.185	-0.41669
0.186	-0.25938
0.187	0.15724
0.188	0.86093
0.189	1.86878
0.19	3.18951
0.191	4.82961
0.192	6.79439
0.193	9.08749
0.194	11.7114
0.195	14.6704
0.196	17.9676
0.197	21.6031
0.198	25.5767
0.199	29.8904
0.2	34.5437
0.201	39.5384
0.202	44.8748
0.203	50.5551
0.204	56.5805
0.205	62.9542
0.206	69.6659
0.207	76.4756
0.208	83.1136
0.209	89.5246
0.21	95.6717
0.211	101.537
0.212	107.107
0.213	112.37
0.214	117.32
0.215	121.951
0.216	126.256
0.217	130.231
0.218	133.874
0.219	137.183
0.22	140.155
0.221	142.788
0.222	145.081
0.223	147.032
0.224	148.639
0.225	149.902
0.226	150.818
0.227	151.391
0.228	151.74
0.229	152.002
0.23	152.203
0.231	152.362
0.232	152.487
0.233	152.587
0.234	152.666
0.235	152.728
0.236	152.775
0.237	152.811
0.238	152.838
0.239	152.858
0.24	152.871
0.241	152.879
0.242	152.884
0.243	152.884
0.244	152.883
0.245	152.879
0.246	152.875
0.247	152.871
0.248	152.866
0.249	152.861
0.25	152.856
0.251	152.85
0.252	152.843
0.253	152.837
0.254	152.831
0.255	152.825
0.256	152.818
0.257	152.812
0.258	152.807
0.259	152.801
0.26	152.794
0.261	152.788
0.262	152.781
0.263	152.775
0.264	152.768
0.265	152.762
0.266	152.756
0.267	152.75
0.268	152.744
0.269	152.738
0.27	152.731
0.271	152.725
0.272	152.718
0.273	152.712
0.274	152.705
0.275	152.699
0.276	152.692
0.277	152.685
0.278	152.678
0.279	152.67
0.28	152.664
0.281	152.658
0.282	152.652
0.283	152.646
0.284	152.64
0.285	152.634
0.286	152.629
0.287	152.623
0.288	152.617
0.289	152.611
0.29	152.605
0.291	152.599
0.292	152.593
0.293	152.587
0.294	152.581
0.295	152.575
0.296	152.569
0.297	152.563
0.298	152.557
0.299	152.552
0.3	152.546
0.301	152.541
0.302	152.535
0.303	152.53
0.304	152.525
0.305	152.519
0.306	152.514
0.307	152.509
0.308	152.504
0.309	152.499
0.31	152.493
0.311	152.488
0.312	152.483
0.313	152.478
0.314	152.472
0.315	152.467
0.316	152.462
0.317	152.456
0.318	152.451
0.319	152.445
0.32	152.44
0.321	152.434
0.322	152.429
0.323	152.424
0.324	152.418
0.325	152.413
0.326	152.408
0.327	152.403
0.328	152.397
0.329	152.392
0.33	152.386
0.331	152.38
0.332	152.373
0.333	152.367
0.334	152.36
0.335	152.354
0.336	152.347
0.337	152.34
0.338	152.333
0.339	152.327
0.34	152.32
0.341	152.314
0.342	152.307
0.343	152.301
0.344	152.295
0.345	152.288
0.346	152.282
0.347	152.276
0.348	152.27
0.349	152.263
0.35	152.257
0.351	152.25
0.352	152.244
0.353	152.238
0.354	152.232
0.355	152.225
0.356	152.219
0.357	152.212
0.358	152.206
0.359	152.2
0.36	152.195
0.361	152.189
0.362	152.184
0.363	152.179
0.364	152.174
0.365	152.169
0.366	152.165
0.367	152.16
0.368	152.155
0.369	152.15
0.37	152.145
0.371	152.14
0.372	152.135
0.373	152.13
0.374	152.125
0.375	152.12
0.376	152.115
0.377	152.11
0.378	152.104
0.379	152.099
0.38	152.094
0.381	152.088
0.382	152.083
0.383	152.077
0.384	152.071
0.385	152.065
0.386	152.059
0.387	152.053
0.388	152.047
0.389	152.041
0.39	152.034
0.391	152.028
0.392	152.021
0.393	152.015
0.394	152.008
0.395	152.002
0.396	151.995
0.397	151.987
0.398	151.98
0.399	151.973
0.4	151.966
0.401	151.959
0.402	151.952
0.403	151.946
0.404	151.94
0.405	151.933
0.406	151.927
0.407	151.921
0.408	151.914
0.409	151.908
0.41	151.901
0.411	151.894
0.412	151.887
0.413	151.88
0.414	151.872
0.415	151.865
0.416	151.858
0.417	151.85
0.418	151.843
0.419	151.837
0.42	151.83
0.421	151.824
0.422	151.818
0.423	151.812
0.424	151.805
0.425	151.797
0.426	151.787
0.427	151.772
0.428	151.749
0.429	151.706
0.43	151.577
0.431	151.375
0.432	151.145
0.433	150.842
0.434	150.38
0.435	149.651
0.436	148.589
0.437	147.192
0.438	145.455
0.439	143.382
0.44	140.968
0.441	138.21
0.442	135.111
0.443	131.67
0.444	127.891
0.445	123.772
0.446	119.317
0.447	114.528
0.448	109.409
0.449	103.968
0.45	98.2299
0.451	92.3277
0.452	86.2333
0.453	79.8607
0.454	73.3029
0.455	66.7279
0.456	60.3533
0.457	54.3105
0.458	48.6048
0.459	43.2436
0.46	38.2191
0.461	33.5433
0.462	29.219
0.463	25.2409
0.464	21.6111
0.465	18.3218
0.466	15.3767
0.467	12.7694
0.468	10.5018
0.469	8.56784
0.47	6.96422
0.471	5.67639
0.472	4.63558
0.473	3.85796
0.474	3.3801
0.475	3.15581
0.476	3.09997
0.477	3.10494
0.478	3.10423
0.479	3.09666
0.48	3.07932
0.481	3.05601
0.482	3.02166
0.483	2.97492
0.484	2.91924
0.485	2.85318
0.486	2.78168
0.487	2.70346
0.488	2.62278
0.489	2.53792
0.49	2.4512
0.491	2.36261
0.492	2.27418
0.493	2.1873
0.494	2.10073
0.495	2.01923
0.496	1.94221
0.497	1.87078
0.498	1.8042
0.499	1.74351
0.5	1.68738
0.501	1.63527
0.502	1.5866
0.503	1.54091
0.504	1.49783
0.505	1.45691
0.506	1.41861
0.507	1.38239
0.508	1.34752
0.509	1.31279
0.51	1.27829
0.511	1.24394
0.512	1.20981
0.513	1.17569
0.514	1.14163
0.515	1.10773
0.516	1.07368
0.517	1.04
0.518	1.00662
0.519	0.97361
0.52	0.94112
0.521	0.90923
0.522	0.87794
0.523	0.84799
0.524	0.81923
0.525	0.79182
0.526	0.76605
0.527	0.7417
0.528	0.71816
0.529	0.69575
0.53	0.6743
0.531	0.6539
0.532	0.63432
0.533	0.61571
0.534	0.598
0.535	0.58088
0.536	0.56391
0.537	0.54739
0.538	0.53117
0.539	0.51554
0.54	0.50066
0.541	0.48593
0.542	0.47157
0.543	0.45751
0.544	0.44338
0.545	0.4291
0.546	0.41534
0.547	0.4015
0.548	0.38737
0.549	0.37331
0.55	0.35895
0.551	0.34467
0.552	0.33038
0.553	0.31647
0.554	0.30234
0.555	0.28828
0.556	0.27407
0.557	0.26024
0.558	0.24655
0.559	0.23309
0.56	0.2197
0.561	0.20609
0.562	0.19255
0.563	0.17894
0.564	0.1654
0.565	0.15202
0.566	0.13893
0.567	0.12561
0.568	0.11237
0.569	0.09928
0.57	0.08619
0.571	0.07348
0.572	0.06091
0.573	0.04857
0.574	0.03622
0.575	0.02433
0.576	0.01251
0.577	0.00121
0.578	-0.00964
0.579	-0.02005
0.58	-0.02956
0.581	-0.03869
0.582	-0.04693
0.583	-0.05465
0.584	-0.06177
0.585	-0.06852
0.586	-0.07452
0.587	-0.07985
0.588	-0.08466
0.589	-0.08939
0.59	-0.09383
0.591	-0.09811
0.592	-0.1024
0.593	-0.10639
0.594	-0.11053
0.595	-0.11429
0.596	-0.11813
0.597	-0.12159
0.598	-0.12484
0.599	-0.12771
0.6	-0.13013
0.601	-0.13285
0.602	-0.13519
0.603	-0.13776
0.604	-0.14004
0.605	-0.14216
0.606	-0.14383
0.607	-0.14543
0.608	-0.14718
0.609	-0.14901
0.61	-0.15053
0.611	-0.15199
0.612	-0.15306
0.613	-0.15355
0.614	-0.1538
0.615	-0.15294
0.616	-0.15208
0.617	-0.15085
0.618	-0.14924
0.619	-0.14718
0.62	-0.14468
0.621	-0.14173
0.622	-0.13796
0.623	-0.13389
0.624	-0.12923
0.625	-0.12434
0.626	-0.11907
0.627	-0.11351
0.628	-0.10788
0.629	-0.10187
0.63	-0.09571
0.631	-0.08933
0.632	-0.08257
0.633	-0.07574
0.634	-0.06914
0.635	-0.06246
0.636	-0.0563
0.637	-0.04999
0.638	-0.04368
0.639	-0.03753
0.64	-0.03144
0.641	-0.02558
0.642	-0.0201
0.643	-0.01506
0.644	-0.01039
0.645	-0.0064
0.646	-0.00277
0.647	0.000547859
0.648	0.00335
0.649	0.00585
0.65	0.00761
0.651	0.00884
0.652	0.00941
0.653	0.00952
0.654	0.00986
0.655	0.01177
0.656	0.01554
0.657	0.01998
0.658	0.02524

## Sheet: 2f
	200 um	400 um	600 um
Temperature (K)	σ (uC m-2)
298	19.8864	9.09091	0.85227
333	20.4546	11.3636	1.02273
373	23.2954	13.6364	1.13636
413	28.4091	17.0454	1.59091
443	39.7727	19.3182	1.70455
473	42.6136	22.7273	1.875

## Sheet: 2g
200 um	Temperature (K)	min σ (uC m-2)	max σ (uC m-2)	Mean	standard
	323	856.334	866.921	861.628	7.48642
	353	830.8	847.898	839.349	12.0904
	383	883.963	908.139	896.051	17.0947
	413	873.602	888.549	881.076	10.5691
	443	821.684	839.802	830.743	12.811
	473	654.494	668.875	661.684	10.1687
400 um	Temperature (K)	min σ (uC m-2)	max σ (uC m-2)	Mean	standard
	323	811.663	813.022	812.343	0.96082
	353	817.268	843.935	830.602	18.8562
	383	791.96	819.363	805.662	19.3766
	413	808.04	830.63	819.335	15.9737
	443	769.144	783.694	776.419	10.2888
	473	657.665	670.63	664.147	9.16787
600 um	Temperature (K)	min σ (uC m-2)	max σ (uC m-2)	Mean	standard
	323	829.384	841.047	835.216	8.24708
	353	801.755	812.456	807.105	7.56649
	383	814.551	832.045	823.298	12.3706
	413	827.403	843.369	835.386	11.2897
	443	731.776	759.349	745.563	19.4967
	473	688.181	711.224	699.703	16.294

## Sheet: 2h
Time (s)	Charge (nC)
6.21725e-15	-0.32089
0.001	-0.31597
0.002	-0.31076
0.003	-0.30494
0.004	-0.29883
0.005	-0.29286
0.006	-0.28682
0.007	-0.28064
0.008	-0.27467
0.009	-0.26856
0.01	-0.26244
0.011	-0.25588
0.012	-0.24925
0.013	-0.24254
0.014	-0.23583
0.015	-0.22897
0.016	-0.22181
0.017	-0.2145
0.018	-0.20682
0.019	-0.19921
0.02	-0.19146
0.021	-0.18385
0.022	-0.17625
0.023	-0.16842
0.024	-0.16074
0.025	-0.15328
0.026	-0.14575
0.027	-0.13837
0.028	-0.13106
0.029	-0.1236
0.03	-0.11622
0.031	-0.10869
0.032	-0.10161
0.033	-0.09475
0.034	-0.08804
0.035	-0.08103
0.036	-0.07402
0.037	-0.06701
0.038	-0.06
0.039	-0.05329
0.04	-0.04636
0.041	-0.0395
0.042	-0.03264
0.043	-0.02556
0.044	-0.01847
0.045	-0.01131
0.046	-0.0043
0.047	0.00256
0.048	0.00934
0.049	0.01605
0.05	0.02239
0.051	0.02873
0.052	0.03491
0.053	0.0414
0.054	0.04804
0.055	0.05475
0.056	0.06146
0.057	0.06824
0.058	0.07503
0.059	0.08204
0.06	0.08905
0.061	0.09583
0.062	0.10269
0.063	0.1097
0.064	0.11663
0.065	0.12364
0.066	0.13035
0.067	0.13684
0.068	0.14325
0.069	0.14951
0.07	0.15563
0.071	0.16219
0.072	0.16853
0.073	0.17457
0.074	0.18016
0.075	0.1859
0.076	0.19186
0.077	0.1979
0.078	0.20424
0.079	0.2108
0.08	0.21721
0.081	0.22377
0.082	0.23056
0.083	0.23757
0.084	0.2448
0.085	0.25211
0.086	0.25904
0.087	0.26598
0.088	0.27291
0.089	0.27977
0.09	0.28663
0.091	0.29364
0.092	0.30042
0.093	0.30721
0.094	0.31414
0.095	0.32152
0.096	0.32883
0.097	0.33614
0.098	0.34367
0.099	0.3509
0.1	0.35799
0.101	0.36507
0.102	0.37223
0.103	0.37939
0.104	0.38654
0.105	0.39363
0.106	0.40049
0.107	0.4072
0.108	0.41376
0.109	0.4204
0.11	0.42696
0.111	0.43352
0.112	0.43993
0.113	0.44627
0.114	0.45253
0.115	0.45872
0.116	0.46468
0.117	0.47087
0.118	0.47713
0.119	0.4834
0.12	0.48973
0.121	0.49607
0.122	0.50256
0.123	0.50904
0.124	0.51576
0.125	0.52239
0.126	0.52873
0.127	0.53484
0.128	0.5411
0.129	0.54744
0.13	0.55363
0.131	0.55989
0.132	0.56623
0.133	0.57264
0.134	0.57891
0.135	0.58532
0.136	0.5921
0.137	0.59911
0.138	0.60627
0.139	0.61365
0.14	0.62103
0.141	0.62864
0.142	0.63632
0.143	0.64415
0.144	0.6522
0.145	0.66018
0.146	0.66801
0.147	0.67584
0.148	0.68389
0.149	0.69172
0.15	0.69933
0.151	0.70694
0.152	0.71439
0.153	0.72162
0.154	0.72856
0.155	0.73557
0.156	0.74265
0.157	0.74966
0.158	0.75682
0.159	0.76383
0.16	0.77069
0.161	0.77732
0.162	0.78396
0.163	0.79082
0.164	0.79775
0.165	0.80454
0.166	0.8111
0.167	0.81751
0.168	0.82385
0.169	0.82974
0.17	0.8357
0.171	0.84189
0.172	0.84815
0.173	0.85427
0.174	0.86023
0.175	0.86634
0.176	0.87253
0.177	0.87887
0.178	0.88528
0.179	0.89192
0.18	0.89863
0.181	0.90534
0.182	0.91227
0.183	0.91928
0.184	0.92629
0.185	0.933
0.186	0.93956
0.187	0.94598
0.188	0.95231
0.189	0.9585
0.19	0.96499
0.191	0.97133
0.192	0.97744
0.193	0.9834
0.194	0.98944
0.195	0.99571
0.196	1.00234
0.197	1.00995
0.198	1.01919
0.199	1.03195
0.2	1.05052
0.201	1.0814
0.202	1.14339
0.203	1.4095
0.204	1.71648
0.205	2.05018
0.206	2.57426
0.207	3.40212
0.208	4.54122
0.209	5.98277
0.21	7.74144
0.211	9.84225
0.212	12.2898
0.213	15.0813
0.214	18.2108
0.215	21.6815
0.216	25.4913
0.217	29.6406
0.218	34.1289
0.219	38.9523
0.22	44.1094
0.221	49.5927
0.222	55.3914
0.223	61.4653
0.224	67.4671
0.225	73.7205
0.226	80.2535
0.227	86.7389
0.228	92.9494
0.229	98.8695
0.23	104.518
0.231	109.866
0.232	114.863
0.233	119.501
0.234	123.785
0.235	127.728
0.236	131.323
0.237	134.575
0.238	137.483
0.239	140.048
0.24	142.275
0.241	144.162
0.242	145.717
0.243	146.942
0.244	147.862
0.245	148.654
0.246	149.159
0.247	149.363
0.248	149.43
0.249	149.475
0.25	149.506
0.251	149.513
0.252	149.509
0.253	149.519
0.254	149.547
0.255	149.589
0.256	149.638
0.257	149.699
0.258	149.769
0.259	149.846
0.26	149.931
0.261	150.018
0.262	150.11
0.263	150.204
0.264	150.302
0.265	150.399
0.266	150.494
0.267	150.584
0.268	150.67
0.269	150.75
0.27	150.824
0.271	150.892
0.272	150.955
0.273	151.014
0.274	151.067
0.275	151.117
0.276	151.165
0.277	151.211
0.278	151.253
0.279	151.294
0.28	151.333
0.281	151.37
0.282	151.408
0.283	151.446
0.284	151.484
0.285	151.522
0.286	151.56
0.287	151.598
0.288	151.636
0.289	151.674
0.29	151.712
0.291	151.749
0.292	151.785
0.293	151.82
0.294	151.854
0.295	151.886
0.296	151.918
0.297	151.947
0.298	151.974
0.299	152.001
0.3	152.025
0.301	152.047
0.302	152.067
0.303	152.086
0.304	152.103
0.305	152.119
0.306	152.133
0.307	152.146
0.308	152.159
0.309	152.171
0.31	152.183
0.311	152.194
0.312	152.206
0.313	152.218
0.314	152.23
0.315	152.243
0.316	152.256
0.317	152.27
0.318	152.285
0.319	152.3
0.32	152.316
0.321	152.332
0.322	152.35
0.323	152.368
0.324	152.387
0.325	152.406
0.326	152.426
0.327	152.446
0.328	152.465
0.329	152.485
0.33	152.505
0.331	152.524
0.332	152.544
0.333	152.564
0.334	152.583
0.335	152.603
0.336	152.623
0.337	152.643
0.338	152.662
0.339	152.682
0.34	152.701
0.341	152.72
0.342	152.739
0.343	152.757
0.344	152.775
0.345	152.792
0.346	152.809
0.347	152.825
0.348	152.84
0.349	152.856
0.35	152.871
0.351	152.886
0.352	152.899
0.353	152.912
0.354	152.924
0.355	152.936
0.356	152.948
0.357	152.959
0.358	152.969
0.359	152.98
0.36	152.99
0.361	153
0.362	153.01
0.363	153.019
0.364	153.029
0.365	153.038
0.366	153.048
0.367	153.057
0.368	153.066
0.369	153.075
0.37	153.083
0.371	153.091
0.372	153.099
0.373	153.107
0.374	153.115
0.375	153.123
0.376	153.131
0.377	153.139
0.378	153.147
0.379	153.155
0.38	153.162
0.381	153.169
0.382	153.176
0.383	153.182
0.384	153.188
0.385	153.193
0.386	153.199
0.387	153.203
0.388	153.206
0.389	153.209
0.39	153.212
0.391	153.214
0.392	153.216
0.393	153.218
0.394	153.219
0.395	153.219
0.396	153.219
0.397	153.218
0.398	153.218
0.399	153.217
0.4	153.216
0.401	153.214
0.402	153.212
0.403	153.21
0.404	153.208
0.405	153.206
0.406	153.203
0.407	153.2
0.408	153.196
0.409	153.193
0.41	153.188
0.411	153.184
0.412	153.179
0.413	153.174
0.414	153.168
0.415	153.162
0.416	153.156
0.417	153.15
0.418	153.144
0.419	153.138
0.42	153.131
0.421	153.125
0.422	153.119
0.423	153.113
0.424	153.107
0.425	153.101
0.426	153.095
0.427	153.09
0.428	153.085
0.429	153.08
0.43	153.076
0.431	153.072
0.432	153.068
0.433	153.065
0.434	153.062
0.435	153.06
0.436	153.055
0.437	153.049
0.438	153.042
0.439	153.035
0.44	153.028
0.441	153.021
0.442	153.012
0.443	152.996
0.444	152.969
0.445	152.933
0.446	152.892
0.447	152.847
0.448	152.799
0.449	152.747
0.45	152.69
0.451	152.63
0.452	152.566
0.453	152.498
0.454	152.427
0.455	152.351
0.456	152.097
0.457	151.578
0.458	150.769
0.459	149.653
0.46	148.22
0.461	146.464
0.462	144.381
0.463	141.968
0.464	139.234
0.465	136.182
0.466	132.811
0.467	129.105
0.468	125.065
0.469	120.687
0.47	115.968
0.471	110.914
0.472	105.52
0.473	99.7834
0.474	93.7051
0.475	87.2853
0.476	80.5261
0.477	73.7755
0.478	67.2133
0.479	60.8871
0.48	54.8288
0.481	49.0565
0.482	43.583
0.483	38.4176
0.484	33.5667
0.485	29.031
0.486	24.811
0.487	20.9117
0.488	17.3425
0.489	14.1062
0.49	11.2055
0.491	8.64375
0.492	6.41984
0.493	4.53679
0.494	2.99706
0.495	1.80148
0.496	0.95071
0.497	0.44445
0.498	0.10866
0.499	-0.14791
0.5	-0.34859
0.501	-0.50892
0.502	-0.63768
0.503	-0.74101
0.504	-0.82353
0.505	-0.88933
0.506	-0.94118
0.507	-0.98125
0.508	-1.01169
0.509	-1.03445
0.51	-1.05057
0.511	-1.06124
0.512	-1.06743
0.513	-1.07005
0.514	-1.07028
0.515	-1.06856
0.516	-1.06543
0.517	-1.06119
0.518	-1.05641
0.519	-1.05157
0.52	-1.04628
0.521	-1.04069
0.522	-1.03494
0.523	-1.02883
0.524	-1.02257
0.525	-1.01638
0.526	-1.00989
0.527	-1.00341
0.528	-0.99699
0.529	-0.99043
0.53	-0.98387
0.531	-0.97724
0.532	-0.9706
0.533	-0.96396
0.534	-0.9574
0.535	-0.95039
0.536	-0.94316
0.537	-0.93556
0.538	-0.9278
0.539	-0.91997
0.54	-0.91199
0.541	-0.90416
0.542	-0.89633
0.543	-0.88828
0.544	-0.88015
0.545	-0.8718
0.546	-0.86345
0.547	-0.85539
0.548	-0.84742
0.549	-0.83966
0.55	-0.83206
0.551	-0.82423
0.552	-0.8167
0.553	-0.80924
0.554	-0.80208
0.555	-0.79485
0.556	-0.78776
0.557	-0.78053
0.558	-0.7733
0.559	-0.76614
0.56	-0.75906
0.561	-0.75205
0.562	-0.74496
0.563	-0.73781
0.564	-0.73035
0.565	-0.72274
0.566	-0.71559
0.567	-0.70865
0.568	-0.70202
0.569	-0.69568
0.57	-0.68934
0.571	-0.683
0.572	-0.67674
0.573	-0.67033
0.574	-0.66414
0.575	-0.6578
0.576	-0.65154
0.577	-0.64498
0.578	-0.63849
0.579	-0.63215
0.58	-0.62574
0.581	-0.61933
0.582	-0.61277
0.583	-0.60613
0.584	-0.59935
0.585	-0.59301
0.586	-0.58712
0.587	-0.58131
0.588	-0.57557
0.589	-0.56968
0.59	-0.56364
0.591	-0.5576
0.592	-0.55156
0.593	-0.54574
0.594	-0.5403
0.595	-0.53456
0.596	-0.52867
0.597	-0.52256
0.598	-0.51629
0.599	-0.50973
0.6	-0.5028
0.601	-0.49594
0.602	-0.48908
0.603	-0.48214
0.604	-0.47499
0.605	-0.46783
0.606	-0.46045
0.607	-0.45299
0.608	-0.44538
0.609	-0.43793
0.61	-0.43025
0.611	-0.42257
0.612	-0.41489
0.613	-0.40721
0.614	-0.39953
0.615	-0.39155
0.616	-0.38387
0.617	-0.37604
0.618	-0.36798
0.619	-0.35993
0.62	-0.35203
0.621	-0.34435
0.622	-0.33659
0.623	-0.32869
0.624	-0.32071
0.625	-0.31281
0.626	-0.3052
0.627	-0.29812
0.628	-0.29133
0.629	-0.28492
0.63	-0.27851
0.631	-0.27262
0.632	-0.26673
0.633	-0.26084
0.634	-0.25517
0.635	-0.24965
0.636	-0.24414
0.637	-0.23817
0.638	-0.23228
0.639	-0.22647
0.64	-0.22073
0.641	-0.21506
0.642	-0.20939
0.643	-0.20365
0.644	-0.19754
0.645	-0.19143
0.646	-0.18561
0.647	-0.1798
0.648	-0.17383
0.649	-0.16779
0.65	-0.1616
0.651	-0.15534
0.652	-0.14878
0.653	-0.14252
0.654	-0.13655
0.655	-0.13059
0.656	-0.1244
0.657	-0.11799
0.658	-0.1115
0.659	-0.10472
0.66	-0.09786
0.661	-0.091
0.662	-0.08384
0.663	-0.07638
0.664	-0.0687
0.665	-0.0614
0.666	-0.05431
0.667	-0.04708
0.668	-0.03992
0.669	-0.03291
0.67	-0.02575
0.671	-0.0186
0.672	-0.01159
0.673	-0.00465
0.674	0.00228
0.675	0.00944
0.676	0.01675
0.677	0.02428
0.678	0.03196
0.679	0.03964
0.68	0.04717
0.681	0.05463
0.682	0.06208
0.683	0.06946
0.684	0.07692
0.685	0.08423
0.686	0.09161
0.687	0.09899
0.688	0.10615
0.689	0.11331
0.69	0.12047
0.691	0.1274
0.692	0.13426
0.693	0.1412
0.694	0.14783
0.695	0.15447
0.696	0.16103
0.697	0.16781
0.698	0.17475
0.699	0.18146
0.7	0.18824
0.701	0.19495
0.702	0.20181
0.703	0.2089
0.704	0.2162
0.705	0.22329
0.706	0.2303
0.707	0.23701
0.708	0.24334
0.709	0.24953
0.71	0.25602
0.711	0.26333
0.712	0.27205
0.713	0.28361
0.714	0.30032

## Sheet: 2i
Time (s)	Charge (nC)
-3e-06	0.25926
0.000997	0.2311
0.002	0.20876
0.003	0.19135
0.004	0.17803
0.005	0.16815
0.006	0.16103
0.007	0.15599
0.008	0.15267
0.009	0.15085
0.01	0.15022
0.011	0.15011
0.012	0.15022
0.013	0.15004
0.014	0.15
0.015	0.15019
0.016	0.15045
0.017	0.15086
0.018	0.15135
0.019	0.15214
0.02	0.15307
0.021	0.15416
0.022	0.15539
0.023	0.1567
0.024	0.158
0.025	0.15909
0.026	0.16017
0.027	0.16126
0.028	0.16241
0.029	0.16387
0.03	0.16555
0.031	0.16731
0.032	0.16943
0.033	0.17171
0.034	0.17429
0.035	0.17701
0.036	0.17966
0.037	0.18246
0.038	0.18549
0.039	0.18843
0.04	0.19116
0.041	0.19351
0.042	0.19579
0.043	0.19822
0.044	0.20087
0.045	0.20367
0.046	0.20684
0.047	0.20994
0.048	0.21281
0.049	0.21569
0.05	0.21863
0.051	0.22188
0.052	0.22535
0.053	0.2289
0.054	0.23252
0.055	0.23606
0.056	0.23946
0.057	0.2433
0.058	0.24752
0.059	0.25159
0.06	0.25543
0.061	0.25928
0.062	0.26312
0.063	0.26667
0.064	0.26999
0.065	0.27286
0.066	0.27566
0.067	0.27824
0.068	0.28074
0.069	0.28332
0.07	0.28612
0.071	0.28914
0.072	0.29231
0.073	0.29548
0.074	0.29858
0.075	0.30161
0.076	0.3047
0.077	0.30818
0.078	0.31165
0.079	0.31482
0.08	0.31799
0.081	0.32131
0.082	0.32441
0.083	0.32758
0.084	0.33091
0.085	0.33415
0.086	0.33762
0.087	0.34095
0.088	0.34397
0.089	0.34714
0.09	0.35061
0.091	0.35438
0.092	0.35823
0.093	0.36192
0.094	0.36569
0.095	0.36946
0.096	0.3733
0.097	0.3773
0.098	0.38114
0.099	0.38469
0.1	0.38808
0.101	0.39111
0.102	0.39376
0.103	0.39626
0.104	0.39846
0.105	0.40081
0.106	0.40346
0.107	0.40582
0.108	0.4078
0.109	0.41015
0.11	0.41257
0.111	0.41515
0.112	0.41758
0.113	0.41993
0.114	0.42236
0.115	0.42486
0.116	0.42758
0.117	0.43046
0.118	0.43348
0.119	0.4365
0.12	0.43953
0.121	0.4424
0.122	0.44527
0.123	0.44815
0.124	0.45117
0.125	0.45442
0.126	0.45737
0.127	0.45987
0.128	0.46237
0.129	0.46532
0.13	0.46812
0.131	0.47107
0.132	0.47409
0.133	0.47749
0.134	0.48111
0.135	0.48495
0.136	0.48865
0.137	0.49219
0.138	0.49604
0.139	0.49988
0.14	0.50358
0.141	0.50697
0.142	0.51037
0.143	0.51384
0.144	0.51739
0.145	0.52093
0.146	0.5244
0.147	0.5278
0.148	0.53119
0.149	0.53459
0.15	0.53799
0.151	0.54168
0.152	0.54538
0.153	0.549
0.154	0.55232
0.155	0.55549
0.156	0.55852
0.157	0.56184
0.158	0.56553
0.159	0.56893
0.16	0.57203
0.161	0.57527
0.162	0.57867
0.163	0.58199
0.164	0.58517
0.165	0.58826
0.166	0.59114
0.167	0.59371
0.168	0.59621
0.169	0.59887
0.17	0.60181
0.171	0.60484
0.172	0.60823
0.173	0.61185
0.174	0.61562
0.175	0.61947
0.176	0.62346
0.177	0.62753
0.178	0.63167
0.179	0.63574
0.18	0.63988
0.181	0.64395
0.182	0.6475
0.183	0.65074
0.184	0.65384
0.185	0.65686
0.186	0.65981
0.187	0.66276
0.188	0.66564
0.189	0.66866
0.19	0.67183
0.191	0.67523
0.192	0.67907
0.193	0.68254
0.194	0.68601
0.195	0.68949
0.196	0.69318
0.197	0.6971
0.198	0.70139
0.199	0.70568
0.2	0.70968
0.201	0.71315
0.202	0.71632
0.203	0.71964
0.204	0.72319
0.205	0.72681
0.206	0.7305
0.207	0.73412
0.208	0.73744
0.209	0.74106
0.21	0.74476
0.211	0.74845
0.212	0.75215
0.213	0.75547
0.214	0.75917
0.215	0.76286
0.216	0.76663
0.217	0.77047
0.218	0.77432
0.219	0.77779
0.22	0.78104
0.221	0.78421
0.222	0.78753
0.223	0.79123
0.224	0.79514
0.225	0.79966
0.226	0.80612
0.227	0.8166
0.228	0.83708
0.229	0.89889
0.23	1.03232
0.231	1.18947
0.232	1.56454
0.233	2.20146
0.234	3.0874
0.235	4.25087
0.236	5.69156
0.237	7.41984
0.238	9.4255
0.239	11.7149
0.24	14.2885
0.241	17.1486
0.242	20.2955
0.243	23.7293
0.244	27.4508
0.245	31.4607
0.246	35.7607
0.247	40.3464
0.248	45.2173
0.249	50.3604
0.25	55.7178
0.251	61.2293
0.252	66.9927
0.253	72.6211
0.254	78.0273
0.255	83.2385
0.256	88.198
0.257	92.9087
0.258	97.3511
0.259	101.547
0.26	105.483
0.261	109.162
0.262	112.578
0.263	115.734
0.264	118.629
0.265	121.262
0.266	123.633
0.267	125.738
0.268	127.582
0.269	129.162
0.27	130.485
0.271	131.578
0.272	132.468
0.273	133.104
0.274	133.678
0.275	134.232
0.276	134.753
0.277	135.267
0.278	135.772
0.279	136.275
0.28	136.765
0.281	137.245
0.282	137.715
0.283	138.175
0.284	138.623
0.285	139.059
0.286	139.482
0.287	139.892
0.288	140.29
0.289	140.674
0.29	141.044
0.291	141.4
0.292	141.743
0.293	142.075
0.294	142.396
0.295	142.708
0.296	143.01
0.297	143.303
0.298	143.587
0.299	143.861
0.3	144.127
0.301	144.385
0.302	144.635
0.303	144.877
0.304	145.112
0.305	145.341
0.306	145.563
0.307	145.778
0.308	145.987
0.309	146.19
0.31	146.387
0.311	146.579
0.312	146.767
0.313	146.95
0.314	147.128
0.315	147.302
0.316	147.472
0.317	147.637
0.318	147.8
0.319	147.958
0.32	148.113
0.321	148.265
0.322	148.415
0.323	148.563
0.324	148.708
0.325	148.853
0.326	148.996
0.327	149.137
0.328	149.277
0.329	149.417
0.33	149.556
0.331	149.694
0.332	149.832
0.333	149.968
0.334	150.104
0.335	150.238
0.336	150.371
0.337	150.502
0.338	150.632
0.339	150.761
0.34	150.888
0.341	151.014
0.342	151.138
0.343	151.26
0.344	151.38
0.345	151.498
0.346	151.615
0.347	151.729
0.348	151.841
0.349	151.951
0.35	152.06
0.351	152.166
0.352	152.271
0.353	152.375
0.354	152.477
0.355	152.578
0.356	152.677
0.357	152.774
0.358	152.871
0.359	152.966
0.36	153.06
0.361	153.152
0.362	153.243
0.363	153.333
0.364	153.421
0.365	153.508
0.366	153.594
0.367	153.679
0.368	153.763
0.369	153.846
0.37	153.927
0.371	154.008
0.372	154.089
0.373	154.168
0.374	154.246
0.375	154.323
0.376	154.4
0.377	154.475
0.378	154.55
0.379	154.624
0.38	154.696
0.381	154.767
0.382	154.837
0.383	154.906
0.384	154.974
0.385	155.041
0.386	155.106
0.387	155.17
0.388	155.233
0.389	155.295
0.39	155.355
0.391	155.415
0.392	155.473
0.393	155.53
0.394	155.586
0.395	155.641
0.396	155.695
0.397	155.748
0.398	155.799
0.399	155.849
0.4	155.898
0.401	155.946
0.402	155.993
0.403	156.039
0.404	156.084
0.405	156.128
0.406	156.172
0.407	156.214
0.408	156.256
0.409	156.296
0.41	156.336
0.411	156.375
0.412	156.414
0.413	156.452
0.414	156.489
0.415	156.526
0.416	156.563
0.417	156.599
0.418	156.634
0.419	156.669
0.42	156.703
0.421	156.735
0.422	156.767
0.423	156.796
0.424	156.824
0.425	156.851
0.426	156.876
0.427	156.898
0.428	156.915
0.429	156.928
0.43	156.939
0.431	156.949
0.432	156.957
0.433	156.961
0.434	156.963
0.435	156.963
0.436	156.96
0.437	156.955
0.438	156.947
0.439	156.936
0.44	156.916
0.441	156.886
0.442	156.846
0.443	156.799
0.444	156.749
0.445	156.697
0.446	156.646
0.447	156.594
0.448	156.543
0.449	156.371
0.45	155.952
0.451	155.252
0.452	154.25
0.453	152.935
0.454	151.299
0.455	149.335
0.456	147.041
0.457	144.411
0.458	141.441
0.459	138.13
0.46	134.481
0.461	130.498
0.462	126.186
0.463	121.541
0.464	116.559
0.465	111.231
0.466	105.554
0.467	99.5237
0.468	93.1423
0.469	86.4073
0.47	79.57
0.471	72.8803
0.472	66.4008
0.473	60.1709
0.474	54.215
0.475	48.5487
0.476	43.1838
0.477	38.1295
0.478	33.3939
0.479	28.9831
0.48	24.9005
0.481	21.1486
0.482	17.7265
0.483	14.6355
0.484	11.8778
0.485	9.45804
0.486	7.38107
0.487	5.65026
0.488	4.26814
0.489	3.235
0.49	2.55258
0.491	2.0956
0.492	1.73964
0.493	1.45462
0.494	1.22175
0.495	1.02924
0.496	0.86941
0.497	0.73613
0.498	0.62479
0.499	0.53165
0.5	0.45351
0.501	0.38812
0.502	0.334
0.503	0.2892
0.504	0.25231
0.505	0.22243
0.506	0.19838
0.507	0.17954
0.508	0.16511
0.509	0.15433
0.51	0.14646
0.511	0.14113
0.512	0.13759
0.513	0.13554
0.514	0.13431
0.515	0.1336
0.516	0.13312
0.517	0.13301
0.518	0.13342
0.519	0.13421
0.52	0.13492
0.521	0.13578
0.522	0.13686
0.523	0.1381
0.524	0.13955
0.525	0.14123
0.526	0.14299
0.527	0.14489
0.528	0.1468
0.529	0.14878
0.53	0.15105
0.531	0.15378
0.532	0.1568
0.533	0.15998
0.534	0.16315
0.535	0.16654
0.536	0.17002
0.537	0.17356
0.538	0.17718
0.539	0.18043
0.54	0.1833
0.541	0.18618
0.542	0.18905
0.543	0.192
0.544	0.19465
0.545	0.19715
0.546	0.19943
0.547	0.20148
0.548	0.20346
0.549	0.20522
0.55	0.20727
0.551	0.20947
0.552	0.21168
0.553	0.21365
0.554	0.21563
0.555	0.21761
0.556	0.21959
0.557	0.22179
0.558	0.22437
0.559	0.22695
0.56	0.22975
0.561	0.23262
0.562	0.23535
0.563	0.23777
0.564	0.2399
0.565	0.2424
0.566	0.24513
0.567	0.24793
0.568	0.25073
0.569	0.25338
0.57	0.25647
0.571	0.25965
0.572	0.26297
0.573	0.26637
0.574	0.26999
0.575	0.27368
0.576	0.2776
0.577	0.28174
0.578	0.28596
0.579	0.28988
0.58	0.29365
0.581	0.29704
0.582	0.30014
0.583	0.30316
0.584	0.30634
0.585	0.30973
0.586	0.31298
0.587	0.31593
0.588	0.31858
0.589	0.32123
0.59	0.32425
0.591	0.32743
0.592	0.33075
0.593	0.33415
0.594	0.33769
0.595	0.34116
0.596	0.34471
0.597	0.34818
0.598	0.3518
0.599	0.3552
0.6	0.35859
0.601	0.36177
0.602	0.36471
0.603	0.36781
0.604	0.37098
0.605	0.37431
0.606	0.3774
0.607	0.38013
0.608	0.38293
0.609	0.3861
0.61	0.38965
0.611	0.39342
0.612	0.39704
0.613	0.40066
0.614	0.4042
0.615	0.4076
0.616	0.41114
0.617	0.41462
0.618	0.41831
0.619	0.42178
0.62	0.42525
0.621	0.42828
0.622	0.43115
0.623	0.43432
0.624	0.4372
0.625	0.43992
0.626	0.44227
0.627	0.44463
0.628	0.44713
0.629	0.44948
0.63	0.45183
0.631	0.45411
0.632	0.45609
0.633	0.45844
0.634	0.46094
0.635	0.46344
0.636	0.46602
0.637	0.46874
0.638	0.47192
0.639	0.47509
0.64	0.47804
0.641	0.48076
0.642	0.48364
0.643	0.48659
0.644	0.48924
0.645	0.49211
0.646	0.49513
0.647	0.49831
0.648	0.50126
0.649	0.50421
0.65	0.5073
0.651	0.51048
0.652	0.51395
0.653	0.51786
0.654	0.52171
0.655	0.5254
0.656	0.52932
0.657	0.53332
0.658	0.53738
0.659	0.54108
0.66	0.54448
0.661	0.54795
0.662	0.55149
0.663	0.55481
0.664	0.55829
0.665	0.56183
0.666	0.56523
0.667	0.56833
0.668	0.57098
0.669	0.57385
0.67	0.57687
0.671	0.58005
0.672	0.58344
0.673	0.58676
0.674	0.58994
0.675	0.59311
0.676	0.59643
0.677	0.59983
0.678	0.60345
0.679	0.60699
0.68	0.61061
0.681	0.61408
0.682	0.61733
0.683	0.62036
0.684	0.62353
0.685	0.6264
0.686	0.6292
0.687	0.63178
0.688	0.63421
0.689	0.63708
0.69	0.64003
0.691	0.64328
0.692	0.64682
0.693	0.65029
0.694	0.65361
0.695	0.65694
0.696	0.66033
0.697	0.66388
0.698	0.6675
0.699	0.67112
0.7	0.67451
0.701	0.67769
0.702	0.68093
0.703	0.68418
0.704	0.6875
0.705	0.69083
0.706	0.6943
0.707	0.69769
0.708	0.70116
0.709	0.70486
0.71	0.70848
0.711	0.7124
0.712	0.71632
0.713	0.72016
0.714	0.72415
0.715	0.72852
0.716	0.73311
0.717	0.7377
0.718	0.74229
0.719	0.74673
0.72	0.75095
0.721	0.75517
0.722	0.75923
0.723	0.763
0.724	0.76677
0.725	0.77047
0.726	0.77409
0.727	0.77741
0.728	0.78073
0.729	0.78405
0.73	0.7876
0.731	0.79234

## Sheet: 2j
Time (s)	Charge (nC)
-7.10543e-15	-0.40914
0.001	-0.40806
0.002	-0.40684
0.003	-0.40539
0.004	-0.40394
0.005	-0.40234
0.006	-0.40052
0.007	-0.39855
0.008	-0.39636
0.009	-0.39416
0.01	-0.39219
0.011	-0.39008
0.012	-0.38803
0.013	-0.38628
0.014	-0.38446
0.015	-0.38242
0.016	-0.38045
0.017	-0.37878
0.018	-0.3774
0.019	-0.3761
0.02	-0.37458
0.021	-0.37291
0.022	-0.37101
0.023	-0.3689
0.024	-0.36693
0.025	-0.36466
0.026	-0.36239
0.027	-0.36042
0.028	-0.35867
0.029	-0.35693
0.03	-0.35496
0.031	-0.35299
0.032	-0.35131
0.033	-0.34972
0.034	-0.34805
0.035	-0.34637
0.036	-0.34485
0.037	-0.34355
0.038	-0.34196
0.039	-0.34036
0.04	-0.33876
0.041	-0.33724
0.042	-0.33549
0.043	-0.3336
0.044	-0.33155
0.045	-0.32928
0.046	-0.32716
0.047	-0.32512
0.048	-0.32293
0.049	-0.32036
0.05	-0.31749
0.051	-0.31493
0.052	-0.31251
0.053	-0.31031
0.054	-0.30827
0.055	-0.30637
0.056	-0.30448
0.057	-0.30273
0.058	-0.30076
0.059	-0.29894
0.06	-0.29727
0.061	-0.2956
0.062	-0.29355
0.063	-0.29143
0.064	-0.28917
0.065	-0.28705
0.066	-0.28493
0.067	-0.28266
0.068	-0.28009
0.069	-0.27738
0.07	-0.27451
0.071	-0.27187
0.072	-0.2693
0.073	-0.26681
0.074	-0.26424
0.075	-0.26175
0.076	-0.25926
0.077	-0.25691
0.078	-0.25442
0.079	-0.2523
0.08	-0.25048
0.081	-0.24859
0.082	-0.24639
0.083	-0.24412
0.084	-0.24163
0.085	-0.23936
0.086	-0.23695
0.087	-0.23445
0.088	-0.23189
0.089	-0.22939
0.09	-0.2266
0.091	-0.22411
0.092	-0.22184
0.093	-0.21965
0.094	-0.21753
0.095	-0.21549
0.096	-0.21329
0.097	-0.2111
0.098	-0.2089
0.099	-0.20701
0.1	-0.20489
0.101	-0.20232
0.102	-0.19946
0.103	-0.19644
0.104	-0.19328
0.105	-0.19019
0.106	-0.1868
0.107	-0.18334
0.108	-0.18003
0.109	-0.17671
0.11	-0.17318
0.111	-0.17016
0.112	-0.1673
0.113	-0.16458
0.114	-0.16201
0.115	-0.15952
0.116	-0.1571
0.117	-0.15498
0.118	-0.15309
0.119	-0.15157
0.12	-0.15019
0.121	-0.14882
0.122	-0.1476
0.123	-0.14622
0.124	-0.14477
0.125	-0.14362
0.126	-0.1424
0.127	-0.14118
0.128	-0.13995
0.129	-0.13821
0.13	-0.13631
0.131	-0.13456
0.132	-0.13282
0.133	-0.13122
0.134	-0.12962
0.135	-0.1281
0.136	-0.12673
0.137	-0.12535
0.138	-0.12383
0.139	-0.12231
0.14	-0.12056
0.141	-0.11859
0.142	-0.11662
0.143	-0.11443
0.144	-0.11216
0.145	-0.10989
0.146	-0.10718
0.147	-0.10446
0.148	-0.10182
0.149	-0.09888
0.15	-0.09609
0.151	-0.09337
0.152	-0.09088
0.153	-0.08861
0.154	-0.08642
0.155	-0.0843
0.156	-0.08218
0.157	-0.08013
0.158	-0.07824
0.159	-0.07671
0.16	-0.07534
0.161	-0.07397
0.162	-0.07237
0.163	-0.07055
0.164	-0.06843
0.165	-0.06624
0.166	-0.06389
0.167	-0.06177
0.168	-0.05958
0.169	-0.05701
0.17	-0.0546
0.171	-0.05225
0.172	-0.05006
0.173	-0.04816
0.174	-0.04612
0.175	-0.04407
0.176	-0.04225
0.177	-0.04043
0.178	-0.03846
0.179	-0.03664
0.18	-0.03482
0.181	-0.0327
0.182	-0.03036
0.183	-0.02794
0.184	-0.02537
0.185	-0.02303
0.186	-0.02076
0.187	-0.01864
0.188	-0.01637
0.189	-0.01381
0.19	-0.01131
0.191	-0.00882
0.192	-0.00655
0.193	-0.00451
0.194	-0.00217
0.195	-4.71108e-05
0.196	0.002
0.197	0.00427
0.198	0.00646
0.199	0.00828
0.2	0.00995
0.201	0.01192
0.202	0.01382
0.203	0.01579
0.204	0.01791
0.205	0.0201
0.206	0.02244
0.207	0.02494
0.208	0.02743
0.209	0.03037
0.21	0.03398
0.211	0.03976
0.212	0.05105
0.213	0.07839
0.214	0.23859
0.215	0.44743
0.216	0.80526
0.217	1.38182
0.218	2.1698
0.219	3.19189
0.22	4.44487
0.221	5.93516
0.222	7.65455
0.223	9.61119
0.224	11.7966
0.225	14.2168
0.226	16.868
0.227	19.7499
0.228	22.8608
0.229	26.1989
0.23	29.7623
0.231	33.5474
0.232	37.5508
0.233	41.766
0.234	46.1725
0.235	50.537
0.236	55.028
0.237	59.4467
0.238	63.6544
0.239	67.6665
0.24	71.4394
0.241	74.9809
0.242	78.2786
0.243	81.3497
0.244	84.1797
0.245	86.786
0.246	89.1579
0.247	91.3037
0.248	93.2248
0.249	94.9264
0.25	96.4133
0.251	97.6884
0.252	98.758
0.253	99.6253
0.254	100.294
0.255	100.773
0.256	101.182
0.257	101.435
0.258	101.63
0.259	101.836
0.26	102.043
0.261	102.273
0.262	102.519
0.263	102.79
0.264	103.074
0.265	103.378
0.266	103.691
0.267	104.017
0.268	104.351
0.269	104.69
0.27	105.032
0.271	105.372
0.272	105.708
0.273	106.035
0.274	106.353
0.275	106.659
0.276	106.954
0.277	107.237
0.278	107.505
0.279	107.761
0.28	108.005
0.281	108.236
0.282	108.457
0.283	108.666
0.284	108.864
0.285	109.051
0.286	109.228
0.287	109.395
0.288	109.553
0.289	109.705
0.29	109.848
0.291	109.986
0.292	110.117
0.293	110.243
0.294	110.364
0.295	110.481
0.296	110.594
0.297	110.704
0.298	110.811
0.299	110.916
0.3	111.018
0.301	111.119
0.302	111.217
0.303	111.314
0.304	111.411
0.305	111.506
0.306	111.6
0.307	111.693
0.308	111.786
0.309	111.878
0.31	111.969
0.311	112.059
0.312	112.148
0.313	112.235
0.314	112.322
0.315	112.407
0.316	112.492
0.317	112.575
0.318	112.657
0.319	112.739
0.32	112.819
0.321	112.898
0.322	112.977
0.323	113.055
0.324	113.132
0.325	113.208
0.326	113.283
0.327	113.357
0.328	113.431
0.329	113.503
0.33	113.574
0.331	113.645
0.332	113.715
0.333	113.784
0.334	113.852
0.335	113.919
0.336	113.985
0.337	114.051
0.338	114.115
0.339	114.179
0.34	114.243
0.341	114.305
0.342	114.367
0.343	114.429
0.344	114.49
0.345	114.551
0.346	114.611
0.347	114.67
0.348	114.729
0.349	114.787
0.35	114.844
0.351	114.899
0.352	114.954
0.353	115.008
0.354	115.061
0.355	115.113
0.356	115.165
0.357	115.216
0.358	115.266
0.359	115.315
0.36	115.364
0.361	115.411
0.362	115.459
0.363	115.506
0.364	115.552
0.365	115.598
0.366	115.644
0.367	115.688
0.368	115.733
0.369	115.777
0.37	115.821
0.371	115.865
0.372	115.908
0.373	115.951
0.374	115.994
0.375	116.036
0.376	116.078
0.377	116.119
0.378	116.16
0.379	116.201
0.38	116.241
0.381	116.28
0.382	116.32
0.383	116.36
0.384	116.399
0.385	116.437
0.386	116.476
0.387	116.514
0.388	116.552
0.389	116.589
0.39	116.626
0.391	116.663
0.392	116.698
0.393	116.733
0.394	116.767
0.395	116.801
0.396	116.834
0.397	116.866
0.398	116.898
0.399	116.93
0.4	116.961
0.401	116.991
0.402	117.022
0.403	117.052
0.404	117.082
0.405	117.112
0.406	117.141
0.407	117.17
0.408	117.199
0.409	117.227
0.41	117.255
0.411	117.283
0.412	117.31
0.413	117.337
0.414	117.364
0.415	117.39
0.416	117.417
0.417	117.443
0.418	117.47
0.419	117.496
0.42	117.522
0.421	117.548
0.422	117.575
0.423	117.601
0.424	117.628
0.425	117.655
0.426	117.683
0.427	117.71
0.428	117.739
0.429	117.767
0.43	117.797
0.431	117.826
0.432	117.856
0.433	117.886
0.434	117.918
0.435	117.949
0.436	117.981
0.437	118.012
0.438	118.041
0.439	118.067
0.44	118.09
0.441	118.109
0.442	118.125
0.443	118.138
0.444	118.148
0.445	118.153
0.446	118.155
0.447	118.151
0.448	118.143
0.449	118.131
0.45	118.114
0.451	118.091
0.452	118.062
0.453	118.026
0.454	117.983
0.455	117.931
0.456	117.87
0.457	117.799
0.458	117.718
0.459	117.54
0.46	117.182
0.461	116.62
0.462	115.834
0.463	114.817
0.464	113.559
0.465	112.057
0.466	110.309
0.467	108.311
0.468	106.061
0.469	103.558
0.47	100.8
0.471	97.7864
0.472	94.5173
0.473	90.9924
0.474	87.2123
0.475	83.1769
0.476	78.8854
0.477	74.3394
0.478	69.5433
0.479	64.4976
0.48	59.3782
0.481	54.3552
0.482	49.4813
0.483	44.7933
0.484	40.3089
0.485	36.0424
0.486	32.0027
0.487	28.1963
0.488	24.6294
0.489	21.3071
0.49	18.2323
0.491	15.4077
0.492	12.8358
0.493	10.5185
0.494	8.4575
0.495	6.65387
0.496	5.10895
0.497	3.8244
0.498	2.80028
0.499	2.03482
0.5	1.52822
0.501	1.19224
0.502	0.94146
0.503	0.74901
0.504	0.59633
0.505	0.47476
0.506	0.37729
0.507	0.29936
0.508	0.23747
0.509	0.18908
0.51	0.15129
0.511	0.12222
0.512	0.10054
0.513	0.08498
0.514	0.07434
0.515	0.06751
0.516	0.06374
0.517	0.0622
0.518	0.06216
0.519	0.06286
0.52	0.06408
0.521	0.06553
0.522	0.0672
0.523	0.06917
0.524	0.07122
0.525	0.07371
0.526	0.07642
0.527	0.07914
0.528	0.08208
0.529	0.08539
0.53	0.08871
0.531	0.0918
0.532	0.09481
0.533	0.09775
0.534	0.10039
0.535	0.10274
0.536	0.10508
0.537	0.1072
0.538	0.10947
0.539	0.11144
0.54	0.11341
0.541	0.11545
0.542	0.1175
0.543	0.11969
0.544	0.12188
0.545	0.12415
0.546	0.1262
0.547	0.12802
0.548	0.13006
0.549	0.13233
0.55	0.13445
0.551	0.13649
0.552	0.13869
0.553	0.14066
0.554	0.14233
0.555	0.14415
0.556	0.14605
0.557	0.14787
0.558	0.14961
0.559	0.15114
0.56	0.15273
0.561	0.15463
0.562	0.15653
0.563	0.15887
0.564	0.16136
0.565	0.16378
0.566	0.16627
0.567	0.16899
0.568	0.17185
0.569	0.17487
0.57	0.17773
0.571	0.18045
0.572	0.18294
0.573	0.18521
0.574	0.18733
0.575	0.18967
0.576	0.19172
0.577	0.19369
0.578	0.19573
0.579	0.19778
0.58	0.19967
0.581	0.20157
0.582	0.20354
0.583	0.20581
0.584	0.20785
0.585	0.20975
0.586	0.21186
0.587	0.21413
0.588	0.21625
0.589	0.21867
0.59	0.22109
0.591	0.22351
0.592	0.22585
0.593	0.22804
0.594	0.22994
0.595	0.23191
0.596	0.23351
0.597	0.23518
0.598	0.23677
0.599	0.238
0.6	0.23907
0.601	0.24015
0.602	0.2416
0.603	0.24319
0.604	0.24494
0.605	0.24691
0.606	0.24903
0.607	0.25115
0.608	0.25319
0.609	0.25539
0.61	0.25743
0.611	0.2594
0.612	0.26115
0.613	0.2626
0.614	0.26404
0.615	0.26572
0.616	0.26724
0.617	0.26906
0.618	0.27095
0.619	0.27263
0.62	0.27437
0.621	0.27634
0.622	0.27876
0.623	0.28118
0.624	0.28352
0.625	0.28572
0.626	0.28783
0.627	0.29003
0.628	0.29207
0.629	0.29427
0.63	0.29676
0.631	0.29925
0.632	0.30152
0.633	0.30364
0.634	0.30576
0.635	0.30758
0.636	0.3091
0.637	0.31062
0.638	0.312
0.639	0.31292
0.64	0.31392
0.641	0.31507
0.642	0.3163
0.643	0.31752
0.644	0.31897
0.645	0.32064
0.646	0.32254
0.647	0.32458
0.648	0.32663
0.649	0.32912
0.65	0.33183
0.651	0.33433
0.652	0.33652
0.653	0.33849
0.654	0.34039
0.655	0.34213
0.656	0.3441
0.657	0.3463
0.658	0.34842
0.659	0.35024
0.66	0.35221
0.661	0.35433
0.662	0.35645
0.663	0.35879
0.664	0.3615
0.665	0.36415
0.666	0.36686
0.667	0.36958
0.668	0.37229
0.669	0.37531
0.67	0.37832
0.671	0.38111
0.672	0.38353
0.673	0.38595
0.674	0.38844
0.675	0.39093
0.676	0.39395
0.677	0.39696
0.678	0.39975
0.679	0.40255
0.68	0.40541
0.681	0.4085
0.682	0.41174
0.683	0.41527
0.684	0.41881
0.685	0.42198
0.686	0.42514
0.687	0.42823
0.688	0.43132
0.689	0.4347
0.69	0.43802
0.691	0.44111
0.692	0.4439
0.693	0.44669
0.694	0.44918
0.695	0.4516
0.696	0.45387
0.697	0.45531
0.698	0.45639
0.699	0.45732
0.7	0.45802
0.701	0.45887
0.702	0.45972
0.703	0.46072
0.704	0.46157
0.705	0.46257
0.706	0.46387
0.707	0.46547
0.708	0.46706
0.709	0.46888
0.71	0.47063
0.711	0.47223
0.712	0.47368
0.713	0.47497
0.714	0.47627
0.715	0.47787
0.716	0.47939
0.717	0.48099
0.718	0.48266
0.719	0.48441
0.72	0.48615
0.721	0.48805
0.722	0.49009
0.723	0.49236
0.724	0.49463
0.725	0.49727
0.726	0.49999
0.727	0.50271
0.728	0.50512

[truncated: 1 more sheets: 2k]
