# Supplementary material for: Standardized measurement of dielectric materials’ intrinsic triboelectric charge density through the suppression of air breakdown
Source: Nat Commun. 2022 Oct 12;13:6019. doi: 10.1038/s41467-022-33766-z (PMC9556570; doi:10.1038/s41467-022-33766-z)
Supplement: Supplementary file 2 — Source Data [file 41467_2022_33766_MOESM2_ESM.zip › Source Data Fig. 3.xlsx]

## Sheet: Sheet1
Materials		σ (uC m-2)
							Mean	Standard
PVC	polyvinyl chloride	-1078.4	-1020.6	-1105.8	-1071.1	-951.5	-1045.48	60.889
PTFE	polytetrafluoroethylene	-979.5	-868.2	-866.3	-753.8	-800.7	-853.7	85.1229
PEEK	polyether ether ketone	-600.1	-595.9	-623.4	-397.3	-393.3	-522	116.143
Kapton	polyimide	-668	-567.9	-517.4	-396.5	-449.7	-519.9	105.356
	fluororubber	-511.8	-461.9	-469.7	-450.5	-430	-464.78	30.2364
	polysulfone	-398.3	-401.8	-375	-359.4	-352	-377.3	22.4
PS	polystyrene	-406.6	-371.6	-396.4	-306.1	-359.9	-368.12	39.3911
FEP	fluorinated ethylene propylene	-193.7	-373.7	-312.2	-182.6	-184.9	-249.42	88.2033
	sillicon rubber	-238.3	-286.8	-258.6	-233.2	-199.6	-243.3	32.2608
PVDF	polyvinylidene fluoride	-241.9	-238.2	-269.2	-237	-224.3	-242.12	16.5266
PVDC	polyvinyl dichloride	-215.8	-270.3	-248.7	-212.6	-194.2	-228.32	30.6011
	quartz glass	-296	-241.3	-200.3	-191.8	-177.1	-221.3	48.0754
	acetyl cellulose sheet	-216	-232.4	-212.2	-208.1	-196.5	-213.04	13.06
PE	polyethylene	-204.4	-205.1	-209.4	-159.1	-202.5	-196.1	20.8371
	acetal	-152	-189.6	-160	-128.9	-135.5	-153.2	23.8559
PPS	polyphenylene sulfite	-159.6	-162.2	-172.4	-110.1	-132.8	-147.42	25.482
PDMS	polydimethylsiloxane	-163.6	-162.5	-120.1	-112.2	-103.4	-132.36	28.6346
ABS	acrylonitrile butadiene styrene	-157.1	-156.9	-142.6	-95.8	-61.4	-122.76	42.5156
PP	polypropylene	-139.6	-94.5	-145.1	-93.6	-81	-110.76	29.3917
	glassfiber	-83.2	-80.8	-86.6	-76.7	-77.4	-80.94	4.11315
	polyester fabrics	-86.8	-80.1	-79.6	-70.5	-77.4	-78.88	5.85551
	copy paper	-76.1	-81.2	-82.1	-55.2	-75.2	-73.96	10.9171
PEI	polyetherimide	-74.1	-49.7	-58	-41.5	-37.9	-52.24	14.4782
	cotton fabrics	-46	-48.5	-42.7	-37.7	-31.7	-41.32	6.72696
PC	polycarbonate	-34	-27.5	-21.2	-19.9	-19.4	-24.4	6.27017
	nitrile rubber	-39.4	-31.6	-20.3	-12.1	-14.2	-23.52	11.6738
	cotton and linen fabrics	-10.7	-10.5	-12.2	-10.1	-8.3	-10.36	1.39929
	non-woven fabrics	4	5.4	6.1	3.9	3.6	4.6	1.08858
	nylon fabrics	8.9	10.9	7.8	6.7	5.4	7.94	2.10309
POM	polyformaldehyde	9.4	19.2	9.2	9	8.5	11.06	4.56267
TPU	thermoplastic polyurethane	18.2	10.7	17.1	9.1	9.2	12.86	4.43543
PVA	polyvinyl alcohol	14.8	19.5	18.1	10.5	13.3	15.24	3.63153
	soda-lime glass	20.6	37.9	16.7	9.5	14.1	19.76	10.9137
ETFE	ethylene-tetra-fluoro-ethylene	50.7	51.6	49.7	47.9	45.2	49.02	2.53909
PET	polyethylene terephthalate	105.1	63.5	76.1	62.9	56.5	72.82	19.3931
	borosilicate glass	127.7	144.5	129.8	118.8	105.3	125.22	14.4643
PA	polyamide	218.6	241.9	223.8	213.4	197.1	218.96	16.2679
PMMA	polymethyl methacrylate	305.6	272.8	264.4	248.1	254.2	269.02	22.5334
	cellulose	326.5	420.5	517.7	256.3	324.3	369.06	101.575
PU	polyurethane	397.3	503.3	420.1	321.7	370.1	402.5	67.2232
