# Supplementary material for: Standardized measurement of dielectric materials’ intrinsic triboelectric charge density through the suppression of air breakdown
Source: Nat Commun. 2022 Oct 12;13:6019. doi: 10.1038/s41467-022-33766-z (PMC9556570; doi:10.1038/s41467-022-33766-z)
Supplement: Supplementary file 2 — Source Data [file 41467_2022_33766_MOESM2_ESM.zip › Source Data Fig. 4.xlsx]

## Sheet: 4b
						σ (uC m-2)		Work function (eV)
						Mean	standard
Au	280.8	273	275.9	238.5	263.1	266.26	16.8105	5.1
Pt	74.6	129.6	152.1	50.2	63.2	93.94	44.4027	5.65
Cu	-326.4	-320.5	-369.6	-335.2	-278.3	-326	32.754	4.65
Ni	-360.3	-347.2	-368.8	-300.9	-361.5	-347.74	27.3171	4.6
Fe	-511.8	-461.9	-469.7	-450.5	-430	-464.78	30.2364	4.5
Al	-705.3	-733.1	-788.7	-750.6	-705.4	-736.62	34.9134	4.28

## Sheet: 4c
Time (s)	σ (uC m-2)
-2e-06	0.59431
0.000998	0.62396
0.002	-0.33338
0.003	-0.63272
0.004	-0.60306
0.005	-2.87639
0.006	-3.50473
0.007	-4.79107
0.008	-5.0904
0.009	-5.38975
0.01	-4.3731
0.011	-4.34345
0.012	-3.98479
0.013	-3.29715
0.014	-2.93849
0.015	-1.26385
0.016	-0.2472
0.017	1.42743
0.018	1.45709
0.019	1.81574
0.02	0.85841
0.021	1.21706
0.022	0.58872
0.023	0.61837
0.024	0.31903
0.025	-1.9543
0.026	-3.24063
0.027	-3.86897
0.028	-4.16831
0.029	-4.46765
0.03	-3.78
0.031	-3.42135
0.032	-3.3917
0.033	-2.70405
0.034	-2.3454
0.035	-0.34176
0.036	1.00388
0.037	2.02053
0.038	2.37918
0.039	2.73784
0.04	2.43849
0.041	1.48116
0.042	1.18181
0.043	1.21147
0.044	0.25413
0.045	-1.0322
0.046	-2.31854
0.047	-3.27587
0.048	-3.90421
0.049	-3.87455
0.05	-3.51591
0.051	-2.82825
0.052	-2.46961
0.053	-2.76894
0.054	-1.09431
0.055	-0.07765
0.056	1.92598
0.057	2.61363
0.058	2.31429
0.059	2.34395
0.06	2.70259
0.061	2.07426
0.062	2.43291
0.063	1.14658
0.064	0.84723
0.065	-0.4391
0.066	-2.05444
0.067	-3.34076
0.068	-2.65312
0.069	-2.62346
0.07	-2.92281
0.071	-2.56415
0.072	-2.2055
0.073	-1.84685
0.074	-0.8302
0.075	0.51545
0.076	1.86108
0.077	2.87774
0.078	3.56538
0.079	3.59504
0.08	2.9667
0.081	3.65435
0.082	2.36801
0.083	2.06867
0.084	1.44033
0.085	-0.175
0.086	-1.46134
0.087	-2.08967
0.088	-2.71801
0.089	-2.68835
0.09	-2.6587
0.091	-1.97105
0.092	-1.6124
0.093	-1.25375
0.094	-0.2371
0.095	1.10855
0.096	2.12519
0.097	3.47084
0.098	3.82948
0.099	4.18814
0.1	3.5598
0.101	3.58946
0.102	2.63211
0.103	2.66177
0.104	1.70443
0.105	0.4181
0.106	-0.86824
0.107	-2.15456
0.108	-2.12491
0.109	-2.09525
0.11	-1.73661
0.111	-1.70695
0.112	-1.0193
0.113	-0.33165
0.114	0.356
0.115	1.70165
0.116	3.37628
0.117	3.73493
0.118	4.42258
0.119	4.12324
0.12	3.8239
0.121	3.52455
0.122	3.88321
0.123	2.92587
0.124	2.62653
0.125	1.01119
0.126	0.05386
0.127	-1.23248
0.128	-1.53181
0.129	-1.17317
0.13	-1.14351
0.131	-0.78486
0.132	-1.0842
0.133	0.26144
0.134	0.6201
0.135	2.62373
0.136	3.96938
0.137	4.65703
0.138	5.34468
0.139	5.37433
0.14	5.40399
0.141	5.10464
0.142	4.80531
0.143	4.50596
0.144	3.87762
0.145	2.26229
0.146	0.64696
0.147	0.67661
0.148	-0.28072
0.149	0.07793
0.15	1.09458
0.151	1.12423
0.152	1.48289
0.153	1.84153
0.154	2.85819
0.155	4.53282
0.156	5.87847
0.157	7.22411
0.158	8.24076
0.159	8.27041
0.16	8.62907
0.161	8.65872
0.162	9.01737
0.163	8.38903
0.164	8.41869
0.165	7.79035
0.166	7.16201
0.167	7.19166
0.168	7.55032
0.169	8.89596
0.17	11.8866
0.171	15.5352
0.172	21.1578
0.173	32.7024
0.174	65.9608
0.175	703.587
0.176	1134.93
0.177	1132
0.178	1187.3
0.179	1193.91
0.18	1174.53
0.181	1192
0.182	1189.39
0.183	1181.53
0.184	1191.1
0.185	1186.52
0.186	1187.54
0.187	1181.98
0.188	1187.6
0.189	1185
0.19	1187.99
0.191	1191.64
0.192	1191.66
0.193	1194.33
0.194	1196
0.195	1197.02
0.196	1199.02
0.197	1202.67
0.198	1202.7
0.199	1204.05
0.2	1203.75
0.201	1205.09
0.202	1203.15
0.203	1205.15
0.204	1203.86
0.205	1203.24
0.206	1202.94
0.207	1201.65
0.208	1202.34
0.209	1202.7
0.21	1203.38
0.211	1204.07
0.212	1205.09
0.213	1204.79
0.214	1207.12
0.215	1208.47
0.216	1210.47
0.217	1211.16
0.218	1212.83
0.219	1213.19
0.22	1212.89
0.221	1213.25
0.222	1213.28
0.223	1213.31
0.224	1212.68
0.225	1211.07
0.226	1210.11
0.227	1209.81
0.228	1209.51
0.229	1209.87
0.23	1210.56
0.231	1211.57
0.232	1211.93
0.233	1212.62
0.234	1213.64
0.235	1215.64
0.236	1216.99
0.237	1218.33
0.238	1219.02
0.239	1219.38
0.24	1219.74
0.241	1219.77
0.242	1219.14
0.243	1219.17
0.244	1218.54
0.245	1217.58
0.246	1216.3
0.247	1215.34
0.248	1215.04
0.249	1215.73
0.25	1215.43
0.251	1216.44
0.252	1217.46
0.253	1217.82
0.254	1218.18
0.255	1220.51
0.256	1222.19
0.257	1223.2
0.258	1223.56
0.259	1223.92
0.26	1224.61
0.261	1223.98
0.262	1224.34
0.263	1224.37
0.264	1223.08
0.265	1222.12
0.266	1220.84
0.267	1219.88
0.268	1219.25
0.269	1219.61
0.27	1219.97
0.271	1220.33
0.272	1221.02
0.273	1221.7
0.274	1222.06
0.275	1224.06
0.276	1226.07
0.277	1226.76
0.278	1227.44
0.279	1227.47
0.28	1227.83
0.281	1227.53
0.282	1227.23
0.283	1227.26
0.284	1226.63
0.285	1225.35
0.286	1223.73
0.287	1223.1
0.288	1222.48
0.289	1223.16
0.29	1223.19
0.291	1223.88
0.292	1224.24
0.293	1225.26
0.294	1225.29
0.295	1227.62
0.296	1228.64
0.297	1229.98
0.298	1230.67
0.299	1230.37
0.3	1230.4
0.301	1230.43
0.302	1229.8
0.303	1229.83
0.304	1229.53
0.305	1227.59
0.306	1226.63
0.307	1225.34
0.308	1225.7
0.309	1226.06
0.31	1225.43
0.311	1225.79
0.312	1226.48
0.313	1226.51
0.314	1227.2
0.315	1229.53
0.316	1230.54
0.317	1231.89
0.318	1232.25
0.319	1232.28
0.32	1232.31
0.321	1232.01
0.322	1231.71
0.323	1231.41
0.324	1230.78
0.325	1229.17
0.326	1228.21
0.327	1227.25
0.328	1226.95
0.329	1226.65
0.33	1226.68
0.331	1227.04
0.332	1227.4
0.333	1227.76
0.334	1228.45
0.335	1229.79
0.336	1231.47
0.337	1232.15
0.338	1233.17
0.339	1232.54
0.34	1232.57
0.341	1232.27
0.342	1231.97
0.343	1231.67
0.344	1230.72
0.345	1229.1
0.346	1227.49
0.347	1226.53
0.348	1225.57
0.349	1225.93
0.35	1225.96
0.351	1225.66
0.352	1226.02
0.353	1227.04
0.354	1226.41
0.355	1227.75
0.356	1229.1
0.357	1229.79
0.358	1230.15
0.359	1229.85
0.36	1229.22
0.361	1228.92
0.362	1227.96
0.363	1227.33
0.364	1226.05
0.365	1223.44
0.366	1221.5
0.367	1221.2
0.368	1219.58
0.369	1219.61
0.37	1218.33
0.371	1218.36
0.372	1217.73
0.373	1218.09
0.374	1217.46
0.375	1218.81
0.376	1218.84
0.377	1219.19
0.378	1218.57
0.379	1217.94
0.38	1216.65
0.381	1214.71
0.382	1212.76
0.383	1211.48
0.384	1208.87
0.385	1205.61
0.386	1202.68
0.387	1200.41
0.388	1197.48
0.389	1194.55
0.39	1192.27
0.391	1189.67
0.392	1186.74
0.393	1183.48
0.394	1179.56
0.395	1177.62
0.396	1175.01
0.397	1170.77
0.398	1165.2
0.399	1158.98
0.4	1151.44
0.401	1143.58
0.402	1134.4
0.403	1124.56
0.404	1112.74
0.405	1099.94
0.406	1085.82
0.407	1071.38
0.408	1056.27
0.409	1039.19
0.41	1018.5
0.411	993.852
0.412	952.099
0.413	894.883
0.414	821.217
0.415	732.089
0.416	633.748
0.417	535.079
0.418	442.66
0.419	363.402
0.42	298.619
0.421	245.68
0.422	203.269
0.423	169.412
0.424	141.806
0.425	118.477
0.426	98.7666
0.427	83.3334
0.428	70.2031
0.429	59.7049
0.43	51.1806
0.431	43.9723
0.432	37.422
0.433	32.5167
0.434	28.2694
0.435	25.9961
0.436	23.7228
0.437	21.4494
0.438	19.1761
0.439	16.9028
0.44	13.9715
0.441	11.6982
0.442	10.0828
0.443	8.13849
0.444	5.86516
0.445	3.59184
0.446	0.98951
0.447	-1.28381
0.448	-2.57014
0.449	-3.19848
0.45	-4.15582
0.451	-3.79716
0.452	-4.7545
0.453	-4.72485
0.454	-4.3662
0.455	-3.34956
0.456	-2.00391
0.457	-1.64526
0.458	-1.6156
0.459	-1.58595
0.46	-2.21428
0.461	-2.84263
0.462	-3.47096
0.463	-4.4283
0.464	-5.38564
0.465	-6.67197
0.466	-8.2873
0.467	-9.90264
0.468	-10.531
0.469	-10.5013
0.47	-10.4717
0.471	-10.771
0.472	-10.0833
0.473	-9.72471
0.474	-9.36605
0.475	-7.69141
0.476	-6.67476
0.477	-6.31611
0.478	-5.62846
0.479	-5.26981
0.48	-5.24015
0.481	-5.8685
0.482	-6.16783
0.483	-6.79618
0.484	-7.42451
0.485	-8.38186
0.486	-10.3262
0.487	-10.9545
0.488	-11.5829
0.489	-11.2242
0.49	-11.5236
0.491	-11.1649
0.492	-10.4772
0.493	-10.1186
0.494	-9.10195
0.495	-7.75631
0.496	-6.08166
0.497	-5.39402
0.498	-5.03536
0.499	-4.67671
0.5	-5.30505
0.501	-4.6174
0.502	-5.24574
0.503	-5.87408
0.504	-6.50242
0.505	-7.45976
0.506	-9.07508
0.507	-10.3614
0.508	-10.6608
0.509	-10.6311
0.51	-10.2724
0.511	-9.91381
0.512	-9.55515
0.513	-8.8675
0.514	-8.50885
0.515	-7.16321
0.516	-5.81756
0.517	-4.80092
0.518	-4.11326
0.519	-4.08361
0.52	-4.05395
0.521	-4.3533
0.522	-4.32364
0.523	-4.95198
0.524	-5.90932
0.525	-6.86666
0.526	-8.15299
0.527	-9.11033
0.528	-10.0677
0.529	-10.038
0.53	-10.0084
0.531	-9.6497
0.532	-9.29105
0.533	-8.9324
0.534	-7.91575
0.535	-6.89911
0.536	-5.22446
0.537	-4.20782
0.538	-4.17817
0.539	-3.16152
0.54	-4.11886
0.541	-4.0892
0.542	-4.38854
0.543	-4.68788
0.544	-5.31623
0.545	-6.93155
0.546	-7.88889
0.547	-9.17522
0.548	-9.80357
0.549	-9.44491
0.55	-9.08626
0.551	-8.39861
0.552	-8.69796
0.553	-8.0103
0.554	-7.65165
0.555	-5.97701
0.556	-4.63137
0.557	-3.94371
0.558	-2.59808
0.559	-3.22641
0.56	-3.19676
0.561	-3.4961
0.562	-3.79544
0.563	-4.42378
0.564	-5.38112
0.565	-6.00946
0.566	-7.62479
0.567	-8.58212
0.568	-9.21047
0.569	-8.85181
0.57	-8.82216
0.571	-8.7925
0.572	-8.43385
0.573	-7.4172
0.574	-6.72956
0.575	-5.71291
0.576	-4.36727
0.577	-3.02162
0.578	-2.33397
0.579	-2.63331
0.58	-2.93266
0.581	-2.903
0.582	-3.53134
0.583	-3.50168
0.584	-4.13003
0.585	-5.41636
0.586	-6.70269
0.587	-7.98902
0.588	-8.61737
0.589	-8.25871
0.59	-8.22906
0.591	-8.1994
0.592	-7.84075
0.593	-6.4951
0.594	-7.12345
0.595	-5.11981
0.596	-3.44517
0.597	-2.42852
0.598	-2.72786
0.599	-1.71121
0.6	-2.01056
0.601	-1.9809
0.602	-2.60924
0.603	-2.90858
0.604	-3.86592
0.605	-5.15225
0.606	-6.10959
0.607	-7.06693
0.608	-7.36627
0.609	-7.33661
0.61	-7.30696
0.611	-7.2773
0.612	-6.91866
0.613	-6.56
0.614	-5.21436
0.615	-4.52671
0.616	-2.85207
0.617	-1.83542
0.618	-1.14777
0.619	-1.44711
0.62	-1.08846
0.621	-1.05881
0.622	-1.68715
0.623	-2.31549
0.624	-2.94383
0.625	-3.90117
0.626	-5.51649
0.627	-6.47384
0.628	-7.10217
0.629	-7.07252
0.63	-6.71386
0.631	-7.01321
0.632	-6.32556
0.633	-5.63791
0.634	-5.27925
0.635	-3.93362
0.636	-2.25897
0.637	-0.91333
0.638	-0.22568
0.639	-0.52502
0.64	-0.82436
0.641	-0.79471
0.642	-1.09405
0.643	-1.72239
0.644	-2.35073
0.645	-3.96606
0.646	-4.5944
0.647	-6.20973
0.648	-6.50907
0.649	-6.47942
0.65	-6.12076
0.651	-5.76212
0.652	-5.40346
0.653	-5.37381
0.654	-4.68615
0.655	-3.99851
0.656	-1.66587
0.657	-0.97822
0.658	0.03843
0.659	0.06808
0.66	-0.23126
0.661	0.12739
0.662	-0.82994
0.663	-1.12929
0.664	-1.42863
0.665	-3.04397
0.666	-4.33029
0.667	-5.61663
0.668	-5.91597
0.669	-5.88632
0.67	-5.85666
0.671	-5.16902
0.672	-5.46835
0.673	-5.10971
0.674	-4.42205
0.675	-2.74742
0.676	-0.74377
0.677	-0.05613
0.678	0.30253
0.679	0.33218
0.68	0.36184
0.681	0.39149
0.682	-0.23684
0.683	-0.53619
0.684	-0.83553
0.685	-2.77986
0.686	-4.39519
0.687	-5.02353
0.688	-5.65187
0.689	-5.29322
0.69	-5.26356
0.691	-4.90491
0.692	-4.54626
0.693	-4.18761
0.694	-3.49995
0.695	-2.15432
0.696	-0.47967
0.697	0.53697
0.698	1.22463
0.699	0.92528
0.7	0.62594
0.701	1.31359
0.702	1.01425
0.703	-0.27209
0.704	0.08657
0.705	-1.85777
0.706	-3.4731
0.707	-4.10144
0.708	-4.72978
0.709	-4.70012
0.71	-4.67047
0.711	-4.64081
0.712	-3.95317
0.713	-3.26551
0.714	-2.90686
0.715	-1.23222
0.716	-0.21558
0.717	1.13007
0.718	1.81772
0.719	1.84738
0.72	1.87703
0.721	0.9197
0.722	1.60734
0.723	0.65001
0.724	0.67966
0.725	-0.93567
0.726	-1.89301
0.727	-3.50834
0.728	-3.80768
0.729	-4.10702
0.73	-3.41938
0.731	-3.38972
0.732	-2.70207
0.733	-2.67241
0.734	-1.65577
0.735	-0.63912
0.736	1.69351
0.737	2.71016
0.738	3.39781
0.739	3.42747
0.74	3.78612
0.741	3.48678
0.742	3.18743
0.743	3.21709
0.744	2.25975
0.745	1.30242
0.746	0.01608
0.747	-0.61226
0.748	-0.9116
0.749	-0.88194
0.75	-0.5233
0.751	0.49336
0.752	1.181
0.753	2.19765
0.754	2.8853
0.755	5.54693
0.756	7.87956
0.757	9.55421
0.758	11.5578
0.759	13.5615
0.76	15.5651
0.761	18.8848
0.762	25.1654
0.763	37.6969
0.764	83.7862
0.765	906.638
0.766	1165.59
0.767	1165.29
0.768	1189.34
0.769	1180.15
0.77	1188.74
0.771	1189.75
0.772	1189.12
0.773	1191.79
0.774	1190.83
0.775	1185.27
0.776	1193.52
0.777	1193.88
0.778	1196.87
0.779	1196.9
0.78	1200.22
0.781	1196.3
0.782	1200.28
0.783	1199.65
0.784	1200.67
0.785	1200.37
0.786	1200.4
0.787	1199.77
0.788	1199.47
0.789	1201.14
0.79	1201.17
0.791	1201.86
0.792	1203.54
0.793	1204.55
0.794	1204.58
0.795	1207.57
0.796	1208.26
0.797	1209.28
0.798	1211.28
0.799	1210.98
0.8	1212
0.801	1212.36
0.802	1212.39
0.803	1211.43
0.804	1211.79
0.805	1211.16
0.806	1209.54
0.807	1209.57
0.808	1209.27
0.809	1209.3
0.81	1210.32
0.811	1210.35
0.812	1210.71
0.813	1211.73
0.814	1212.41
0.815	1213.76
0.816	1216.09
0.817	1217.77
0.818	1218.78
0.819	1218.81
0.82	1218.51
0.821	1219.2
0.822	1218.9
0.823	1219.26
0.824	1217.97
0.825	1218
0.826	1216.72
0.827	1215.43
0.828	1215.13
0.829	1215.82
0.83	1215.85
0.831	1216.54
0.832	1216.89
0.833	1217.91
0.834	1218.27
0.835	1219.62
0.836	1221.29
0.837	1222.97
0.838	1223.65
0.839	1224.01
0.84	1224.04
0.841	1224.4
0.842	1224.1
0.843	1224.13
0.844	1223.5
0.845	1222.87
0.846	1221.26
0.847	1220.63
0.848	1220.33
0.849	1219.7
0.85	1220.72
0.851	1221.08
0.852	1221.44
0.853	1222.12
0.854	1222.81
0.855	1224.16
0.856	1225.83
0.857	1226.85
0.858	1228.85
0.859	1228.55
0.86	1228.91
0.861	1228.94
0.862	1228.31
0.863	1228.34
0.864	1228.04
0.865	1226.43
0.866	1225.47
0.867	1224.18
0.868	1223.88
0.869	1223.91
0.87	1224.27
0.871	1224.3
0.872	1225.32
0.873	1225.68
0.874	1226.69
0.875	1228.04
0.876	1229.39
0.877	1230.4
0.878	1231.42
0.879	1231.78
0.88	1231.81
0.881	1231.84
0.882	1231.54
0.883	1231.24
0.884	1230.94
0.885	1229.32
0.886	1228.7
0.887	1227.08
0.888	1226.78
0.889	1226.81
0.89	1226.84
0.891	1227.2
0.892	1227.89
0.893	1228.57
0.894	1228.6
0.895	1229.62
0.896	1231.62
0.897	1232.97
0.898	1233.99
0.899	1233.36
0.9	1233.39
0.901	1233.42
0.902	1233.45
0.903	1232.82
0.904	1232.19
0.905	1230.57
0.906	1229.95
0.907	1228.66
0.908	1227.7
0.909	1228.06
0.91	1228.42
0.911	1228.12
0.912	1228.48
0.913	1229.5
0.914	1229.53
0.915	1230.87
0.916	1232.22
0.917	1233.23
0.918	1234.25
0.919	1234.28
0.92	1234.31
0.921	1234.01
0.922	1233.38
0.923	1233.08
0.924	1232.78
0.925	1231.5
0.926	1229.88
0.927	1228.27
0.928	1227.97
0.929	1227.67
0.93	1227.7
0.931	1227.07
0.932	1228.41
0.933	1228.44
0.934	1229.13
0.935	1230.15
0.936	1231.49
0.937	1232.51
0.938	1232.87
0.939	1231.91
0.94	1232.27
0.941	1231.64
0.942	1231.01
0.943	1230.39
0.944	1229.43
0.945	1227.81
0.946	1225.87
0.947	1224.58
0.948	1223.3
0.949	1222.67
0.95	1222.04
0.951	1222.07
0.952	1221.77
0.953	1221.47
0.954	1221.17
0.955	1221.86
0.956	1222.55
0.957	1222.9
0.958	1222.61
0.959	1221.98
0.96	1220.69
0.961	1219.08
0.962	1218.12
0.963	1216.17
0.964	1214.23
0.965	1211.96
0.966	1208.37
0.967	1205.76
0.968	1203.49
0.969	1201.22
0.97	1198.94
0.971	1197.33
0.972	1194.4
0.973	1192.45
0.974	1189.85
0.975	1188.24
0.976	1185.96
0.977	1183.69
0.978	1179.77
0.979	1175.19
0.98	1170.29
0.981	1164.07
0.982	1156.86
0.983	1149.65
0.984	1140.47
0.985	1129.97
0.986	1118.16
0.987	1105.68
0.988	1092.88
0.989	1078.11
0.99	1062.67
0.991	1043.95
0.992	1019.31
0.993	982.159
0.994	919.351
0.995	833.841
0.996	726.618
0.997	610.182
0.998	498.682
0.999	400.67
1	320.425
1.001	257.616
1.002	208.625
1.003	171.149
1.004	139.595
1.005	115.279
1.006	94.2526
1.007	78.1614
1.008	64.7022
1.009	53.8749
1.01	45.6797
1.011	37.8134
1.012	31.9211
1.013	27.6738
1.014	23.0975
1.015	20.4951
1.016	18.5508
1.017	16.2775
1.018	15.3202
1.019	13.0468
1.02	10.4445
1.021	8.82918
1.022	6.88486
1.023	4.94053
1.024	3.3252
1.025	1.05187
1.026	-1.55045
1.027	-3.82378
1.028	-5.11011
1.029	-5.73845
1.03	-6.69578
1.031	-6.66613
1.032	-6.63647
1.033	-6.93582
1.034	-6.90616
1.035	-6.21851
1.036	-5.20186
1.037	-4.51422
1.038	-3.49757
1.039	-4.45491
1.04	-4.42525
1.041	-4.7246
1.042	-6.01093
1.043	-6.31027
1.044	-6.93862
1.045	-8.55394
1.046	-9.84028
1.047	-11.4556
1.048	-12.413
1.049	-12.7123
1.05	-12.3536
1.051	-12.324
1.052	-12.6233
1.053	-11.9357
1.054	-11.577
1.055	-10.5604
1.056	-8.88574
1.057	-8.52708
1.058	-7.51044
1.059	-7.15178
1.06	-7.12213
1.061	-7.42147
1.062	-8.04981
1.063	-8.02015
1.064	-8.6485
1.065	-9.93483
1.066	-11.5502
1.067	-12.5075
1.068	-13.1358
1.069	-13.4352
1.07	-13.0765
1.071	-12.7179
1.072	-12.3592
1.073	-12.3296
1.074	-11.9709
1.075	-9.96727
1.076	-9.27963
1.077	-7.60498
1.078	-6.58834
1.079	-6.88768
1.08	-6.85803
1.081	-6.49937
1.082	-7.12772
1.083	-7.75605
1.084	-8.38439
1.085	-9.34173
1.086	-10.6281
1.087	-11.9144
1.088	-12.5427
1.089	-12.5131
1.09	-12.1544
1.091	-12.4538
1.092	-12.4241
1.093	-12.3945
1.094	-10.7198
1.095	-9.70317
1.096	-8.02853
1.097	-7.01188
1.098	-6.32424
1.099	-6.29458
1.1	-5.93593
1.101	-5.90627
1.102	-6.53462
1.103	-7.16295
1.104	-7.79129
1.105	-8.74863
1.106	-10.035
1.107	-10.9923
1.108	-11.9496
1.109	-11.92
1.11	-11.8903
1.111	-11.2027
1.112	-11.502
1.113	-10.4854
1.114	-10.1267
1.115	-9.11007
1.116	-7.76443
1.117	-6.41878
1.118	-5.40214
1.119	-5.37248
1.12	-5.01383
1.121	-5.64217
1.122	-6.27051
1.123	-6.56985
1.124	-7.19819
1.125	-8.15553
1.126	-9.11287
1.127	-10.3992
1.128	-11.3565
1.129	-11.6559
1.13	-11.2972
1.131	-10.6096
1.132	-9.92193
1.133	-9.56328
1.134	-10.5206
1.135	-8.51698
1.136	-7.17133
1.137	-5.82569
1.138	-5.13804
1.139	-5.10839
1.14	-4.74973
1.141	-5.37808
1.142	-5.34842
1.143	-5.97676
1.144	-5.9471
1.145	-7.56244
1.146	-9.17776
1.147	-10.1351
1.148	-11.0924
1.149	-10.7338
1.15	-10.7041
1.151	-10.6745
1.152	-9.98682
1.153	-9.62818
1.154	-9.26952
1.155	-8.25288
1.156	-6.57823
1.157	-5.56159
1.158	-4.21594
1.159	-4.51529
1.16	-4.48563
1.161	-4.45598
1.162	-5.74231
1.163	-5.38366
1.164	-6.01199
1.165	-7.29833
1.166	-8.58466
1.167	-9.871
1.168	-10.1703
1.169	-10.1407
1.17	-10.769
1.171	-10.0814
1.172	-10.3807
1.173	-9.36407
1.174	-8.01842
1.175	-7.00178
1.176	-5.98513
1.177	-4.96849
1.178	-3.95184
1.179	-3.92219
1.18	-4.22153
1.181	-3.86288
1.182	-4.16222
1.183	-5.11956
1.184	-5.41889
1.185	-6.04724
1.186	-7.33357
1.187	-8.9489
1.188	-9.57724
1.189	-9.54759
1.19	-10.1759
1.191	-9.81727
1.192	-8.80062
1.193	-8.44198
1.194	-7.75432
1.195	-6.73768
1.196	-5.06303
1.197	-4.04639
1.198	-3.68774
1.199	-3.00009
1.2	-2.97043
1.201	-3.59878
1.202	-3.56912
1.203	-3.86846
1.204	-4.4968
1.205	-5.45414
1.206	-6.41147
1.207	-8.02681
1.208	-8.98414
1.209	-8.62549
1.21	-8.92483
1.211	-8.89518
1.212	-8.20753
1.213	-7.51988
1.214	-7.81923
1.215	-6.14458
1.216	-4.79894
1.217	-3.45329
1.218	-2.76565
1.219	-2.40699
1.22	-2.37734
1.221	-2.67668
1.222	-2.64703
1.223	-3.27536
1.224	-3.90371
1.225	-4.86104
1.226	-6.47637
1.227	-7.10471
1.228	-8.39105
1.229	-8.69038
1.23	-8.00274
1.231	-7.31509
1.232	-7.61443
1.233	-6.59778
1.234	-6.56813
1.235	-5.22248
1.236	-3.87684
1.237	-2.5312
1.238	-2.17255
1.239	-1.81389
1.24	-1.78424
1.241	-2.74157
1.242	-2.38293
1.243	-2.68226
1.244	-2.98161
1.245	-4.26794
1.246	-5.88327
1.247	-7.1696
1.248	-7.79795
1.249	-8.09728
1.25	-8.06763
1.251	-7.37998
1.252	-7.35033
1.253	-6.66268
1.254	-5.64603
1.255	-5.28738
1.256	-3.61274
1.257	-2.26709
1.258	-1.57945
1.259	-1.22079
1.26	-1.19114
1.261	-1.81948
1.262	-1.78983
1.263	-2.74716
1.264	-2.38851
1.265	-3.67484
1.266	-5.29017
1.267	-6.24751
1.268	-7.20485
1.269	-7.50418
1.27	-7.47453
1.271	-6.78688
1.272	-6.42823
1.273	-6.06958
1.274	-5.71093
1.275	-4.69428
1.276	-3.34864
1.277	-2.33199
1.278	-0.98635
1.279	-0.29869
1.28	-0.59804
1.281	-0.89738
1.282	-1.19673
1.283	-2.15406
1.284	-2.12441
1.285	-3.41074
1.286	-4.36808
1.287	-5.9834
1.288	-6.94074
1.289	-6.25309
1.29	-6.22344
1.291	-6.85177
1.292	-5.50614
1.293	-5.14748
1.294	-5.11783
1.295	-3.44319
1.296	-2.42654
1.297	-1.0809
1.298	-0.72225
1.299	-0.3636
1.3	-0.33394
1.301	-0.63329
1.302	-0.60363
1.303	-0.57398
1.304	-1.53131
1.305	-2.81765
1.306	-3.44598
1.307	-4.73232
1.308	-5.36065
1.309	-5.989
1.31	-5.63034
1.311	-5.60069
1.312	-4.58404
1.313	-4.55439
1.314	-3.86673
1.315	-2.85009
1.316	-0.84645
1.317	0.17019
1.318	1.51584
1.319	1.54549
1.32	1.57515
1.321	1.6048
1.322	1.63446
1.323	1.33511
1.324	0.37778
1.325	-0.25056
1.326	-1.20789
1.327	-1.83624
1.328	-2.79357
1.329	-2.43492
1.33	-2.40526
1.331	-1.05962
1.332	-0.70097
1.333	0.64467
1.334	1.66132
1.335	3.33596
1.336	6.32659
1.337	8.65922
1.338	11.6499
1.339	13.9825
1.34	17.9601
1.341	25.8857
1.342	40.7202
1.343	118.393
1.344	920.847
1.345	1173.88
1.346	1176.21
1.347	1178.87
1.348	1193.7
1.349	1185.51
1.35	1190.8
1.351	1188.53
1.352	1183.95
1.353	1189.58
1.354	1190.92
1.355	1194.24
1.356	1190.32
1.357	1197.92
1.358	1194.33
1.359	1199.62
1.36	1200.31
1.361	1203.3
1.362	1202.67
1.363	1204.68
1.364	1202.73
1.365	1203.75
1.366	1202.46
1.367	1201.83
1.368	1201.86
1.369	1202.55
1.37	1203.24
1.371	1203.27
1.372	1204.29
1.373	1205.3
1.374	1205.99
1.375	1207.66
1.376	1209.67
1.377	1210.69
1.378	1213.02
1.379	1212.72
1.38	1212.75
1.381	1213.76
1.382	1213.14
1.383	1213.82
1.384	1212.54
1.385	1213.23
1.386	1211.61
1.387	1210.65
1.388	1210.02
1.389	1210.71
1.39	1211.07
1.391	1211.76
1.392	1212.12
1.393	1213.13
1.394	1213.82
1.395	1215.17
1.396	1216.84
1.397	1218.19
1.398	1219.53
1.399	1219.89
1.4	1220.25
1.401	1220.28
1.402	1220.64
1.403	1220.34
1.404	1220.04
1.405	1218.75
1.406	1218.45
1.407	1217.17
1.408	1216.54
1.409	1216.57
1.41	1217.59
1.411	1217.62
1.412	1217.64
1.413	1218.66
1.414	1219.35
1.415	1220.37
1.416	1222.37
1.417	1223.72
1.418	1224.73
1.419	1225.09
1.42	1225.78
1.421	1224.82
1.422	1225.18
1.423	1225.21
1.424	1224.91
1.425	1223.62
1.426	1223
1.427	1221.71
1.428	1220.75
1.429	1221.11
1.43	1221.14
1.431	1221.83
1.432	1222.19
1.433	1222.87
1.434	1223.56
1.435	1224.91
1.436	1226.58
1.437	1227.93
1.438	1228.94
1.439	1229.63
1.44	1229.99
1.441	1229.69
1.442	1229.06
1.443	1229.09
1.444	1228.79
1.445	1228.82
1.446	1226.88
1.447	1225.59
1.448	1224.96
1.449	1225.32
1.45	1225.35
1.451	1226.04
1.452	1225.74
1.453	1226.76
1.454	1226.79
1.455	1228.79
1.456	1230.14
1.457	1231.15
1.458	1232.5
1.459	1232.86
1.46	1233.22
1.461	1233.24
1.462	1232.95
1.463	1232.32
1.464	1232.35
1.465	1231.06
1.466	1230.1
1.467	1228.49
1.468	1228.19
1.469	1227.56
1.47	1228.25
1.471	1228.28
1.472	1228.64
1.473	1229.32
1.474	1229.35
1.475	1231.03
1.476	1232.37
1.477	1233.72
1.478	1235.07
1.479	1235.09
1.48	1235.45
1.481	1234.83
1.482	1233.87
1.483	1234.23
1.484	1233.93
1.485	1232.97
1.486	1231.68
1.487	1230.07
1.488	1229.77
1.489	1229.47
1.49	1229.17
1.491	1230.19
1.492	1230.55
1.493	1230.57
1.494	1231.26
1.495	1232.28
1.496	1233.3
1.497	1235.63
1.498	1235.66
1.499	1236.35
1.5	1236.38
1.501	1236.08
1.502	1236.11
1.503	1235.15
1.504	1235.51
1.505	1234.55
1.506	1232.61
1.507	1231.32
1.508	1230.36
1.509	1230.06
1.51	1230.42
1.511	1229.79
1.512	1230.48
1.513	1231.17
1.514	1231.53
1.515	1232.21
1.516	1233.56
1.517	1235.23
1.518	1235.59
1.519	1235.95
1.52	1235.65
1.521	1235.02
1.522	1234.4
1.523	1233.77
1.524	1233.8
1.525	1232.84
1.526	1231.22
1.527	1229.28
1.528	1228.65
1.529	1228.35
1.53	1227.72
1.531	1227.75
1.532	1227.78
1.533	1227.81
1.534	1227.84
1.535	1228.86
1.536	1230.53
1.537	1230.89
1.538	1231.25
1.539	1231.28
1.54	1230.98
1.541	1230.35
1.542	1229.4
1.543	1228.77
1.544	1227.81
1.545	1226.52
1.546	1224.58
1.547	1222.96
1.548	1220.69
1.549	1220.06
1.55	1219.76
1.551	1218.81
1.552	1219.16
1.553	1218.87
1.554	1217.58
1.555	1217.61
1.556	1218.3
1.557	1218.33
1.558	1218.36
1.559	1216.74
1.56	1215.78
1.561	1213.84
1.562	1211.89
1.563	1210.28
1.564	1208.33
1.565	1206.06
1.566	1202.14
1.567	1199.21
1.568	1195.95
1.569	1194.01
1.57	1191.4
1.571	1188.8
1.572	1185.87
1.573	1183.6
1.574	1180.67
1.575	1177.74
1.576	1175.13
1.577	1171.54
1.578	1167.63
1.579	1162.06
1.58	1155.84
1.581	1148.96
1.582	1140.44
1.583	1131.25
1.584	1120.76
1.585	1110.59
1.586	1097.79
1.587	1087.62
1.588	1078.11
1.589	1062.34
1.59	1033.42
1.591	995.287
1.592	943.335
1.593	876.578
1.594	793.372
1.595	690.096
1.596	578.267
1.597	469.399
1.598	375.335
1.599	298.708
1.6	240.177
1.601	194.805
1.602	158.974
1.603	131.696
1.604	109.683
1.605	91.2891
1.606	75.8559
1.607	62.7257
1.608	52.5564
1.609	44.3611
1.61	37.1529
1.611	31.5896
1.612	26.6842
1.613	23.0949
1.614	20.1636
1.615	17.2323
1.616	15.946
1.617	14.9886
1.618	13.7023
1.619	12.087
1.62	10.1426
1.621	8.52731
1.622	6.91197
1.623	5.29665
1.624	3.35231
1.625	2.39498
1.626	-0.53634
1.627	-2.80966
1.628	-3.76701
1.629	-5.05334
1.63	-5.68168
1.631	-5.98102
1.632	-6.60936
1.633	-6.25071
1.634	-6.55005
1.635	-5.86241
1.636	-4.51676
1.637	-3.17112
1.638	-3.47046
1.639	-3.11181
1.64	-3.74014
1.641	-4.36849
1.642	-4.99682
1.643	-5.62517
1.644	-6.2535
1.645	-6.88185
1.646	-8.49717
1.647	-10.1125
1.648	-11.3988
1.649	-11.3692
1.65	-12.3265
1.651	-11.9679
1.652	-11.9382
1.653	-11.2506
1.654	-10.8919
1.655	-10.5333
1.656	-8.85862
1.657	-7.51298
1.658	-6.16733
1.659	-5.80868
1.66	-5.45002
1.661	-6.40737
1.662	-6.37771
1.663	-6.67705
1.664	-7.63438
1.665	-8.26273
1.666	-9.54906
1.667	-10.8354
1.668	-11.7927
1.669	-12.0921
1.67	-11.7334
1.671	-11.3748
1.672	-11.3451
1.673	-11.3155
1.674	-10.6278
1.675	-9.61116
1.676	-7.93652
1.677	-6.59088
1.678	-5.24523
1.679	-5.54458
1.68	-5.84392
1.681	-5.48527
1.682	-5.78461
1.683	-6.08395
1.684	-7.04128
1.685	-7.01163
1.686	-8.95596
1.687	-9.9133
1.688	-10.8706
1.689	-11.17
1.69	-11.1403
1.691	-11.4397
1.692	-10.752
1.693	-9.73537
1.694	-10.0347
1.695	-8.68907
1.696	-7.01442
1.697	-5.99778
1.698	-5.31013
1.699	-4.62248
1.7	-4.59282
1.701	-4.56317
1.702	-4.86251
1.703	-5.49085
1.704	-6.11919
1.705	-6.74753
1.706	-8.03386
1.707	-9.97819
1.708	-9.94853
1.709	-10.5769
1.71	-10.5472
1.711	-10.8466
1.712	-10.4879
1.713	-10.1293
1.714	-9.11261
1.715	-8.75396
1.716	-7.07933
1.717	-5.40468
1.718	-4.71704
1.719	-4.35838
1.72	-4.32873
1.721	-3.64107
1.722	-4.59842
1.723	-5.55575
1.724	-5.1971
1.725	-6.48343
1.726	-7.76977
1.727	-8.7271
1.728	-9.35544
1.729	-10.3128
1.73	-10.2831
1.731	-10.2535
1.732	-9.89482
1.733	-8.87817
1.734	-8.19052
1.735	-7.83186
1.736	-6.48623
1.737	-5.14058
1.738	-4.12394
1.739	-3.76528
1.74	-3.73563
1.741	-3.70597
1.742	-4.33431
1.743	-4.63365
1.744	-4.933
1.745	-5.23233
1.746	-6.84767
1.747	-8.79199
1.748	-9.42034
1.749	-9.06168
1.75	-9.36103
1.751	-9.00237
1.752	-9.30172
1.753	-8.61406
1.754	-8.58441
1.755	-7.23876
1.756	-5.89313
1.757	-4.21848
1.758	-3.85983
1.759	-3.17218
1.76	-3.14253
1.761	-3.44187
1.762	-3.41222
1.763	-3.38256
1.764	-4.99789
1.765	-4.96823
1.766	-6.91256
1.767	-8.19889
1.768	-8.82724
1.769	-8.46858
1.77	-9.09693
1.771	-8.40927
1.772	-8.70862
1.773	-8.34996
1.774	-7.33332
1.775	-6.64566
1.776	-4.97103
1.777	-3.62538
1.778	-2.60874
1.779	-2.57908
1.78	-2.54943
1.781	-3.17776
1.782	-3.14811
1.783	-2.78946
1.784	-3.4178
1.785	-4.04613
1.786	-5.99047
1.787	-7.2768
1.788	-8.23414
1.789	-8.20448
1.79	-7.84583
1.791	-8.14517
1.792	-8.11552
1.793	-7.42786
1.794	-7.06922
1.795	-6.05256
1.796	-4.37793
1.797	-3.36128
1.798	-2.34464
1.799	-1.98598
1.8	-1.95633
1.801	-1.59768
1.802	-1.89702
1.803	-2.85436
1.804	-2.4957
1.805	-3.78204
1.806	-5.39737
1.807	-6.35471
1.808	-7.31204
1.809	-7.61139
1.81	-7.58173
1.811	-7.22308
1.812	-7.19342
1.813	-6.50578
1.814	-6.14712
1.815	-5.78847
1.816	-4.11383
1.817	-2.43919
1.818	-1.42254
1.819	-1.06389
1.82	-1.36323
1.821	-0.67558
1.822	-1.30392
1.823	-1.27427
1.824	-1.9026
1.825	-2.20195
1.826	-5.13326
1.827	-6.09061
1.828	-6.71894
1.829	-7.34729
1.83	-7.64662
1.831	-7.28798
1.832	-6.60032
1.833	-6.24167
1.834	-5.55402
1.835	-4.53738
1.836	-3.19173
1.837	-2.17509
1.838	-1.15844
1.839	-0.47079
1.84	-0.44113
1.841	-0.74048
1.842	-1.36881
1.843	-1.01017
1.844	-2.29649
1.845	-2.59584
1.846	-4.21117
1.847	-5.16851
1.848	-6.45484
1.849	-6.75419
1.85	-6.72453
1.851	-6.69488
1.852	-6.00722
1.853	-5.64857
1.854	-4.63192
1.855	-4.60227
1.856	-2.92763
1.857	-1.25299
1.858	-0.56534
1.859	-0.20669
1.86	0.15197
1.861	-0.47638
1.862	-0.77571
1.863	-0.41707
1.864	-1.70339
1.865	-1.67374
1.866	-3.61807
1.867	-4.90441
1.868	-6.19074
1.869	-6.16109
1.87	-6.46042
1.871	-5.44378
1.872	-5.41412
1.873	-4.72648
1.874	-4.36782
1.875	-3.68017
1.876	-2.66352
1.877	-0.65989
1.878	-0.30123
1.879	0.38641
1.88	0.41607
1.881	0.44572
1.882	0.80438
1.883	-0.81096
1.884	-0.1233
1.885	-1.08064
1.886	-3.02498
1.887	-3.98231
1.888	-4.61065
1.889	-5.56799
1.89	-5.53834
1.891	-5.17968
1.892	-4.49203
1.893	-4.46237
1.894	-3.11673
1.895	-2.75808
1.896	-1.41244
1.897	-0.39579
1.898	1.27885
1.899	1.30851
1.9	1.66716
1.901	1.69682
1.902	1.39747
1.903	1.09813
1.904	0.46979
1.905	-0.15855
1.906	-1.77388
1.907	-3.06021
1.908	-3.68856
1.909	-3.6589
1.91	-3.95824
1.911	-3.27059
1.912	-3.89893
1.913	-1.89529
1.914	-1.86564
1.915	-0.84899
1.916	0.82565
1.917	2.82929
1.918	3.51693
1.919	3.87559
1.92	4.56324
1.921	4.92189
1.922	5.28054
1.923	4.9812
1.924	5.99785
1.925	5.69851
1.926	4.74117
1.927	4.77083
1.928	5.12947
1.929	7.13312
1.93	9.79474
1.931	15.7463
1.932	25.6459
1.933	57.5883
1.934	687.319
1.935	1139.06
1.936	1130.54
1.937	1194.39
1.938	1200.67
1.939	1176.69
1.94	1201.39
1.941	1197.47
1.942	1183.68
1.943	1199.18
1.944	1194.93
1.945	1196.6
1.946	1191.04
1.947	1195.02
1.948	1191.76
1.949	1192.45
1.95	1198.07
1.951	1196.45
1.952	1199.44
1.953	1200.46
1.954	1201.48
1.955	1202.49
1.956	1206.14
1.957	1206.83
1.958	1209.49
1.959	1209.85
1.96	1211.52
1.961	1210.24
1.962	1211.58
1.963	1210.96
1.964	1210.98
1.965	1211.01
1.966	1210.06
1.967	1208.44
1.968	1208.8
1.969	1208.5
1.97	1208.2
1.971	1209.55
1.972	1208.92
1.973	1210.59
1.974	1211.28
1.975	1212.63
1.976	1214.63
1.977	1216.31
1.978	1217.98
1.979	1217.68
1.98	1218.37
1.981	1219.06
1.982	1218.76
1.983	1219.12
1.984	1218.49
1.985	1218.52
1.986	1217.23
1.987	1215.94
1.988	1214.99
1.989	1215.02
1.99	1215.37
1.991	1215.08
1.992	1216.75
1.993	1217.44
1.994	1217.14
1.995	1218.48
1.996	1220.49
1.997	1221.83
1.998	1223.51
[truncated: 7,312 more rows]

## Sheet: 4d
Materials	σ (uC m-2)
Cu/PTFE	50
hPPy/PTFE	90
FEP/Cu	140
SR-C/SR	250
Au/PDMS	270
SR-C/FEP	418
Cu/Kapton	558.7
Cu/PTFE	660
Cu/PTFE-BT	1003
Cu-PVC	1234

## Sheet: 4e
	σ (uC m-2)
	Ref. (21)	This work
Acetal	-143.33	-153.2
ABS	-108.07	-122.76
PEI	-102.91	-52.24
PC	-104.63	-24.4
Cellulose	-133.3	369.06

## Sheet: 4f
	PA							PP							PTFE
	σ (uC m-2)							σ (uC m-2)							σ (uC m-2)
						Mean	Standard						Mean	Standard						Mean	Standard
Fe	218.6	241.9	223.8	213.4	197.1	218.96	16.2679	-139.6	-94.5	-145.1	-93.6	-81	-110.76	29.3917	-979.5	-868.2	-866.3	-753.8	-800.7	-853.7	85.1229
Au	258.8	300.1	286.8	241.4	266.1	270.64	23.1561	75.7	88.9	102.7	56.8	73.5	79.52	17.2651	-377	-408.3	-330.6	-325.6	-297.8	-347.86	44.1632
Pt	357.8	365.5	319.1	311.1	255.6	321.82	43.903	81.6	130.7	101.7	82.2	83.3	95.9	21.1874	-335.1	-289.4	-313.9	-236.2	-224.9	-279.9	48.0312
