# Supplementary material for: Standardized measurement of dielectric materials’ intrinsic triboelectric charge density through the suppression of air breakdown
Source: Nat Commun. 2022 Oct 12;13:6019. doi: 10.1038/s41467-022-33766-z (PMC9556570; doi:10.1038/s41467-022-33766-z)
Supplement: Supplementary file 2 — Source Data [file 41467_2022_33766_MOESM2_ESM.zip › Source Data Fig. 5.xlsx]

## Sheet: 5b
	σ (uC m-2)
30 um	44.67
50 um	47.81
80 um	48.33
100 um	47.87
150 um	45.87
Theoretical value	56.1

## Sheet: 5d
	Materials	Energy density (mJ m-2)
1	PVC	250.3
2	PTFE	168.7
3	Kapton	78.8
4	PEEK	39.9
5	cellulose	36.4
6	polysulfone	36.3
7	fluororubber	30.5
8	PS	29.1
9	FEP	13.37
10	sillicon rubber	9.82
11	quartz glass	9.58
12	acetyl cellulose sheet	7.69
13	PVDC	6.87
14	PA	6.28
15	PMMA	6.21
