# Supplementary material for: Standardized measurement of dielectric materials’ intrinsic triboelectric charge density through the suppression of air breakdown
Source: Nat Commun. 2022 Oct 12;13:6019. doi: 10.1038/s41467-022-33766-z (PMC9556570; doi:10.1038/s41467-022-33766-z)
Supplement: Supplementary file 2 — Source Data [file 41467_2022_33766_MOESM2_ESM.zip › Source Data Fig. S6.xlsx]

## Sheet: 6a
	50 um	200 um	400 um	600 um
Pressure (Pa)	σ (uC m-2)
34.0655		--	0.00142	0.000954171
34.1465		0.0016	0.000806053	0.000542391
34.2478		0.00104	0.000525101	0.000353339
34.4505	0.00245	0.000616377	0.000311096	0.000209336
35.4637	0.00090293	0.000227347	0.000114749	8.03136e-05
36.477	0.000554902	0.000139719	7.05216e-05	4.84604e-05
37.4903	0.000401227	0.000101024	5.09906e-05	3.43896e-05
38.5035	0.000323829	8.15369e-05	4.11549e-05	2.77607e-05
39.5168	0.000274665	6.91579e-05	3.49067e-05	2.35254e-05
40.53	0.000238218	5.99801e-05	3.02738e-05	2.06132e-05
50.6625	0.000130194	3.27811e-05	1.65457e-05	1.11081e-05
60.795	0.000106866	2.69074e-05	1.3581e-05	9.1462e-06
70.9275	9.83591e-05	2.47654e-05	1.24997e-05	8.41344e-06
81.06	9.5113e-05	2.39485e-05	1.20877e-05	8.13465e-06
91.1925	9.41698e-05	2.37103e-05	1.19681e-05	8.05302e-06
101.325	9.41749e-05	2.37267e-05	1.19842e-05	8.06926e-06
202.65	9.442e-05	2.39685e-05	1.22225e-05	8.30421e-06
303.975	9.46638e-05	2.4208e-05	1.24563e-05	8.53305e-06
405.3	9.49066e-05	2.44449e-05	1.26863e-05	8.75655e-06
506.625	9.51495e-05	2.468e-05	1.29121e-05	8.97479e-06
1013.25	9.63541e-05	2.58248e-05	1.39932e-05	1.00043e-05
2026.5	9.89221e-05	2.80063e-05	1.59678e-05	1.18477e-05
5066.25	0.000105588	3.38231e-05	2.1042e-05	1.64852e-05
10132.5	0.000117142	4.20828e-05	2.81185e-05	2.2898e-05
20265	0.00013724	5.63982e-05	4.00482e-05	3.36588e-05
50662.5	0.000188023	9.17221e-05	6.96908e-05	6.01789e-05
101325	0.0002781	0.00013844	0.000109805	9.77968e-05

## Sheet: 6b
	50 um	200 um	400 um	600 um
Pressure (Pa)	σ (uC m-2)
34.0655	0.01	0.01	0.01	0.01
34.1465	0.01	0.01	0.01	0.01
34.2478	0.01	0.01	0.01	0.01
34.4505	0.01	0.01	0.01	0.01
35.4637	0.00997	0.00997	0.00997	0.00995
36.477	0.00995	0.00995	0.00995	0.00994
37.4903	0.00996	0.00996	0.00996	0.00996
38.5035	0.00995	0.00995	0.00995	0.00995
39.5168	0.00994	0.00994	0.00994	0.00994
40.53	0.00996	0.00996	0.00996	0.00994
50.6625	0.00995	0.00995	0.00995	0.00996
60.795	0.00995	0.00995	0.00995	0.00994
70.9275	0.00996	0.00996	0.00996	0.00996
81.06	0.00994	0.00994	0.00994	0.00994
91.1925	0.00994	0.00996	0.00994	0.00996
101.325	0.00913	0.0092	0.00931	0.00939
202.65	0.0046	0.00466	0.00476	0.00484
303.975	0.00307	0.00312	0.00323	0.00332
405.3	0.0023	0.00237	0.00245	0.00253
506.625	0.00185	0.00192	0.00201	0.0021
1013.25	0.000937796	0.000994785	0.00108	0.00117
2026.5	0.000448928	0.000566338	0.000618266	0.000679752
5066.25	0.000212862	0.000279415	0.000321756	0.000374812
10132.5	0.000131556	0.000165109	0.000212805	0.000280648
20265	8.13062e-05	9.8168e-05	0.000148333	0.000195678
50662.5	4.79729e-05	8.80509e-05	8.80509e-05	0.000138069
101325	4.79729e-05	5.13452e-05	8.46785e-05	0.000134813

## Sheet: 6c-P
P (Pa)
-5	-4.99	-4.98	-4.97	-4.96	-4.95	-4.94	-4.93	-4.92	-4.91	-4.9	-4.89	-4.88	-4.87	-4.86	-4.85	-4.84	-4.83	-4.82	-4.81	-4.8	-4.79	-4.78	-4.77	-4.76	-4.75	-4.74	-4.73	-4.72	-4.71	-4.7	-4.69	-4.68	-4.67	-4.66	-4.65	-4.64	-4.63	-4.62	-4.61	-4.6	-4.59	-4.58	-4.57	-4.56	-4.55	-4.54	-4.53	-4.52	-4.51
-5	-4.99	-4.98	-4.97	-4.96	-4.95	-4.94	-4.93	-4.92	-4.91	-4.9	-4.89	-4.88	-4.87	-4.86	-4.85	-4.84	-4.83	-4.82	-4.81	-4.8	-4.79	-4.78	-4.77	-4.76	-4.75	-4.74	-4.73	-4.72	-4.71	-4.7	-4.69	-4.68	-4.67	-4.66	-4.65	-4.64	-4.63	-4.62	-4.61	-4.6	-4.59	-4.58	-4.57	-4.56	-4.55	-4.54	-4.53	-4.52	-4.51
-5	-4.99	-4.98	-4.97	-4.96	-4.95	-4.94	-4.93	-4.92	-4.91	-4.9	-4.89	-4.88	-4.87	-4.86	-4.85	-4.84	-4.83	-4.82	-4.81	-4.8	-4.79	-4.78	-4.77	-4.76	-4.75	-4.74	-4.73	-4.72	-4.71	-4.7	-4.69	-4.68	-4.67	-4.66	-4.65	-4.64	-4.63	-4.62	-4.61	-4.6	-4.59	-4.58	-4.57	-4.56	-4.55	-4.54	-4.53	-4.52	-4.51
-5	-4.99	-4.98	-4.97	-4.96	-4.95	-4.94	-4.93	-4.92	-4.91	-4.9	-4.89	-4.88	-4.87	-4.86	-4.85	-4.84	-4.83	-4.82	-4.81	-4.8	-4.79	-4.78	-4.77	-4.76	-4.75	-4.74	-4.73	-4.72	-4.71	-4.7	-4.69	-4.68	-4.67	-4.66	-4.65	-4.64	-4.63	-4.62	-4.61	-4.6	-4.59	-4.58	-4.57	-4.56	-4.55	-4.54	-4.53	-4.52	-4.51
-5	-4.99	-4.98	-4.97	-4.96	-4.95	-4.94	-4.93	-4.92	-4.91	-4.9	-4.89	-4.88	-4.87	-4.86	-4.85	-4.84	-4.83	-4.82	-4.81	-4.8	-4.79	-4.78	-4.77	-4.76	-4.75	-4.74	-4.73	-4.72	-4.71	-4.7	-4.69	-4.68	-4.67	-4.66	-4.65	-4.64	-4.63	-4.62	-4.61	-4.6	-4.59	-4.58	-4.57	-4.56	-4.55	-4.54	-4.53	-4.52	-4.51
-5	-4.99	-4.98	-4.97	-4.96	-4.95	-4.94	-4.93	-4.92	-4.91	-4.9	-4.89	-4.88	-4.87	-4.86	-4.85	-4.84	-4.83	-4.82	-4.81	-4.8	-4.79	-4.78	-4.77	-4.76	-4.75	-4.74	-4.73	-4.72	-4.71	-4.7	-4.69	-4.68	-4.67	-4.66	-4.65	-4.64	-4.63	-4.62	-4.61	-4.6	-4.59	-4.58	-4.57	-4.56	-4.55	-4.54	-4.53	-4.52	-4.51
-5	-4.99	-4.98	-4.97	-4.96	-4.95	-4.94	-4.93	-4.92	-4.91	-4.9	-4.89	-4.88	-4.87	-4.86	-4.85	-4.84	-4.83	-4.82	-4.81	-4.8	-4.79	-4.78	-4.77	-4.76	-4.75	-4.74	-4.73	-4.72	-4.71	-4.7	-4.69	-4.68	-4.67	-4.66	-4.65	-4.64	-4.63	-4.62	-4.61	-4.6	-4.59	-4.58	-4.57	-4.56	-4.55	-4.54	-4.53	-4.52	-4.51
-5	-4.99	-4.98	-4.97	-4.96	-4.95	-4.94	-4.93	-4.92	-4.91	-4.9	-4.89	-4.88	-4.87	-4.86	-4.85	-4.84	-4.83	-4.82	-4.81	-4.8	-4.79	-4.78	-4.77	-4.76	-4.75	-4.74	-4.73	-4.72	-4.71	-4.7	-4.69	-4.68	-4.67	-4.66	-4.65	-4.64	-4.63	-4.62	-4.61	-4.6	-4.59	-4.58	-4.57	-4.56	-4.55	-4.54	-4.53	-4.52	-4.51
-5	-4.99	-4.98	-4.97	-4.96	-4.95	-4.94	-4.93	-4.92	-4.91	-4.9	-4.89	-4.88	-4.87	-4.86	-4.85	-4.84	-4.83	-4.82	-4.81	-4.8	-4.79	-4.78	-4.77	-4.76	-4.75	-4.74	-4.73	-4.72	-4.71	-4.7	-4.69	-4.68	-4.67	-4.66	-4.65	-4.64	-4.63	-4.62	-4.61	-4.6	-4.59	-4.58	-4.57	-4.56	-4.55	-4.54	-4.53	-4.52	-4.51
-5	-4.99	-4.98	-4.97	-4.96	-4.95	-4.94	-4.93	-4.92	-4.91	-4.9	-4.89	-4.88	-4.87	-4.86	-4.85	-4.84	-4.83	-4.82	-4.81	-4.8	-4.79	-4.78	-4.77	-4.76	-4.75	-4.74	-4.73	-4.72	-4.71	-4.7	-4.69	-4.68	-4.67	-4.66	-4.65	-4.64	-4.63	-4.62	-4.61	-4.6	-4.59	-4.58	-4.57	-4.56	-4.55	-4.54	-4.53	-4.52	-4.51
-5	-4.99	-4.98	-4.97	-4.96	-4.95	-4.94	-4.93	-4.92	-4.91	-4.9	-4.89	-4.88	-4.87	-4.86	-4.85	-4.84	-4.83	-4.82	-4.81	-4.8	-4.79	-4.78	-4.77	-4.76	-4.75	-4.74	-4.73	-4.72	-4.71	-4.7	-4.69	-4.68	-4.67	-4.66	-4.65	-4.64	-4.63	-4.62	-4.61	-4.6	-4.59	-4.58	-4.57	-4.56	-4.55	-4.54	-4.53	-4.52	-4.51
-5	-4.99	-4.98	-4.97	-4.96	-4.95	-4.94	-4.93	-4.92	-4.91	-4.9	-4.89	-4.88	-4.87	-4.86	-4.85	-4.84	-4.83	-4.82	-4.81	-4.8	-4.79	-4.78	-4.77	-4.76	-4.75	-4.74	-4.73	-4.72	-4.71	-4.7	-4.69	-4.68	-4.67	-4.66	-4.65	-4.64	-4.63	-4.62	-4.61	-4.6	-4.59	-4.58	-4.57	-4.56	-4.55	-4.54	-4.53	-4.52	-4.51
-5	-4.99	-4.98	-4.97	-4.96	-4.95	-4.94	-4.93	-4.92	-4.91	-4.9	-4.89	-4.88	-4.87	-4.86	-4.85	-4.84	-4.83	-4.82	-4.81	-4.8	-4.79	-4.78	-4.77	-4.76	-4.75	-4.74	-4.73	-4.72	-4.71	-4.7	-4.69	-4.68	-4.67	-4.66	-4.65	-4.64	-4.63	-4.62	-4.61	-4.6	-4.59	-4.58	-4.57	-4.56	-4.55	-4.54	-4.53	-4.52	-4.51
-5	-4.99	-4.98	-4.97	-4.96	-4.95	-4.94	-4.93	-4.92	-4.91	-4.9	-4.89	-4.88	-4.87	-4.86	-4.85	-4.84	-4.83	-4.82	-4.81	-4.8	-4.79	-4.78	-4.77	-4.76	-4.75	-4.74	-4.73	-4.72	-4.71	-4.7	-4.69	-4.68	-4.67	-4.66	-4.65	-4.64	-4.63	-4.62	-4.61	-4.6	-4.59	-4.58	-4.57	-4.56	-4.55	-4.54	-4.53	-4.52	-4.51
-5	-4.99	-4.98	-4.97	-4.96	-4.95	-4.94	-4.93	-4.92	-4.91	-4.9	-4.89	-4.88	-4.87	-4.86	-4.85	-4.84	-4.83	-4.82	-4.81	-4.8	-4.79	-4.78	-4.77	-4.76	-4.75	-4.74	-4.73	-4.72	-4.71	-4.7	-4.69	-4.68	-4.67	-4.66	-4.65	-4.64	-4.63	-4.62	-4.61	-4.6	-4.59	-4.58	-4.57	-4.56	-4.55	-4.54	-4.53	-4.52	-4.51
-5	-4.99	-4.98	-4.97	-4.96	-4.95	-4.94	-4.93	-4.92	-4.91	-4.9	-4.89	-4.88	-4.87	-4.86	-4.85	-4.84	-4.83	-4.82	-4.81	-4.8	-4.79	-4.78	-4.77	-4.76	-4.75	-4.74	-4.73	-4.72	-4.71	-4.7	-4.69	-4.68	-4.67	-4.66	-4.65	-4.64	-4.63	-4.62	-4.61	-4.6	-4.59	-4.58	-4.57	-4.56	-4.55	-4.54	-4.53	-4.52	-4.51
-5	-4.99	-4.98	-4.97	-4.96	-4.95	-4.94	-4.93	-4.92	-4.91	-4.9	-4.89	-4.88	-4.87	-4.86	-4.85	-4.84	-4.83	-4.82	-4.81	-4.8	-4.79	-4.78	-4.77	-4.76	-4.75	-4.74	-4.73	-4.72	-4.71	-4.7	-4.69	-4.68	-4.67	-4.66	-4.65	-4.64	-4.63	-4.62	-4.61	-4.6	-4.59	-4.58	-4.57	-4.56	-4.55	-4.54	-4.53	-4.52	-4.51
-5	-4.99	-4.98	-4.97	-4.96	-4.95	-4.94	-4.93	-4.92	-4.91	-4.9	-4.89	-4.88	-4.87	-4.86	-4.85	-4.84	-4.83	-4.82	-4.81	-4.8	-4.79	-4.78	-4.77	-4.76	-4.75	-4.74	-4.73	-4.72	-4.71	-4.7	-4.69	-4.68	-4.67	-4.66	-4.65	-4.64	-4.63	-4.62	-4.61	-4.6	-4.59	-4.58	-4.57	-4.56	-4.55	-4.54	-4.53	-4.52	-4.51
-5	-4.99	-4.98	-4.97	-4.96	-4.95	-4.94	-4.93	-4.92	-4.91	-4.9	-4.89	-4.88	-4.87	-4.86	-4.85	-4.84	-4.83	-4.82	-4.81	-4.8	-4.79	-4.78	-4.77	-4.76	-4.75	-4.74	-4.73	-4.72	-4.71	-4.7	-4.69	-4.68	-4.67	-4.66	-4.65	-4.64	-4.63	-4.62	-4.61	-4.6	-4.59	-4.58	-4.57	-4.56	-4.55	-4.54	-4.53	-4.52	-4.51
-5	-4.99	-4.98	-4.97	-4.96	-4.95	-4.94	-4.93	-4.92	-4.91	-4.9	-4.89	-4.88	-4.87	-4.86	-4.85	-4.84	-4.83	-4.82	-4.81	-4.8	-4.79	-4.78	-4.77	-4.76	-4.75	-4.74	-4.73	-4.72	-4.71	-4.7	-4.69	-4.68	-4.67	-4.66	-4.65	-4.64	-4.63	-4.62	-4.61	-4.6	-4.59	-4.58	-4.57	-4.56	-4.55	-4.54	-4.53	-4.52	-4.51
-5	-4.99	-4.98	-4.97	-4.96	-4.95	-4.94	-4.93	-4.92	-4.91	-4.9	-4.89	-4.88	-4.87	-4.86	-4.85	-4.84	-4.83	-4.82	-4.81	-4.8	-4.79	-4.78	-4.77	-4.76	-4.75	-4.74	-4.73	-4.72	-4.71	-4.7	-4.69	-4.68	-4.67	-4.66	-4.65	-4.64	-4.63	-4.62	-4.61	-4.6	-4.59	-4.58	-4.57	-4.56	-4.55	-4.54	-4.53	-4.52	-4.51
-5	-4.99	-4.98	-4.97	-4.96	-4.95	-4.94	-4.93	-4.92	-4.91	-4.9	-4.89	-4.88	-4.87	-4.86	-4.85	-4.84	-4.83	-4.82	-4.81	-4.8	-4.79	-4.78	-4.77	-4.76	-4.75	-4.74	-4.73	-4.72	-4.71	-4.7	-4.69	-4.68	-4.67	-4.66	-4.65	-4.64	-4.63	-4.62	-4.61	-4.6	-4.59	-4.58	-4.57	-4.56	-4.55	-4.54	-4.53	-4.52	-4.51
-5	-4.99	-4.98	-4.97	-4.96	-4.95	-4.94	-4.93	-4.92	-4.91	-4.9	-4.89	-4.88	-4.87	-4.86	-4.85	-4.84	-4.83	-4.82	-4.81	-4.8	-4.79	-4.78	-4.77	-4.76	-4.75	-4.74	-4.73	-4.72	-4.71	-4.7	-4.69	-4.68	-4.67	-4.66	-4.65	-4.64	-4.63	-4.62	-4.61	-4.6	-4.59	-4.58	-4.57	-4.56	-4.55	-4.54	-4.53	-4.52	-4.51
-5	-4.99	-4.98	-4.97	-4.96	-4.95	-4.94	-4.93	-4.92	-4.91	-4.9	-4.89	-4.88	-4.87	-4.86	-4.85	-4.84	-4.83	-4.82	-4.81	-4.8	-4.79	-4.78	-4.77	-4.76	-4.75	-4.74	-4.73	-4.72	-4.71	-4.7	-4.69	-4.68	-4.67	-4.66	-4.65	-4.64	-4.63	-4.62	-4.61	-4.6	-4.59	-4.58	-4.57	-4.56	-4.55	-4.54	-4.53	-4.52	-4.51
-5	-4.99	-4.98	-4.97	-4.96	-4.95	-4.94	-4.93	-4.92	-4.91	-4.9	-4.89	-4.88	-4.87	-4.86	-4.85	-4.84	-4.83	-4.82	-4.81	-4.8	-4.79	-4.78	-4.77	-4.76	-4.75	-4.74	-4.73	-4.72	-4.71	-4.7	-4.69	-4.68	-4.67	-4.66	-4.65	-4.64	-4.63	-4.62	-4.61	-4.6	-4.59	-4.58	-4.57	-4.56	-4.55	-4.54	-4.53	-4.52	-4.51
-5	-4.99	-4.98	-4.97	-4.96	-4.95	-4.94	-4.93	-4.92	-4.91	-4.9	-4.89	-4.88	-4.87	-4.86	-4.85	-4.84	-4.83	-4.82	-4.81	-4.8	-4.79	-4.78	-4.77	-4.76	-4.75	-4.74	-4.73	-4.72	-4.71	-4.7	-4.69	-4.68	-4.67	-4.66	-4.65	-4.64	-4.63	-4.62	-4.61	-4.6	-4.59	-4.58	-4.57	-4.56	-4.55	-4.54	-4.53	-4.52	-4.51
-5	-4.99	-4.98	-4.97	-4.96	-4.95	-4.94	-4.93	-4.92	-4.91	-4.9	-4.89	-4.88	-4.87	-4.86	-4.85	-4.84	-4.83	-4.82	-4.81	-4.8	-4.79	-4.78	-4.77	-4.76	-4.75	-4.74	-4.73	-4.72	-4.71	-4.7	-4.69	-4.68	-4.67	-4.66	-4.65	-4.64	-4.63	-4.62	-4.61	-4.6	-4.59	-4.58	-4.57	-4.56	-4.55	-4.54	-4.53	-4.52	-4.51
-5	-4.99	-4.98	-4.97	-4.96	-4.95	-4.94	-4.93	-4.92	-4.91	-4.9	-4.89	-4.88	-4.87	-4.86	-4.85	-4.84	-4.83	-4.82	-4.81	-4.8	-4.79	-4.78	-4.77	-4.76	-4.75	-4.74	-4.73	-4.72	-4.71	-4.7	-4.69	-4.68	-4.67	-4.66	-4.65	-4.64	-4.63	-4.62	-4.61	-4.6	-4.59	-4.58	-4.57	-4.56	-4.55	-4.54	-4.53	-4.52	-4.51
-5	-4.99	-4.98	-4.97	-4.96	-4.95	-4.94	-4.93	-4.92	-4.91	-4.9	-4.89	-4.88	-4.87	-4.86	-4.85	-4.84	-4.83	-4.82	-4.81	-4.8	-4.79	-4.78	-4.77	-4.76	-4.75	-4.74	-4.73	-4.72	-4.71	-4.7	-4.69	-4.68	-4.67	-4.66	-4.65	-4.64	-4.63	-4.62	-4.61	-4.6	-4.59	-4.58	-4.57	-4.56	-4.55	-4.54	-4.53	-4.52	-4.51
-5	-4.99	-4.98	-4.97	-4.96	-4.95	-4.94	-4.93	-4.92	-4.91	-4.9	-4.89	-4.88	-4.87	-4.86	-4.85	-4.84	-4.83	-4.82	-4.81	-4.8	-4.79	-4.78	-4.77	-4.76	-4.75	-4.74	-4.73	-4.72	-4.71	-4.7	-4.69	-4.68	-4.67	-4.66	-4.65	-4.64	-4.63	-4.62	-4.61	-4.6	-4.59	-4.58	-4.57	-4.56	-4.55	-4.54	-4.53	-4.52	-4.51
-5	-4.99	-4.98	-4.97	-4.96	-4.95	-4.94	-4.93	-4.92	-4.91	-4.9	-4.89	-4.88	-4.87	-4.86	-4.85	-4.84	-4.83	-4.82	-4.81	-4.8	-4.79	-4.78	-4.77	-4.76	-4.75	-4.74	-4.73	-4.72	-4.71	-4.7	-4.69	-4.68	-4.67	-4.66	-4.65	-4.64	-4.63	-4.62	-4.61	-4.6	-4.59	-4.58	-4.57	-4.56	-4.55	-4.54	-4.53	-4.52	-4.51
-5	-4.99	-4.98	-4.97	-4.96	-4.95	-4.94	-4.93	-4.92	-4.91	-4.9	-4.89	-4.88	-4.87	-4.86	-4.85	-4.84	-4.83	-4.82	-4.81	-4.8	-4.79	-4.78	-4.77	-4.76	-4.75	-4.74	-4.73	-4.72	-4.71	-4.7	-4.69	-4.68	-4.67	-4.66	-4.65	-4.64	-4.63	-4.62	-4.61	-4.6	-4.59	-4.58	-4.57	-4.56	-4.55	-4.54	-4.53	-4.52	-4.51
-5	-4.99	-4.98	-4.97	-4.96	-4.95	-4.94	-4.93	-4.92	-4.91	-4.9	-4.89	-4.88	-4.87	-4.86	-4.85	-4.84	-4.83	-4.82	-4.81	-4.8	-4.79	-4.78	-4.77	-4.76	-4.75	-4.74	-4.73	-4.72	-4.71	-4.7	-4.69	-4.68	-4.67	-4.66	-4.65	-4.64	-4.63	-4.62	-4.61	-4.6	-4.59	-4.58	-4.57	-4.56	-4.55	-4.54	-4.53	-4.52	-4.51
-5	-4.99	-4.98	-4.97	-4.96	-4.95	-4.94	-4.93	-4.92	-4.91	-4.9	-4.89	-4.88	-4.87	-4.86	-4.85	-4.84	-4.83	-4.82	-4.81	-4.8	-4.79	-4.78	-4.77	-4.76	-4.75	-4.74	-4.73	-4.72	-4.71	-4.7	-4.69	-4.68	-4.67	-4.66	-4.65	-4.64	-4.63	-4.62	-4.61	-4.6	-4.59	-4.58	-4.57	-4.56	-4.55	-4.54	-4.53	-4.52	-4.51
-5	-4.99	-4.98	-4.97	-4.96	-4.95	-4.94	-4.93	-4.92	-4.91	-4.9	-4.89	-4.88	-4.87	-4.86	-4.85	-4.84	-4.83	-4.82	-4.81	-4.8	-4.79	-4.78	-4.77	-4.76	-4.75	-4.74	-4.73	-4.72	-4.71	-4.7	-4.69	-4.68	-4.67	-4.66	-4.65	-4.64	-4.63	-4.62	-4.61	-4.6	-4.59	-4.58	-4.57	-4.56	-4.55	-4.54	-4.53	-4.52	-4.51
-5	-4.99	-4.98	-4.97	-4.96	-4.95	-4.94	-4.93	-4.92	-4.91	-4.9	-4.89	-4.88	-4.87	-4.86	-4.85	-4.84	-4.83	-4.82	-4.81	-4.8	-4.79	-4.78	-4.77	-4.76	-4.75	-4.74	-4.73	-4.72	-4.71	-4.7	-4.69	-4.68	-4.67	-4.66	-4.65	-4.64	-4.63	-4.62	-4.61	-4.6	-4.59	-4.58	-4.57	-4.56	-4.55	-4.54	-4.53	-4.52	-4.51
-5	-4.99	-4.98	-4.97	-4.96	-4.95	-4.94	-4.93	-4.92	-4.91	-4.9	-4.89	-4.88	-4.87	-4.86	-4.85	-4.84	-4.83	-4.82	-4.81	-4.8	-4.79	-4.78	-4.77	-4.76	-4.75	-4.74	-4.73	-4.72	-4.71	-4.7	-4.69	-4.68	-4.67	-4.66	-4.65	-4.64	-4.63	-4.62	-4.61	-4.6	-4.59	-4.58	-4.57	-4.56	-4.55	-4.54	-4.53	-4.52	-4.51
-5	-4.99	-4.98	-4.97	-4.96	-4.95	-4.94	-4.93	-4.92	-4.91	-4.9	-4.89	-4.88	-4.87	-4.86	-4.85	-4.84	-4.83	-4.82	-4.81	-4.8	-4.79	-4.78	-4.77	-4.76	-4.75	-4.74	-4.73	-4.72	-4.71	-4.7	-4.69	-4.68	-4.67	-4.66	-4.65	-4.64	-4.63	-4.62	-4.61	-4.6	-4.59	-4.58	-4.57	-4.56	-4.55	-4.54	-4.53	-4.52	-4.51
-5	-4.99	-4.98	-4.97	-4.96	-4.95	-4.94	-4.93	-4.92	-4.91	-4.9	-4.89	-4.88	-4.87	-4.86	-4.85	-4.84	-4.83	-4.82	-4.81	-4.8	-4.79	-4.78	-4.77	-4.76	-4.75	-4.74	-4.73	-4.72	-4.71	-4.7	-4.69	-4.68	-4.67	-4.66	-4.65	-4.64	-4.63	-4.62	-4.61	-4.6	-4.59	-4.58	-4.57	-4.56	-4.55	-4.54	-4.53	-4.52	-4.51
-5	-4.99	-4.98	-4.97	-4.96	-4.95	-4.94	-4.93	-4.92	-4.91	-4.9	-4.89	-4.88	-4.87	-4.86	-4.85	-4.84	-4.83	-4.82	-4.81	-4.8	-4.79	-4.78	-4.77	-4.76	-4.75	-4.74	-4.73	-4.72	-4.71	-4.7	-4.69	-4.68	-4.67	-4.66	-4.65	-4.64	-4.63	-4.62	-4.61	-4.6	-4.59	-4.58	-4.57	-4.56	-4.55	-4.54	-4.53	-4.52	-4.51
-5	-4.99	-4.98	-4.97	-4.96	-4.95	-4.94	-4.93	-4.92	-4.91	-4.9	-4.89	-4.88	-4.87	-4.86	-4.85	-4.84	-4.83	-4.82	-4.81	-4.8	-4.79	-4.78	-4.77	-4.76	-4.75	-4.74	-4.73	-4.72	-4.71	-4.7	-4.69	-4.68	-4.67	-4.66	-4.65	-4.64	-4.63	-4.62	-4.61	-4.6	-4.59	-4.58	-4.57	-4.56	-4.55	-4.54	-4.53	-4.52	-4.51
-5	-4.99	-4.98	-4.97	-4.96	-4.95	-4.94	-4.93	-4.92	-4.91	-4.9	-4.89	-4.88	-4.87	-4.86	-4.85	-4.84	-4.83	-4.82	-4.81	-4.8	-4.79	-4.78	-4.77	-4.76	-4.75	-4.74	-4.73	-4.72	-4.71	-4.7	-4.69	-4.68	-4.67	-4.66	-4.65	-4.64	-4.63	-4.62	-4.61	-4.6	-4.59	-4.58	-4.57	-4.56	-4.55	-4.54	-4.53	-4.52	-4.51
-5	-4.99	-4.98	-4.97	-4.96	-4.95	-4.94	-4.93	-4.92	-4.91	-4.9	-4.89	-4.88	-4.87	-4.86	-4.85	-4.84	-4.83	-4.82	-4.81	-4.8	-4.79	-4.78	-4.77	-4.76	-4.75	-4.74	-4.73	-4.72	-4.71	-4.7	-4.69	-4.68	-4.67	-4.66	-4.65	-4.64	-4.63	-4.62	-4.61	-4.6	-4.59	-4.58	-4.57	-4.56	-4.55	-4.54	-4.53	-4.52	-4.51
-5	-4.99	-4.98	-4.97	-4.96	-4.95	-4.94	-4.93	-4.92	-4.91	-4.9	-4.89	-4.88	-4.87	-4.86	-4.85	-4.84	-4.83	-4.82	-4.81	-4.8	-4.79	-4.78	-4.77	-4.76	-4.75	-4.74	-4.73	-4.72	-4.71	-4.7	-4.69	-4.68	-4.67	-4.66	-4.65	-4.64	-4.63	-4.62	-4.61	-4.6	-4.59	-4.58	-4.57	-4.56	-4.55	-4.54	-4.53	-4.52	-4.51
-5	-4.99	-4.98	-4.97	-4.96	-4.95	-4.94	-4.93	-4.92	-4.91	-4.9	-4.89	-4.88	-4.87	-4.86	-4.85	-4.84	-4.83	-4.82	-4.81	-4.8	-4.79	-4.78	-4.77	-4.76	-4.75	-4.74	-4.73	-4.72	-4.71	-4.7	-4.69	-4.68	-4.67	-4.66	-4.65	-4.64	-4.63	-4.62	-4.61	-4.6	-4.59	-4.58	-4.57	-4.56	-4.55	-4.54	-4.53	-4.52	-4.51
-5	-4.99	-4.98	-4.97	-4.96	-4.95	-4.94	-4.93	-4.92	-4.91	-4.9	-4.89	-4.88	-4.87	-4.86	-4.85	-4.84	-4.83	-4.82	-4.81	-4.8	-4.79	-4.78	-4.77	-4.76	-4.75	-4.74	-4.73	-4.72	-4.71	-4.7	-4.69	-4.68	-4.67	-4.66	-4.65	-4.64	-4.63	-4.62	-4.61	-4.6	-4.59	-4.58	-4.57	-4.56	-4.55	-4.54	-4.53	-4.52	-4.51
-5	-4.99	-4.98	-4.97	-4.96	-4.95	-4.94	-4.93	-4.92	-4.91	-4.9	-4.89	-4.88	-4.87	-4.86	-4.85	-4.84	-4.83	-4.82	-4.81	-4.8	-4.79	-4.78	-4.77	-4.76	-4.75	-4.74	-4.73	-4.72	-4.71	-4.7	-4.69	-4.68	-4.67	-4.66	-4.65	-4.64	-4.63	-4.62	-4.61	-4.6	-4.59	-4.58	-4.57	-4.56	-4.55	-4.54	-4.53	-4.52	-4.51
-5	-4.99	-4.98	-4.97	-4.96	-4.95	-4.94	-4.93	-4.92	-4.91	-4.9	-4.89	-4.88	-4.87	-4.86	-4.85	-4.84	-4.83	-4.82	-4.81	-4.8	-4.79	-4.78	-4.77	-4.76	-4.75	-4.74	-4.73	-4.72	-4.71	-4.7	-4.69	-4.68	-4.67	-4.66	-4.65	-4.64	-4.63	-4.62	-4.61	-4.6	-4.59	-4.58	-4.57	-4.56	-4.55	-4.54	-4.53	-4.52	-4.51
-5	-4.99	-4.98	-4.97	-4.96	-4.95	-4.94	-4.93	-4.92	-4.91	-4.9	-4.89	-4.88	-4.87	-4.86	-4.85	-4.84	-4.83	-4.82	-4.81	-4.8	-4.79	-4.78	-4.77	-4.76	-4.75	-4.74	-4.73	-4.72	-4.71	-4.7	-4.69	-4.68	-4.67	-4.66	-4.65	-4.64	-4.63	-4.62	-4.61	-4.6	-4.59	-4.58	-4.57	-4.56	-4.55	-4.54	-4.53	-4.52	-4.51
-5	-4.99	-4.98	-4.97	-4.96	-4.95	-4.94	-4.93	-4.92	-4.91	-4.9	-4.89	-4.88	-4.87	-4.86	-4.85	-4.84	-4.83	-4.82	-4.81	-4.8	-4.79	-4.78	-4.77	-4.76	-4.75	-4.74	-4.73	-4.72	-4.71	-4.7	-4.69	-4.68	-4.67	-4.66	-4.65	-4.64	-4.63	-4.62	-4.61	-4.6	-4.59	-4.58	-4.57	-4.56	-4.55	-4.54	-4.53	-4.52	-4.51
-5	-4.99	-4.98	-4.97	-4.96	-4.95	-4.94	-4.93	-4.92	-4.91	-4.9	-4.89	-4.88	-4.87	-4.86	-4.85	-4.84	-4.83	-4.82	-4.81	-4.8	-4.79	-4.78	-4.77	-4.76	-4.75	-4.74	-4.73	-4.72	-4.71	-4.7	-4.69	-4.68	-4.67	-4.66	-4.65	-4.64	-4.63	-4.62	-4.61	-4.6	-4.59	-4.58	-4.57	-4.56	-4.55	-4.54	-4.53	-4.52	-4.51
-5	-4.99	-4.98	-4.97	-4.96	-4.95	-4.94	-4.93	-4.92	-4.91	-4.9	-4.89	-4.88	-4.87	-4.86	-4.85	-4.84	-4.83	-4.82	-4.81	-4.8	-4.79	-4.78	-4.77	-4.76	-4.75	-4.74	-4.73	-4.72	-4.71	-4.7	-4.69	-4.68	-4.67	-4.66	-4.65	-4.64	-4.63	-4.62	-4.61	-4.6	-4.59	-4.58	-4.57	-4.56	-4.55	-4.54	-4.53	-4.52	-4.51
-5	-4.99	-4.98	-4.97	-4.96	-4.95	-4.94	-4.93	-4.92	-4.91	-4.9	-4.89	-4.88	-4.87	-4.86	-4.85	-4.84	-4.83	-4.82	-4.81	-4.8	-4.79	-4.78	-4.77	-4.76	-4.75	-4.74	-4.73	-4.72	-4.71	-4.7	-4.69	-4.68	-4.67	-4.66	-4.65	-4.64	-4.63	-4.62	-4.61	-4.6	-4.59	-4.58	-4.57	-4.56	-4.55	-4.54	-4.53	-4.52	-4.51
-5	-4.99	-4.98	-4.97	-4.96	-4.95	-4.94	-4.93	-4.92	-4.91	-4.9	-4.89	-4.88	-4.87	-4.86	-4.85	-4.84	-4.83	-4.82	-4.81	-4.8	-4.79	-4.78	-4.77	-4.76	-4.75	-4.74	-4.73	-4.72	-4.71	-4.7	-4.69	-4.68	-4.67	-4.66	-4.65	-4.64	-4.63	-4.62	-4.61	-4.6	-4.59	-4.58	-4.57	-4.56	-4.55	-4.54	-4.53	-4.52	-4.51
-5	-4.99	-4.98	-4.97	-4.96	-4.95	-4.94	-4.93	-4.92	-4.91	-4.9	-4.89	-4.88	-4.87	-4.86	-4.85	-4.84	-4.83	-4.82	-4.81	-4.8	-4.79	-4.78	-4.77	-4.76	-4.75	-4.74	-4.73	-4.72	-4.71	-4.7	-4.69	-4.68	-4.67	-4.66	-4.65	-4.64	-4.63	-4.62	-4.61	-4.6	-4.59	-4.58	-4.57	-4.56	-4.55	-4.54	-4.53	-4.52	-4.51
-5	-4.99	-4.98	-4.97	-4.96	-4.95	-4.94	-4.93	-4.92	-4.91	-4.9	-4.89	-4.88	-4.87	-4.86	-4.85	-4.84	-4.83	-4.82	-4.81	-4.8	-4.79	-4.78	-4.77	-4.76	-4.75	-4.74	-4.73	-4.72	-4.71	-4.7	-4.69	-4.68	-4.67	-4.66	-4.65	-4.64	-4.63	-4.62	-4.61	-4.6	-4.59	-4.58	-4.57	-4.56	-4.55	-4.54	-4.53	-4.52	-4.51
-5	-4.99	-4.98	-4.97	-4.96	-4.95	-4.94	-4.93	-4.92	-4.91	-4.9	-4.89	-4.88	-4.87	-4.86	-4.85	-4.84	-4.83	-4.82	-4.81	-4.8	-4.79	-4.78	-4.77	-4.76	-4.75	-4.74	-4.73	-4.72	-4.71	-4.7	-4.69	-4.68	-4.67	-4.66	-4.65	-4.64	-4.63	-4.62	-4.61	-4.6	-4.59	-4.58	-4.57	-4.56	-4.55	-4.54	-4.53	-4.52	-4.51
-5	-4.99	-4.98	-4.97	-4.96	-4.95	-4.94	-4.93	-4.92	-4.91	-4.9	-4.89	-4.88	-4.87	-4.86	-4.85	-4.84	-4.83	-4.82	-4.81	-4.8	-4.79	-4.78	-4.77	-4.76	-4.75	-4.74	-4.73	-4.72	-4.71	-4.7	-4.69	-4.68	-4.67	-4.66	-4.65	-4.64	-4.63	-4.62	-4.61	-4.6	-4.59	-4.58	-4.57	-4.56	-4.55	-4.54	-4.53	-4.52	-4.51
-5	-4.99	-4.98	-4.97	-4.96	-4.95	-4.94	-4.93	-4.92	-4.91	-4.9	-4.89	-4.88	-4.87	-4.86	-4.85	-4.84	-4.83	-4.82	-4.81	-4.8	-4.79	-4.78	-4.77	-4.76	-4.75	-4.74	-4.73	-4.72	-4.71	-4.7	-4.69	-4.68	-4.67	-4.66	-4.65	-4.64	-4.63	-4.62	-4.61	-4.6	-4.59	-4.58	-4.57	-4.56	-4.55	-4.54	-4.53	-4.52	-4.51
-5	-4.99	-4.98	-4.97	-4.96	-4.95	-4.94	-4.93	-4.92	-4.91	-4.9	-4.89	-4.88	-4.87	-4.86	-4.85	-4.84	-4.83	-4.82	-4.81	-4.8	-4.79	-4.78	-4.77	-4.76	-4.75	-4.74	-4.73	-4.72	-4.71	-4.7	-4.69	-4.68	-4.67	-4.66	-4.65	-4.64	-4.63	-4.62	-4.61	-4.6	-4.59	-4.58	-4.57	-4.56	-4.55	-4.54	-4.53	-4.52	-4.51
-5	-4.99	-4.98	-4.97	-4.96	-4.95	-4.94	-4.93	-4.92	-4.91	-4.9	-4.89	-4.88	-4.87	-4.86	-4.85	-4.84	-4.83	-4.82	-4.81	-4.8	-4.79	-4.78	-4.77	-4.76	-4.75	-4.74	-4.73	-4.72	-4.71	-4.7	-4.69	-4.68	-4.67	-4.66	-4.65	-4.64	-4.63	-4.62	-4.61	-4.6	-4.59	-4.58	-4.57	-4.56	-4.55	-4.54	-4.53	-4.52	-4.51
-5	-4.99	-4.98	-4.97	-4.96	-4.95	-4.94	-4.93	-4.92	-4.91	-4.9	-4.89	-4.88	-4.87	-4.86	-4.85	-4.84	-4.83	-4.82	-4.81	-4.8	-4.79	-4.78	-4.77	-4.76	-4.75	-4.74	-4.73	-4.72	-4.71	-4.7	-4.69	-4.68	-4.67	-4.66	-4.65	-4.64	-4.63	-4.62	-4.61	-4.6	-4.59	-4.58	-4.57	-4.56	-4.55	-4.54	-4.53	-4.52	-4.51
-5	-4.99	-4.98	-4.97	-4.96	-4.95	-4.94	-4.93	-4.92	-4.91	-4.9	-4.89	-4.88	-4.87	-4.86	-4.85	-4.84	-4.83	-4.82	-4.81	-4.8	-4.79	-4.78	-4.77	-4.76	-4.75	-4.74	-4.73	-4.72	-4.71	-4.7	-4.69	-4.68	-4.67	-4.66	-4.65	-4.64	-4.63	-4.62	-4.61	-4.6	-4.59	-4.58	-4.57	-4.56	-4.55	-4.54	-4.53	-4.52	-4.51
-5	-4.99	-4.98	-4.97	-4.96	-4.95	-4.94	-4.93	-4.92	-4.91	-4.9	-4.89	-4.88	-4.87	-4.86	-4.85	-4.84	-4.83	-4.82	-4.81	-4.8	-4.79	-4.78	-4.77	-4.76	-4.75	-4.74	-4.73	-4.72	-4.71	-4.7	-4.69	-4.68	-4.67	-4.66	-4.65	-4.64	-4.63	-4.62	-4.61	-4.6	-4.59	-4.58	-4.57	-4.56	-4.55	-4.54	-4.53	-4.52	-4.51
-5	-4.99	-4.98	-4.97	-4.96	-4.95	-4.94	-4.93	-4.92	-4.91	-4.9	-4.89	-4.88	-4.87	-4.86	-4.85	-4.84	-4.83	-4.82	-4.81	-4.8	-4.79	-4.78	-4.77	-4.76	-4.75	-4.74	-4.73	-4.72	-4.71	-4.7	-4.69	-4.68	-4.67	-4.66	-4.65	-4.64	-4.63	-4.62	-4.61	-4.6	-4.59	-4.58	-4.57	-4.56	-4.55	-4.54	-4.53	-4.52	-4.51
-5	-4.99	-4.98	-4.97	-4.96	-4.95	-4.94	-4.93	-4.92	-4.91	-4.9	-4.89	-4.88	-4.87	-4.86	-4.85	-4.84	-4.83	-4.82	-4.81	-4.8	-4.79	-4.78	-4.77	-4.76	-4.75	-4.74	-4.73	-4.72	-4.71	-4.7	-4.69	-4.68	-4.67	-4.66	-4.65	-4.64	-4.63	-4.62	-4.61	-4.6	-4.59	-4.58	-4.57	-4.56	-4.55	-4.54	-4.53	-4.52	-4.51
-5	-4.99	-4.98	-4.97	-4.96	-4.95	-4.94	-4.93	-4.92	-4.91	-4.9	-4.89	-4.88	-4.87	-4.86	-4.85	-4.84	-4.83	-4.82	-4.81	-4.8	-4.79	-4.78	-4.77	-4.76	-4.75	-4.74	-4.73	-4.72	-4.71	-4.7	-4.69	-4.68	-4.67	-4.66	-4.65	-4.64	-4.63	-4.62	-4.61	-4.6	-4.59	-4.58	-4.57	-4.56	-4.55	-4.54	-4.53	-4.52	-4.51
-5	-4.99	-4.98	-4.97	-4.96	-4.95	-4.94	-4.93	-4.92	-4.91	-4.9	-4.89	-4.88	-4.87	-4.86	-4.85	-4.84	-4.83	-4.82	-4.81	-4.8	-4.79	-4.78	-4.77	-4.76	-4.75	-4.74	-4.73	-4.72	-4.71	-4.7	-4.69	-4.68	-4.67	-4.66	-4.65	-4.64	-4.63	-4.62	-4.61	-4.6	-4.59	-4.58	-4.57	-4.56	-4.55	-4.54	-4.53	-4.52	-4.51
-5	-4.99	-4.98	-4.97	-4.96	-4.95	-4.94	-4.93	-4.92	-4.91	-4.9	-4.89	-4.88	-4.87	-4.86	-4.85	-4.84	-4.83	-4.82	-4.81	-4.8	-4.79	-4.78	-4.77	-4.76	-4.75	-4.74	-4.73	-4.72	-4.71	-4.7	-4.69	-4.68	-4.67	-4.66	-4.65	-4.64	-4.63	-4.62	-4.61	-4.6	-4.59	-4.58	-4.57	-4.56	-4.55	-4.54	-4.53	-4.52	-4.51
-5	-4.99	-4.98	-4.97	-4.96	-4.95	-4.94	-4.93	-4.92	-4.91	-4.9	-4.89	-4.88	-4.87	-4.86	-4.85	-4.84	-4.83	-4.82	-4.81	-4.8	-4.79	-4.78	-4.77	-4.76	-4.75	-4.74	-4.73	-4.72	-4.71	-4.7	-4.69	-4.68	-4.67	-4.66	-4.65	-4.64	-4.63	-4.62	-4.61	-4.6	-4.59	-4.58	-4.57	-4.56	-4.55	-4.54	-4.53	-4.52	-4.51
-5	-4.99	-4.98	-4.97	-4.96	-4.95	-4.94	-4.93	-4.92	-4.91	-4.9	-4.89	-4.88	-4.87	-4.86	-4.85	-4.84	-4.83	-4.82	-4.81	-4.8	-4.79	-4.78	-4.77	-4.76	-4.75	-4.74	-4.73	-4.72	-4.71	-4.7	-4.69	-4.68	-4.67	-4.66	-4.65	-4.64	-4.63	-4.62	-4.61	-4.6	-4.59	-4.58	-4.57	-4.56	-4.55	-4.54	-4.53	-4.52	-4.51
-5	-4.99	-4.98	-4.97	-4.96	-4.95	-4.94	-4.93	-4.92	-4.91	-4.9	-4.89	-4.88	-4.87	-4.86	-4.85	-4.84	-4.83	-4.82	-4.81	-4.8	-4.79	-4.78	-4.77	-4.76	-4.75	-4.74	-4.73	-4.72	-4.71	-4.7	-4.69	-4.68	-4.67	-4.66	-4.65	-4.64	-4.63	-4.62	-4.61	-4.6	-4.59	-4.58	-4.57	-4.56	-4.55	-4.54	-4.53	-4.52	-4.51
-5	-4.99	-4.98	-4.97	-4.96	-4.95	-4.94	-4.93	-4.92	-4.91	-4.9	-4.89	-4.88	-4.87	-4.86	-4.85	-4.84	-4.83	-4.82	-4.81	-4.8	-4.79	-4.78	-4.77	-4.76	-4.75	-4.74	-4.73	-4.72	-4.71	-4.7	-4.69	-4.68	-4.67	-4.66	-4.65	-4.64	-4.63	-4.62	-4.61	-4.6	-4.59	-4.58	-4.57	-4.56	-4.55	-4.54	-4.53	-4.52	-4.51
-5	-4.99	-4.98	-4.97	-4.96	-4.95	-4.94	-4.93	-4.92	-4.91	-4.9	-4.89	-4.88	-4.87	-4.86	-4.85	-4.84	-4.83	-4.82	-4.81	-4.8	-4.79	-4.78	-4.77	-4.76	-4.75	-4.74	-4.73	-4.72	-4.71	-4.7	-4.69	-4.68	-4.67	-4.66	-4.65	-4.64	-4.63	-4.62	-4.61	-4.6	-4.59	-4.58	-4.57	-4.56	-4.55	-4.54	-4.53	-4.52	-4.51
-5	-4.99	-4.98	-4.97	-4.96	-4.95	-4.94	-4.93	-4.92	-4.91	-4.9	-4.89	-4.88	-4.87	-4.86	-4.85	-4.84	-4.83	-4.82	-4.81	-4.8	-4.79	-4.78	-4.77	-4.76	-4.75	-4.74	-4.73	-4.72	-4.71	-4.7	-4.69	-4.68	-4.67	-4.66	-4.65	-4.64	-4.63	-4.62	-4.61	-4.6	-4.59	-4.58	-4.57	-4.56	-4.55	-4.54	-4.53	-4.52	-4.51
-5	-4.99	-4.98	-4.97	-4.96	-4.95	-4.94	-4.93	-4.92	-4.91	-4.9	-4.89	-4.88	-4.87	-4.86	-4.85	-4.84	-4.83	-4.82	-4.81	-4.8	-4.79	-4.78	-4.77	-4.76	-4.75	-4.74	-4.73	-4.72	-4.71	-4.7	-4.69	-4.68	-4.67	-4.66	-4.65	-4.64	-4.63	-4.62	-4.61	-4.6	-4.59	-4.58	-4.57	-4.56	-4.55	-4.54	-4.53	-4.52	-4.51
-5	-4.99	-4.98	-4.97	-4.96	-4.95	-4.94	-4.93	-4.92	-4.91	-4.9	-4.89	-4.88	-4.87	-4.86	-4.85	-4.84	-4.83	-4.82	-4.81	-4.8	-4.79	-4.78	-4.77	-4.76	-4.75	-4.74	-4.73	-4.72	-4.71	-4.7	-4.69	-4.68	-4.67	-4.66	-4.65	-4.64	-4.63	-4.62	-4.61	-4.6	-4.59	-4.58	-4.57	-4.56	-4.55	-4.54	-4.53	-4.52	-4.51
-5	-4.99	-4.98	-4.97	-4.96	-4.95	-4.94	-4.93	-4.92	-4.91	-4.9	-4.89	-4.88	-4.87	-4.86	-4.85	-4.84	-4.83	-4.82	-4.81	-4.8	-4.79	-4.78	-4.77	-4.76	-4.75	-4.74	-4.73	-4.72	-4.71	-4.7	-4.69	-4.68	-4.67	-4.66	-4.65	-4.64	-4.63	-4.62	-4.61	-4.6	-4.59	-4.58	-4.57	-4.56	-4.55	-4.54	-4.53	-4.52	-4.51
-5	-4.99	-4.98	-4.97	-4.96	-4.95	-4.94	-4.93	-4.92	-4.91	-4.9	-4.89	-4.88	-4.87	-4.86	-4.85	-4.84	-4.83	-4.82	-4.81	-4.8	-4.79	-4.78	-4.77	-4.76	-4.75	-4.74	-4.73	-4.72	-4.71	-4.7	-4.69	-4.68	-4.67	-4.66	-4.65	-4.64	-4.63	-4.62	-4.61	-4.6	-4.59	-4.58	-4.57	-4.56	-4.55	-4.54	-4.53	-4.52	-4.51
-5	-4.99	-4.98	-4.97	-4.96	-4.95	-4.94	-4.93	-4.92	-4.91	-4.9	-4.89	-4.88	-4.87	-4.86	-4.85	-4.84	-4.83	-4.82	-4.81	-4.8	-4.79	-4.78	-4.77	-4.76	-4.75	-4.74	-4.73	-4.72	-4.71	-4.7	-4.69	-4.68	-4.67	-4.66	-4.65	-4.64	-4.63	-4.62	-4.61	-4.6	-4.59	-4.58	-4.57	-4.56	-4.55	-4.54	-4.53	-4.52	-4.51
-5	-4.99	-4.98	-4.97	-4.96	-4.95	-4.94	-4.93	-4.92	-4.91	-4.9	-4.89	-4.88	-4.87	-4.86	-4.85	-4.84	-4.83	-4.82	-4.81	-4.8	-4.79	-4.78	-4.77	-4.76	-4.75	-4.74	-4.73	-4.72	-4.71	-4.7	-4.69	-4.68	-4.67	-4.66	-4.65	-4.64	-4.63	-4.62	-4.61	-4.6	-4.59	-4.58	-4.57	-4.56	-4.55	-4.54	-4.53	-4.52	-4.51
-5	-4.99	-4.98	-4.97	-4.96	-4.95	-4.94	-4.93	-4.92	-4.91	-4.9	-4.89	-4.88	-4.87	-4.86	-4.85	-4.84	-4.83	-4.82	-4.81	-4.8	-4.79	-4.78	-4.77	-4.76	-4.75	-4.74	-4.73	-4.72	-4.71	-4.7	-4.69	-4.68	-4.67	-4.66	-4.65	-4.64	-4.63	-4.62	-4.61	-4.6	-4.59	-4.58	-4.57	-4.56	-4.55	-4.54	-4.53	-4.52	-4.51
-5	-4.99	-4.98	-4.97	-4.96	-4.95	-4.94	-4.93	-4.92	-4.91	-4.9	-4.89	-4.88	-4.87	-4.86	-4.85	-4.84	-4.83	-4.82	-4.81	-4.8	-4.79	-4.78	-4.77	-4.76	-4.75	-4.74	-4.73	-4.72	-4.71	-4.7	-4.69	-4.68	-4.67	-4.66	-4.65	-4.64	-4.63	-4.62	-4.61	-4.6	-4.59	-4.58	-4.57	-4.56	-4.55	-4.54	-4.53	-4.52	-4.51
-5	-4.99	-4.98	-4.97	-4.96	-4.95	-4.94	-4.93	-4.92	-4.91	-4.9	-4.89	-4.88	-4.87	-4.86	-4.85	-4.84	-4.83	-4.82	-4.81	-4.8	-4.79	-4.78	-4.77	-4.76	-4.75	-4.74	-4.73	-4.72	-4.71	-4.7	-4.69	-4.68	-4.67	-4.66	-4.65	-4.64	-4.63	-4.62	-4.61	-4.6	-4.59	-4.58	-4.57	-4.56	-4.55	-4.54	-4.53	-4.52	-4.51
-5	-4.99	-4.98	-4.97	-4.96	-4.95	-4.94	-4.93	-4.92	-4.91	-4.9	-4.89	-4.88	-4.87	-4.86	-4.85	-4.84	-4.83	-4.82	-4.81	-4.8	-4.79	-4.78	-4.77	-4.76	-4.75	-4.74	-4.73	-4.72	-4.71	-4.7	-4.69	-4.68	-4.67	-4.66	-4.65	-4.64	-4.63	-4.62	-4.61	-4.6	-4.59	-4.58	-4.57	-4.56	-4.55	-4.54	-4.53	-4.52	-4.51
-5	-4.99	-4.98	-4.97	-4.96	-4.95	-4.94	-4.93	-4.92	-4.91	-4.9	-4.89	-4.88	-4.87	-4.86	-4.85	-4.84	-4.83	-4.82	-4.81	-4.8	-4.79	-4.78	-4.77	-4.76	-4.75	-4.74	-4.73	-4.72	-4.71	-4.7	-4.69	-4.68	-4.67	-4.66	-4.65	-4.64	-4.63	-4.62	-4.61	-4.6	-4.59	-4.58	-4.57	-4.56	-4.55	-4.54	-4.53	-4.52	-4.51
-5	-4.99	-4.98	-4.97	-4.96	-4.95	-4.94	-4.93	-4.92	-4.91	-4.9	-4.89	-4.88	-4.87	-4.86	-4.85	-4.84	-4.83	-4.82	-4.81	-4.8	-4.79	-4.78	-4.77	-4.76	-4.75	-4.74	-4.73	-4.72	-4.71	-4.7	-4.69	-4.68	-4.67	-4.66	-4.65	-4.64	-4.63	-4.62	-4.61	-4.6	-4.59	-4.58	-4.57	-4.56	-4.55	-4.54	-4.53	-4.52	-4.51
-5	-4.99	-4.98	-4.97	-4.96	-4.95	-4.94	-4.93	-4.92	-4.91	-4.9	-4.89	-4.88	-4.87	-4.86	-4.85	-4.84	-4.83	-4.82	-4.81	-4.8	-4.79	-4.78	-4.77	-4.76	-4.75	-4.74	-4.73	-4.72	-4.71	-4.7	-4.69	-4.68	-4.67	-4.66	-4.65	-4.64	-4.63	-4.62	-4.61	-4.6	-4.59	-4.58	-4.57	-4.56	-4.55	-4.54	-4.53	-4.52	-4.51
-5	-4.99	-4.98	-4.97	-4.96	-4.95	-4.94	-4.93	-4.92	-4.91	-4.9	-4.89	-4.88	-4.87	-4.86	-4.85	-4.84	-4.83	-4.82	-4.81	-4.8	-4.79	-4.78	-4.77	-4.76	-4.75	-4.74	-4.73	-4.72	-4.71	-4.7	-4.69	-4.68	-4.67	-4.66	-4.65	-4.64	-4.63	-4.62	-4.61	-4.6	-4.59	-4.58	-4.57	-4.56	-4.55	-4.54	-4.53	-4.52	-4.51
-5	-4.99	-4.98	-4.97	-4.96	-4.95	-4.94	-4.93	-4.92	-4.91	-4.9	-4.89	-4.88	-4.87	-4.86	-4.85	-4.84	-4.83	-4.82	-4.81	-4.8	-4.79	-4.78	-4.77	-4.76	-4.75	-4.74	-4.73	-4.72	-4.71	-4.7	-4.69	-4.68	-4.67	-4.66	-4.65	-4.64	-4.63	-4.62	-4.61	-4.6	-4.59	-4.58	-4.57	-4.56	-4.55	-4.54	-4.53	-4.52	-4.51
-5	-4.99	-4.98	-4.97	-4.96	-4.95	-4.94	-4.93	-4.92	-4.91	-4.9	-4.89	-4.88	-4.87	-4.86	-4.85	-4.84	-4.83	-4.82	-4.81	-4.8	-4.79	-4.78	-4.77	-4.76	-4.75	-4.74	-4.73	-4.72	-4.71	-4.7	-4.69	-4.68	-4.67	-4.66	-4.65	-4.64	-4.63	-4.62	-4.61	-4.6	-4.59	-4.58	-4.57	-4.56	-4.55	-4.54	-4.53	-4.52	-4.51
-5	-4.99	-4.98	-4.97	-4.96	-4.95	-4.94	-4.93	-4.92	-4.91	-4.9	-4.89	-4.88	-4.87	-4.86	-4.85	-4.84	-4.83	-4.82	-4.81	-4.8	-4.79	-4.78	-4.77	-4.76	-4.75	-4.74	-4.73	-4.72	-4.71	-4.7	-4.69	-4.68	-4.67	-4.66	-4.65	-4.64	-4.63	-4.62	-4.61	-4.6	-4.59	-4.58	-4.57	-4.56	-4.55	-4.54	-4.53	-4.52	-4.51
-5	-4.99	-4.98	-4.97	-4.96	-4.95	-4.94	-4.93	-4.92	-4.91	-4.9	-4.89	-4.88	-4.87	-4.86	-4.85	-4.84	-4.83	-4.82	-4.81	-4.8	-4.79	-4.78	-4.77	-4.76	-4.75	-4.74	-4.73	-4.72	-4.71	-4.7	-4.69	-4.68	-4.67	-4.66	-4.65	-4.64	-4.63	-4.62	-4.61	-4.6	-4.59	-4.58	-4.57	-4.56	-4.55	-4.54	-4.53	-4.52	-4.51
-5	-4.99	-4.98	-4.97	-4.96	-4.95	-4.94	-4.93	-4.92	-4.91	-4.9	-4.89	-4.88	-4.87	-4.86	-4.85	-4.84	-4.83	-4.82	-4.81	-4.8	-4.79	-4.78	-4.77	-4.76	-4.75	-4.74	-4.73	-4.72	-4.71	-4.7	-4.69	-4.68	-4.67	-4.66	-4.65	-4.64	-4.63	-4.62	-4.61	-4.6	-4.59	-4.58	-4.57	-4.56	-4.55	-4.54	-4.53	-4.52	-4.51
-5	-4.99	-4.98	-4.97	-4.96	-4.95	-4.94	-4.93	-4.92	-4.91	-4.9	-4.89	-4.88	-4.87	-4.86	-4.85	-4.84	-4.83	-4.82	-4.81	-4.8	-4.79	-4.78	-4.77	-4.76	-4.75	-4.74	-4.73	-4.72	-4.71	-4.7	-4.69	-4.68	-4.67	-4.66	-4.65	-4.64	-4.63	-4.62	-4.61	-4.6	-4.59	-4.58	-4.57	-4.56	-4.55	-4.54	-4.53	-4.52	-4.51
-5	-4.99	-4.98	-4.97	-4.96	-4.95	-4.94	-4.93	-4.92	-4.91	-4.9	-4.89	-4.88	-4.87	-4.86	-4.85	-4.84	-4.83	-4.82	-4.81	-4.8	-4.79	-4.78	-4.77	-4.76	-4.75	-4.74	-4.73	-4.72	-4.71	-4.7	-4.69	-4.68	-4.67	-4.66	-4.65	-4.64	-4.63	-4.62	-4.61	-4.6	-4.59	-4.58	-4.57	-4.56	-4.55	-4.54	-4.53	-4.52	-4.51
-5	-4.99	-4.98	-4.97	-4.96	-4.95	-4.94	-4.93	-4.92	-4.91	-4.9	-4.89	-4.88	-4.87	-4.86	-4.85	-4.84	-4.83	-4.82	-4.81	-4.8	-4.79	-4.78	-4.77	-4.76	-4.75	-4.74	-4.73	-4.72	-4.71	-4.7	-4.69	-4.68	-4.67	-4.66	-4.65	-4.64	-4.63	-4.62	-4.61	-4.6	-4.59	-4.58	-4.57	-4.56	-4.55	-4.54	-4.53	-4.52	-4.51
-5	-4.99	-4.98	-4.97	-4.96	-4.95	-4.94	-4.93	-4.92	-4.91	-4.9	-4.89	-4.88	-4.87	-4.86	-4.85	-4.84	-4.83	-4.82	-4.81	-4.8	-4.79	-4.78	-4.77	-4.76	-4.75	-4.74	-4.73	-4.72	-4.71	-4.7	-4.69	-4.68	-4.67	-4.66	-4.65	-4.64	-4.63	-4.62	-4.61	-4.6	-4.59	-4.58	-4.57	-4.56	-4.55	-4.54	-4.53	-4.52	-4.51
-5	-4.99	-4.98	-4.97	-4.96	-4.95	-4.94	-4.93	-4.92	-4.91	-4.9	-4.89	-4.88	-4.87	-4.86	-4.85	-4.84	-4.83	-4.82	-4.81	-4.8	-4.79	-4.78	-4.77	-4.76	-4.75	-4.74	-4.73	-4.72	-4.71	-4.7	-4.69	-4.68	-4.67	-4.66	-4.65	-4.64	-4.63	-4.62	-4.61	-4.6	-4.59	-4.58	-4.57	-4.56	-4.55	-4.54	-4.53	-4.52	-4.51
-5	-4.99	-4.98	-4.97	-4.96	-4.95	-4.94	-4.93	-4.92	-4.91	-4.9	-4.89	-4.88	-4.87	-4.86	-4.85	-4.84	-4.83	-4.82	-4.81	-4.8	-4.79	-4.78	-4.77	-4.76	-4.75	-4.74	-4.73	-4.72	-4.71	-4.7	-4.69	-4.68	-4.67	-4.66	-4.65	-4.64	-4.63	-4.62	-4.61	-4.6	-4.59	-4.58	-4.57	-4.56	-4.55	-4.54	-4.53	-4.52	-4.51
-5	-4.99	-4.98	-4.97	-4.96	-4.95	-4.94	-4.93	-4.92	-4.91	-4.9	-4.89	-4.88	-4.87	-4.86	-4.85	-4.84	-4.83	-4.82	-4.81	-4.8	-4.79	-4.78	-4.77	-4.76	-4.75	-4.74	-4.73	-4.72	-4.71	-4.7	-4.69	-4.68	-4.67	-4.66	-4.65	-4.64	-4.63	-4.62	-4.61	-4.6	-4.59	-4.58	-4.57	-4.56	-4.55	-4.54	-4.53	-4.52	-4.51
-5	-4.99	-4.98	-4.97	-4.96	-4.95	-4.94	-4.93	-4.92	-4.91	-4.9	-4.89	-4.88	-4.87	-4.86	-4.85	-4.84	-4.83	-4.82	-4.81	-4.8	-4.79	-4.78	-4.77	-4.76	-4.75	-4.74	-4.73	-4.72	-4.71	-4.7	-4.69	-4.68	-4.67	-4.66	-4.65	-4.64	-4.63	-4.62	-4.61	-4.6	-4.59	-4.58	-4.57	-4.56	-4.55	-4.54	-4.53	-4.52	-4.51
-5	-4.99	-4.98	-4.97	-4.96	-4.95	-4.94	-4.93	-4.92	-4.91	-4.9	-4.89	-4.88	-4.87	-4.86	-4.85	-4.84	-4.83	-4.82	-4.81	-4.8	-4.79	-4.78	-4.77	-4.76	-4.75	-4.74	-4.73	-4.72	-4.71	-4.7	-4.69	-4.68	-4.67	-4.66	-4.65	-4.64	-4.63	-4.62	-4.61	-4.6	-4.59	-4.58	-4.57	-4.56	-4.55	-4.54	-4.53	-4.52	-4.51
-5	-4.99	-4.98	-4.97	-4.96	-4.95	-4.94	-4.93	-4.92	-4.91	-4.9	-4.89	-4.88	-4.87	-4.86	-4.85	-4.84	-4.83	-4.82	-4.81	-4.8	-4.79	-4.78	-4.77	-4.76	-4.75	-4.74	-4.73	-4.72	-4.71	-4.7	-4.69	-4.68	-4.67	-4.66	-4.65	-4.64	-4.63	-4.62	-4.61	-4.6	-4.59	-4.58	-4.57	-4.56	-4.55	-4.54	-4.53	-4.52	-4.51
-5	-4.99	-4.98	-4.97	-4.96	-4.95	-4.94	-4.93	-4.92	-4.91	-4.9	-4.89	-4.88	-4.87	-4.86	-4.85	-4.84	-4.83	-4.82	-4.81	-4.8	-4.79	-4.78	-4.77	-4.76	-4.75	-4.74	-4.73	-4.72	-4.71	-4.7	-4.69	-4.68	-4.67	-4.66	-4.65	-4.64	-4.63	-4.62	-4.61	-4.6	-4.59	-4.58	-4.57	-4.56	-4.55	-4.54	-4.53	-4.52	-4.51
-5	-4.99	-4.98	-4.97	-4.96	-4.95	-4.94	-4.93	-4.92	-4.91	-4.9	-4.89	-4.88	-4.87	-4.86	-4.85	-4.84	-4.83	-4.82	-4.81	-4.8	-4.79	-4.78	-4.77	-4.76	-4.75	-4.74	-4.73	-4.72	-4.71	-4.7	-4.69	-4.68	-4.67	-4.66	-4.65	-4.64	-4.63	-4.62	-4.61	-4.6	-4.59	-4.58	-4.57	-4.56	-4.55	-4.54	-4.53	-4.52	-4.51
-5	-4.99	-4.98	-4.97	-4.96	-4.95	-4.94	-4.93	-4.92	-4.91	-4.9	-4.89	-4.88	-4.87	-4.86	-4.85	-4.84	-4.83	-4.82	-4.81	-4.8	-4.79	-4.78	-4.77	-4.76	-4.75	-4.74	-4.73	-4.72	-4.71	-4.7	-4.69	-4.68	-4.67	-4.66	-4.65	-4.64	-4.63	-4.62	-4.61	-4.6	-4.59	-4.58	-4.57	-4.56	-4.55	-4.54	-4.53	-4.52	-4.51
-5	-4.99	-4.98	-4.97	-4.96	-4.95	-4.94	-4.93	-4.92	-4.91	-4.9	-4.89	-4.88	-4.87	-4.86	-4.85	-4.84	-4.83	-4.82	-4.81	-4.8	-4.79	-4.78	-4.77	-4.76	-4.75	-4.74	-4.73	-4.72	-4.71	-4.7	-4.69	-4.68	-4.67	-4.66	-4.65	-4.64	-4.63	-4.62	-4.61	-4.6	-4.59	-4.58	-4.57	-4.56	-4.55	-4.54	-4.53	-4.52	-4.51
-5	-4.99	-4.98	-4.97	-4.96	-4.95	-4.94	-4.93	-4.92	-4.91	-4.9	-4.89	-4.88	-4.87	-4.86	-4.85	-4.84	-4.83	-4.82	-4.81	-4.8	-4.79	-4.78	-4.77	-4.76	-4.75	-4.74	-4.73	-4.72	-4.71	-4.7	-4.69	-4.68	-4.67	-4.66	-4.65	-4.64	-4.63	-4.62	-4.61	-4.6	-4.59	-4.58	-4.57	-4.56	-4.55	-4.54	-4.53	-4.52	-4.51
-5	-4.99	-4.98	-4.97	-4.96	-4.95	-4.94	-4.93	-4.92	-4.91	-4.9	-4.89	-4.88	-4.87	-4.86	-4.85	-4.84	-4.83	-4.82	-4.81	-4.8	-4.79	-4.78	-4.77	-4.76	-4.75	-4.74	-4.73	-4.72	-4.71	-4.7	-4.69	-4.68	-4.67	-4.66	-4.65	-4.64	-4.63	-4.62	-4.61	-4.6	-4.59	-4.58	-4.57	-4.56	-4.55	-4.54	-4.53	-4.52	-4.51
-5	-4.99	-4.98	-4.97	-4.96	-4.95	-4.94	-4.93	-4.92	-4.91	-4.9	-4.89	-4.88	-4.87	-4.86	-4.85	-4.84	-4.83	-4.82	-4.81	-4.8	-4.79	-4.78	-4.77	-4.76	-4.75	-4.74	-4.73	-4.72	-4.71	-4.7	-4.69	-4.68	-4.67	-4.66	-4.65	-4.64	-4.63	-4.62	-4.61	-4.6	-4.59	-4.58	-4.57	-4.56	-4.55	-4.54	-4.53	-4.52	-4.51
-5	-4.99	-4.98	-4.97	-4.96	-4.95	-4.94	-4.93	-4.92	-4.91	-4.9	-4.89	-4.88	-4.87	-4.86	-4.85	-4.84	-4.83	-4.82	-4.81	-4.8	-4.79	-4.78	-4.77	-4.76	-4.75	-4.74	-4.73	-4.72	-4.71	-4.7	-4.69	-4.68	-4.67	-4.66	-4.65	-4.64	-4.63	-4.62	-4.61	-4.6	-4.59	-4.58	-4.57	-4.56	-4.55	-4.54	-4.53	-4.52	-4.51
-5	-4.99	-4.98	-4.97	-4.96	-4.95	-4.94	-4.93	-4.92	-4.91	-4.9	-4.89	-4.88	-4.87	-4.86	-4.85	-4.84	-4.83	-4.82	-4.81	-4.8	-4.79	-4.78	-4.77	-4.76	-4.75	-4.74	-4.73	-4.72	-4.71	-4.7	-4.69	-4.68	-4.67	-4.66	-4.65	-4.64	-4.63	-4.62	-4.61	-4.6	-4.59	-4.58	-4.57	-4.56	-4.55	-4.54	-4.53	-4.52	-4.51
-5	-4.99	-4.98	-4.97	-4.96	-4.95	-4.94	-4.93	-4.92	-4.91	-4.9	-4.89	-4.88	-4.87	-4.86	-4.85	-4.84	-4.83	-4.82	-4.81	-4.8	-4.79	-4.78	-4.77	-4.76	-4.75	-4.74	-4.73	-4.72	-4.71	-4.7	-4.69	-4.68	-4.67	-4.66	-4.65	-4.64	-4.63	-4.62	-4.61	-4.6	-4.59	-4.58	-4.57	-4.56	-4.55	-4.54	-4.53	-4.52	-4.51
-5	-4.99	-4.98	-4.97	-4.96	-4.95	-4.94	-4.93	-4.92	-4.91	-4.9	-4.89	-4.88	-4.87	-4.86	-4.85	-4.84	-4.83	-4.82	-4.81	-4.8	-4.79	-4.78	-4.77	-4.76	-4.75	-4.74	-4.73	-4.72	-4.71	-4.7	-4.69	-4.68	-4.67	-4.66	-4.65	-4.64	-4.63	-4.62	-4.61	-4.6	-4.59	-4.58	-4.57	-4.56	-4.55	-4.54	-4.53	-4.52	-4.51
-5	-4.99	-4.98	-4.97	-4.96	-4.95	-4.94	-4.93	-4.92	-4.91	-4.9	-4.89	-4.88	-4.87	-4.86	-4.85	-4.84	-4.83	-4.82	-4.81	-4.8	-4.79	-4.78	-4.77	-4.76	-4.75	-4.74	-4.73	-4.72	-4.71	-4.7	-4.69	-4.68	-4.67	-4.66	-4.65	-4.64	-4.63	-4.62	-4.61	-4.6	-4.59	-4.58	-4.57	-4.56	-4.55	-4.54	-4.53	-4.52	-4.51
-5	-4.99	-4.98	-4.97	-4.96	-4.95	-4.94	-4.93	-4.92	-4.91	-4.9	-4.89	-4.88	-4.87	-4.86	-4.85	-4.84	-4.83	-4.82	-4.81	-4.8	-4.79	-4.78	-4.77	-4.76	-4.75	-4.74	-4.73	-4.72	-4.71	-4.7	-4.69	-4.68	-4.67	-4.66	-4.65	-4.64	-4.63	-4.62	-4.61	-4.6	-4.59	-4.58	-4.57	-4.56	-4.55	-4.54	-4.53	-4.52	-4.51
-5	-4.99	-4.98	-4.97	-4.96	-4.95	-4.94	-4.93	-4.92	-4.91	-4.9	-4.89	-4.88	-4.87	-4.86	-4.85	-4.84	-4.83	-4.82	-4.81	-4.8	-4.79	-4.78	-4.77	-4.76	-4.75	-4.74	-4.73	-4.72	-4.71	-4.7	-4.69	-4.68	-4.67	-4.66	-4.65	-4.64	-4.63	-4.62	-4.61	-4.6	-4.59	-4.58	-4.57	-4.56	-4.55	-4.54	-4.53	-4.52	-4.51
-5	-4.99	-4.98	-4.97	-4.96	-4.95	-4.94	-4.93	-4.92	-4.91	-4.9	-4.89	-4.88	-4.87	-4.86	-4.85	-4.84	-4.83	-4.82	-4.81	-4.8	-4.79	-4.78	-4.77	-4.76	-4.75	-4.74	-4.73	-4.72	-4.71	-4.7	-4.69	-4.68	-4.67	-4.66	-4.65	-4.64	-4.63	-4.62	-4.61	-4.6	-4.59	-4.58	-4.57	-4.56	-4.55	-4.54	-4.53	-4.52	-4.51
-5	-4.99	-4.98	-4.97	-4.96	-4.95	-4.94	-4.93	-4.92	-4.91	-4.9	-4.89	-4.88	-4.87	-4.86	-4.85	-4.84	-4.83	-4.82	-4.81	-4.8	-4.79	-4.78	-4.77	-4.76	-4.75	-4.74	-4.73	-4.72	-4.71	-4.7	-4.69	-4.68	-4.67	-4.66	-4.65	-4.64	-4.63	-4.62	-4.61	-4.6	-4.59	-4.58	-4.57	-4.56	-4.55	-4.54	-4.53	-4.52	-4.51
-5	-4.99	-4.98	-4.97	-4.96	-4.95	-4.94	-4.93	-4.92	-4.91	-4.9	-4.89	-4.88	-4.87	-4.86	-4.85	-4.84	-4.83	-4.82	-4.81	-4.8	-4.79	-4.78	-4.77	-4.76	-4.75	-4.74	-4.73	-4.72	-4.71	-4.7	-4.69	-4.68	-4.67	-4.66	-4.65	-4.64	-4.63	-4.62	-4.61	-4.6	-4.59	-4.58	-4.57	-4.56	-4.55	-4.54	-4.53	-4.52	-4.51
-5	-4.99	-4.98	-4.97	-4.96	-4.95	-4.94	-4.93	-4.92	-4.91	-4.9	-4.89	-4.88	-4.87	-4.86	-4.85	-4.84	-4.83	-4.82	-4.81	-4.8	-4.79	-4.78	-4.77	-4.76	-4.75	-4.74	-4.73	-4.72	-4.71	-4.7	-4.69	-4.68	-4.67	-4.66	-4.65	-4.64	-4.63	-4.62	-4.61	-4.6	-4.59	-4.58	-4.57	-4.56	-4.55	-4.54	-4.53	-4.52	-4.51
-5	-4.99	-4.98	-4.97	-4.96	-4.95	-4.94	-4.93	-4.92	-4.91	-4.9	-4.89	-4.88	-4.87	-4.86	-4.85	-4.84	-4.83	-4.82	-4.81	-4.8	-4.79	-4.78	-4.77	-4.76	-4.75	-4.74	-4.73	-4.72	-4.71	-4.7	-4.69	-4.68	-4.67	-4.66	-4.65	-4.64	-4.63	-4.62	-4.61	-4.6	-4.59	-4.58	-4.57	-4.56	-4.55	-4.54	-4.53	-4.52	-4.51
-5	-4.99	-4.98	-4.97	-4.96	-4.95	-4.94	-4.93	-4.92	-4.91	-4.9	-4.89	-4.88	-4.87	-4.86	-4.85	-4.84	-4.83	-4.82	-4.81	-4.8	-4.79	-4.78	-4.77	-4.76	-4.75	-4.74	-4.73	-4.72	-4.71	-4.7	-4.69	-4.68	-4.67	-4.66	-4.65	-4.64	-4.63	-4.62	-4.61	-4.6	-4.59	-4.58	-4.57	-4.56	-4.55	-4.54	-4.53	-4.52	-4.51
-5	-4.99	-4.98	-4.97	-4.96	-4.95	-4.94	-4.93	-4.92	-4.91	-4.9	-4.89	-4.88	-4.87	-4.86	-4.85	-4.84	-4.83	-4.82	-4.81	-4.8	-4.79	-4.78	-4.77	-4.76	-4.75	-4.74	-4.73	-4.72	-4.71	-4.7	-4.69	-4.68	-4.67	-4.66	-4.65	-4.64	-4.63	-4.62	-4.61	-4.6	-4.59	-4.58	-4.57	-4.56	-4.55	-4.54	-4.53	-4.52	-4.51
-5	-4.99	-4.98	-4.97	-4.96	-4.95	-4.94	-4.93	-4.92	-4.91	-4.9	-4.89	-4.88	-4.87	-4.86	-4.85	-4.84	-4.83	-4.82	-4.81	-4.8	-4.79	-4.78	-4.77	-4.76	-4.75	-4.74	-4.73	-4.72	-4.71	-4.7	-4.69	-4.68	-4.67	-4.66	-4.65	-4.64	-4.63	-4.62	-4.61	-4.6	-4.59	-4.58	-4.57	-4.56	-4.55	-4.54	-4.53	-4.52	-4.51
-5	-4.99	-4.98	-4.97	-4.96	-4.95	-4.94	-4.93	-4.92	-4.91	-4.9	-4.89	-4.88	-4.87	-4.86	-4.85	-4.84	-4.83	-4.82	-4.81	-4.8	-4.79	-4.78	-4.77	-4.76	-4.75	-4.74	-4.73	-4.72	-4.71	-4.7	-4.69	-4.68	-4.67	-4.66	-4.65	-4.64	-4.63	-4.62	-4.61	-4.6	-4.59	-4.58	-4.57	-4.56	-4.55	-4.54	-4.53	-4.52	-4.51
-5	-4.99	-4.98	-4.97	-4.96	-4.95	-4.94	-4.93	-4.92	-4.91	-4.9	-4.89	-4.88	-4.87	-4.86	-4.85	-4.84	-4.83	-4.82	-4.81	-4.8	-4.79	-4.78	-4.77	-4.76	-4.75	-4.74	-4.73	-4.72	-4.71	-4.7	-4.69	-4.68	-4.67	-4.66	-4.65	-4.64	-4.63	-4.62	-4.61	-4.6	-4.59	-4.58	-4.57	-4.56	-4.55	-4.54	-4.53	-4.52	-4.51
-5	-4.99	-4.98	-4.97	-4.96	-4.95	-4.94	-4.93	-4.92	-4.91	-4.9	-4.89	-4.88	-4.87	-4.86	-4.85	-4.84	-4.83	-4.82	-4.81	-4.8	-4.79	-4.78	-4.77	-4.76	-4.75	-4.74	-4.73	-4.72	-4.71	-4.7	-4.69	-4.68	-4.67	-4.66	-4.65	-4.64	-4.63	-4.62	-4.61	-4.6	-4.59	-4.58	-4.57	-4.56	-4.55	-4.54	-4.53	-4.52	-4.51
-5	-4.99	-4.98	-4.97	-4.96	-4.95	-4.94	-4.93	-4.92	-4.91	-4.9	-4.89	-4.88	-4.87	-4.86	-4.85	-4.84	-4.83	-4.82	-4.81	-4.8	-4.79	-4.78	-4.77	-4.76	-4.75	-4.74	-4.73	-4.72	-4.71	-4.7	-4.69	-4.68	-4.67	-4.66	-4.65	-4.64	-4.63	-4.62	-4.61	-4.6	-4.59	-4.58	-4.57	-4.56	-4.55	-4.54	-4.53	-4.52	-4.51
-5	-4.99	-4.98	-4.97	-4.96	-4.95	-4.94	-4.93	-4.92	-4.91	-4.9	-4.89	-4.88	-4.87	-4.86	-4.85	-4.84	-4.83	-4.82	-4.81	-4.8	-4.79	-4.78	-4.77	-4.76	-4.75	-4.74	-4.73	-4.72	-4.71	-4.7	-4.69	-4.68	-4.67	-4.66	-4.65	-4.64	-4.63	-4.62	-4.61	-4.6	-4.59	-4.58	-4.57	-4.56	-4.55	-4.54	-4.53	-4.52	-4.51
-5	-4.99	-4.98	-4.97	-4.96	-4.95	-4.94	-4.93	-4.92	-4.91	-4.9	-4.89	-4.88	-4.87	-4.86	-4.85	-4.84	-4.83	-4.82	-4.81	-4.8	-4.79	-4.78	-4.77	-4.76	-4.75	-4.74	-4.73	-4.72	-4.71	-4.7	-4.69	-4.68	-4.67	-4.66	-4.65	-4.64	-4.63	-4.62	-4.61	-4.6	-4.59	-4.58	-4.57	-4.56	-4.55	-4.54	-4.53	-4.52	-4.51
-5	-4.99	-4.98	-4.97	-4.96	-4.95	-4.94	-4.93	-4.92	-4.91	-4.9	-4.89	-4.88	-4.87	-4.86	-4.85	-4.84	-4.83	-4.82	-4.81	-4.8	-4.79	-4.78	-4.77	-4.76	-4.75	-4.74	-4.73	-4.72	-4.71	-4.7	-4.69	-4.68	-4.67	-4.66	-4.65	-4.64	-4.63	-4.62	-4.61	-4.6	-4.59	-4.58	-4.57	-4.56	-4.55	-4.54	-4.53	-4.52	-4.51
-5	-4.99	-4.98	-4.97	-4.96	-4.95	-4.94	-4.93	-4.92	-4.91	-4.9	-4.89	-4.88	-4.87	-4.86	-4.85	-4.84	-4.83	-4.82	-4.81	-4.8	-4.79	-4.78	-4.77	-4.76	-4.75	-4.74	-4.73	-4.72	-4.71	-4.7	-4.69	-4.68	-4.67	-4.66	-4.65	-4.64	-4.63	-4.62	-4.61	-4.6	-4.59	-4.58	-4.57	-4.56	-4.55	-4.54	-4.53	-4.52	-4.51
-5	-4.99	-4.98	-4.97	-4.96	-4.95	-4.94	-4.93	-4.92	-4.91	-4.9	-4.89	-4.88	-4.87	-4.86	-4.85	-4.84	-4.83	-4.82	-4.81	-4.8	-4.79	-4.78	-4.77	-4.76	-4.75	-4.74	-4.73	-4.72	-4.71	-4.7	-4.69	-4.68	-4.67	-4.66	-4.65	-4.64	-4.63	-4.62	-4.61	-4.6	-4.59	-4.58	-4.57	-4.56	-4.55	-4.54	-4.53	-4.52	-4.51
-5	-4.99	-4.98	-4.97	-4.96	-4.95	-4.94	-4.93	-4.92	-4.91	-4.9	-4.89	-4.88	-4.87	-4.86	-4.85	-4.84	-4.83	-4.82	-4.81	-4.8	-4.79	-4.78	-4.77	-4.76	-4.75	-4.74	-4.73	-4.72	-4.71	-4.7	-4.69	-4.68	-4.67	-4.66	-4.65	-4.64	-4.63	-4.62	-4.61	-4.6	-4.59	-4.58	-4.57	-4.56	-4.55	-4.54	-4.53	-4.52	-4.51
-5	-4.99	-4.98	-4.97	-4.96	-4.95	-4.94	-4.93	-4.92	-4.91	-4.9	-4.89	-4.88	-4.87	-4.86	-4.85	-4.84	-4.83	-4.82	-4.81	-4.8	-4.79	-4.78	-4.77	-4.76	-4.75	-4.74	-4.73	-4.72	-4.71	-4.7	-4.69	-4.68	-4.67	-4.66	-4.65	-4.64	-4.63	-4.62	-4.61	-4.6	-4.59	-4.58	-4.57	-4.56	-4.55	-4.54	-4.53	-4.52	-4.51
-5	-4.99	-4.98	-4.97	-4.96	-4.95	-4.94	-4.93	-4.92	-4.91	-4.9	-4.89	-4.88	-4.87	-4.86	-4.85	-4.84	-4.83	-4.82	-4.81	-4.8	-4.79	-4.78	-4.77	-4.76	-4.75	-4.74	-4.73	-4.72	-4.71	-4.7	-4.69	-4.68	-4.67	-4.66	-4.65	-4.64	-4.63	-4.62	-4.61	-4.6	-4.59	-4.58	-4.57	-4.56	-4.55	-4.54	-4.53	-4.52	-4.51
-5	-4.99	-4.98	-4.97	-4.96	-4.95	-4.94	-4.93	-4.92	-4.91	-4.9	-4.89	-4.88	-4.87	-4.86	-4.85	-4.84	-4.83	-4.82	-4.81	-4.8	-4.79	-4.78	-4.77	-4.76	-4.75	-4.74	-4.73	-4.72	-4.71	-4.7	-4.69	-4.68	-4.67	-4.66	-4.65	-4.64	-4.63	-4.62	-4.61	-4.6	-4.59	-4.58	-4.57	-4.56	-4.55	-4.54	-4.53	-4.52	-4.51
-5	-4.99	-4.98	-4.97	-4.96	-4.95	-4.94	-4.93	-4.92	-4.91	-4.9	-4.89	-4.88	-4.87	-4.86	-4.85	-4.84	-4.83	-4.82	-4.81	-4.8	-4.79	-4.78	-4.77	-4.76	-4.75	-4.74	-4.73	-4.72	-4.71	-4.7	-4.69	-4.68	-4.67	-4.66	-4.65	-4.64	-4.63	-4.62	-4.61	-4.6	-4.59	-4.58	-4.57	-4.56	-4.55	-4.54	-4.53	-4.52	-4.51
-5	-4.99	-4.98	-4.97	-4.96	-4.95	-4.94	-4.93	-4.92	-4.91	-4.9	-4.89	-4.88	-4.87	-4.86	-4.85	-4.84	-4.83	-4.82	-4.81	-4.8	-4.79	-4.78	-4.77	-4.76	-4.75	-4.74	-4.73	-4.72	-4.71	-4.7	-4.69	-4.68	-4.67	-4.66	-4.65	-4.64	-4.63	-4.62	-4.61	-4.6	-4.59	-4.58	-4.57	-4.56	-4.55	-4.54	-4.53	-4.52	-4.51
-5	-4.99	-4.98	-4.97	-4.96	-4.95	-4.94	-4.93	-4.92	-4.91	-4.9	-4.89	-4.88	-4.87	-4.86	-4.85	-4.84	-4.83	-4.82	-4.81	-4.8	-4.79	-4.78	-4.77	-4.76	-4.75	-4.74	-4.73	-4.72	-4.71	-4.7	-4.69	-4.68	-4.67	-4.66	-4.65	-4.64	-4.63	-4.62	-4.61	-4.6	-4.59	-4.58	-4.57	-4.56	-4.55	-4.54	-4.53	-4.52	-4.51
-5	-4.99	-4.98	-4.97	-4.96	-4.95	-4.94	-4.93	-4.92	-4.91	-4.9	-4.89	-4.88	-4.87	-4.86	-4.85	-4.84	-4.83	-4.82	-4.81	-4.8	-4.79	-4.78	-4.77	-4.76	-4.75	-4.74	-4.73	-4.72	-4.71	-4.7	-4.69	-4.68	-4.67	-4.66	-4.65	-4.64	-4.63	-4.62	-4.61	-4.6	-4.59	-4.58	-4.57	-4.56	-4.55	-4.54	-4.53	-4.52	-4.51
-5	-4.99	-4.98	-4.97	-4.96	-4.95	-4.94	-4.93	-4.92	-4.91	-4.9	-4.89	-4.88	-4.87	-4.86	-4.85	-4.84	-4.83	-4.82	-4.81	-4.8	-4.79	-4.78	-4.77	-4.76	-4.75	-4.74	-4.73	-4.72	-4.71	-4.7	-4.69	-4.68	-4.67	-4.66	-4.65	-4.64	-4.63	-4.62	-4.61	-4.6	-4.59	-4.58	-4.57	-4.56	-4.55	-4.54	-4.53	-4.52	-4.51
-5	-4.99	-4.98	-4.97	-4.96	-4.95	-4.94	-4.93	-4.92	-4.91	-4.9	-4.89	-4.88	-4.87	-4.86	-4.85	-4.84	-4.83	-4.82	-4.81	-4.8	-4.79	-4.78	-4.77	-4.76	-4.75	-4.74	-4.73	-4.72	-4.71	-4.7	-4.69	-4.68	-4.67	-4.66	-4.65	-4.64	-4.63	-4.62	-4.61	-4.6	-4.59	-4.58	-4.57	-4.56	-4.55	-4.54	-4.53	-4.52	-4.51
-5	-4.99	-4.98	-4.97	-4.96	-4.95	-4.94	-4.93	-4.92	-4.91	-4.9	-4.89	-4.88	-4.87	-4.86	-4.85	-4.84	-4.83	-4.82	-4.81	-4.8	-4.79	-4.78	-4.77	-4.76	-4.75	-4.74	-4.73	-4.72	-4.71	-4.7	-4.69	-4.68	-4.67	-4.66	-4.65	-4.64	-4.63	-4.62	-4.61	-4.6	-4.59	-4.58	-4.57	-4.56	-4.55	-4.54	-4.53	-4.52	-4.51
-5	-4.99	-4.98	-4.97	-4.96	-4.95	-4.94	-4.93	-4.92	-4.91	-4.9	-4.89	-4.88	-4.87	-4.86	-4.85	-4.84	-4.83	-4.82	-4.81	-4.8	-4.79	-4.78	-4.77	-4.76	-4.75	-4.74	-4.73	-4.72	-4.71	-4.7	-4.69	-4.68	-4.67	-4.66	-4.65	-4.64	-4.63	-4.62	-4.61	-4.6	-4.59	-4.58	-4.57	-4.56	-4.55	-4.54	-4.53	-4.52	-4.51
-5	-4.99	-4.98	-4.97	-4.96	-4.95	-4.94	-4.93	-4.92	-4.91	-4.9	-4.89	-4.88	-4.87	-4.86	-4.85	-4.84	-4.83	-4.82	-4.81	-4.8	-4.79	-4.78	-4.77	-4.76	-4.75	-4.74	-4.73	-4.72	-4.71	-4.7	-4.69	-4.68	-4.67	-4.66	-4.65	-4.64	-4.63	-4.62	-4.61	-4.6	-4.59	-4.58	-4.57	-4.56	-4.55	-4.54	-4.53	-4.52	-4.51
-5	-4.99	-4.98	-4.97	-4.96	-4.95	-4.94	-4.93	-4.92	-4.91	-4.9	-4.89	-4.88	-4.87	-4.86	-4.85	-4.84	-4.83	-4.82	-4.81	-4.8	-4.79	-4.78	-4.77	-4.76	-4.75	-4.74	-4.73	-4.72	-4.71	-4.7	-4.69	-4.68	-4.67	-4.66	-4.65	-4.64	-4.63	-4.62	-4.61	-4.6	-4.59	-4.58	-4.57	-4.56	-4.55	-4.54	-4.53	-4.52	-4.51
-5	-4.99	-4.98	-4.97	-4.96	-4.95	-4.94	-4.93	-4.92	-4.91	-4.9	-4.89	-4.88	-4.87	-4.86	-4.85	-4.84	-4.83	-4.82	-4.81	-4.8	-4.79	-4.78	-4.77	-4.76	-4.75	-4.74	-4.73	-4.72	-4.71	-4.7	-4.69	-4.68	-4.67	-4.66	-4.65	-4.64	-4.63	-4.62	-4.61	-4.6	-4.59	-4.58	-4.57	-4.56	-4.55	-4.54	-4.53	-4.52	-4.51
-5	-4.99	-4.98	-4.97	-4.96	-4.95	-4.94	-4.93	-4.92	-4.91	-4.9	-4.89	-4.88	-4.87	-4.86	-4.85	-4.84	-4.83	-4.82	-4.81	-4.8	-4.79	-4.78	-4.77	-4.76	-4.75	-4.74	-4.73	-4.72	-4.71	-4.7	-4.69	-4.68	-4.67	-4.66	-4.65	-4.64	-4.63	-4.62	-4.61	-4.6	-4.59	-4.58	-4.57	-4.56	-4.55	-4.54	-4.53	-4.52	-4.51
-5	-4.99	-4.98	-4.97	-4.96	-4.95	-4.94	-4.93	-4.92	-4.91	-4.9	-4.89	-4.88	-4.87	-4.86	-4.85	-4.84	-4.83	-4.82	-4.81	-4.8	-4.79	-4.78	-4.77	-4.76	-4.75	-4.74	-4.73	-4.72	-4.71	-4.7	-4.69	-4.68	-4.67	-4.66	-4.65	-4.64	-4.63	-4.62	-4.61	-4.6	-4.59	-4.58	-4.57	-4.56	-4.55	-4.54	-4.53	-4.52	-4.51
-5	-4.99	-4.98	-4.97	-4.96	-4.95	-4.94	-4.93	-4.92	-4.91	-4.9	-4.89	-4.88	-4.87	-4.86	-4.85	-4.84	-4.83	-4.82	-4.81	-4.8	-4.79	-4.78	-4.77	-4.76	-4.75	-4.74	-4.73	-4.72	-4.71	-4.7	-4.69	-4.68	-4.67	-4.66	-4.65	-4.64	-4.63	-4.62	-4.61	-4.6	-4.59	-4.58	-4.57	-4.56	-4.55	-4.54	-4.53	-4.52	-4.51
-5	-4.99	-4.98	-4.97	-4.96	-4.95	-4.94	-4.93	-4.92	-4.91	-4.9	-4.89	-4.88	-4.87	-4.86	-4.85	-4.84	-4.83	-4.82	-4.81	-4.8	-4.79	-4.78	-4.77	-4.76	-4.75	-4.74	-4.73	-4.72	-4.71	-4.7	-4.69	-4.68	-4.67	-4.66	-4.65	-4.64	-4.63	-4.62	-4.61	-4.6	-4.59	-4.58	-4.57	-4.56	-4.55	-4.54	-4.53	-4.52	-4.51
-5	-4.99	-4.98	-4.97	-4.96	-4.95	-4.94	-4.93	-4.92	-4.91	-4.9	-4.89	-4.88	-4.87	-4.86	-4.85	-4.84	-4.83	-4.82	-4.81	-4.8	-4.79	-4.78	-4.77	-4.76	-4.75	-4.74	-4.73	-4.72	-4.71	-4.7	-4.69	-4.68	-4.67	-4.66	-4.65	-4.64	-4.63	-4.62	-4.61	-4.6	-4.59	-4.58	-4.57	-4.56	-4.55	-4.54	-4.53	-4.52	-4.51
-5	-4.99	-4.98	-4.97	-4.96	-4.95	-4.94	-4.93	-4.92	-4.91	-4.9	-4.89	-4.88	-4.87	-4.86	-4.85	-4.84	-4.83	-4.82	-4.81	-4.8	-4.79	-4.78	-4.77	-4.76	-4.75	-4.74	-4.73	-4.72	-4.71	-4.7	-4.69	-4.68	-4.67	-4.66	-4.65	-4.64	-4.63	-4.62	-4.61	-4.6	-4.59	-4.58	-4.57	-4.56	-4.55	-4.54	-4.53	-4.52	-4.51
-5	-4.99	-4.98	-4.97	-4.96	-4.95	-4.94	-4.93	-4.92	-4.91	-4.9	-4.89	-4.88	-4.87	-4.86	-4.85	-4.84	-4.83	-4.82	-4.81	-4.8	-4.79	-4.78	-4.77	-4.76	-4.75	-4.74	-4.73	-4.72	-4.71	-4.7	-4.69	-4.68	-4.67	-4.66	-4.65	-4.64	-4.63	-4.62	-4.61	-4.6	-4.59	-4.58	-4.57	-4.56	-4.55	-4.54	-4.53	-4.52	-4.51
-5	-4.99	-4.98	-4.97	-4.96	-4.95	-4.94	-4.93	-4.92	-4.91	-4.9	-4.89	-4.88	-4.87	-4.86	-4.85	-4.84	-4.83	-4.82	-4.81	-4.8	-4.79	-4.78	-4.77	-4.76	-4.75	-4.74	-4.73	-4.72	-4.71	-4.7	-4.69	-4.68	-4.67	-4.66	-4.65	-4.64	-4.63	-4.62	-4.61	-4.6	-4.59	-4.58	-4.57	-4.56	-4.55	-4.54	-4.53	-4.52	-4.51
-5	-4.99	-4.98	-4.97	-4.96	-4.95	-4.94	-4.93	-4.92	-4.91	-4.9	-4.89	-4.88	-4.87	-4.86	-4.85	-4.84	-4.83	-4.82	-4.81	-4.8	-4.79	-4.78	-4.77	-4.76	-4.75	-4.74	-4.73	-4.72	-4.71	-4.7	-4.69	-4.68	-4.67	-4.66	-4.65	-4.64	-4.63	-4.62	-4.61	-4.6	-4.59	-4.58	-4.57	-4.56	-4.55	-4.54	-4.53	-4.52	-4.51
-5	-4.99	-4.98	-4.97	-4.96	-4.95	-4.94	-4.93	-4.92	-4.91	-4.9	-4.89	-4.88	-4.87	-4.86	-4.85	-4.84	-4.83	-4.82	-4.81	-4.8	-4.79	-4.78	-4.77	-4.76	-4.75	-4.74	-4.73	-4.72	-4.71	-4.7	-4.69	-4.68	-4.67	-4.66	-4.65	-4.64	-4.63	-4.62	-4.61	-4.6	-4.59	-4.58	-4.57	-4.56	-4.55	-4.54	-4.53	-4.52	-4.51
-5	-4.99	-4.98	-4.97	-4.96	-4.95	-4.94	-4.93	-4.92	-4.91	-4.9	-4.89	-4.88	-4.87	-4.86	-4.85	-4.84	-4.83	-4.82	-4.81	-4.8	-4.79	-4.78	-4.77	-4.76	-4.75	-4.74	-4.73	-4.72	-4.71	-4.7	-4.69	-4.68	-4.67	-4.66	-4.65	-4.64	-4.63	-4.62	-4.61	-4.6	-4.59	-4.58	-4.57	-4.56	-4.55	-4.54	-4.53	-4.52	-4.51
-5	-4.99	-4.98	-4.97	-4.96	-4.95	-4.94	-4.93	-4.92	-4.91	-4.9	-4.89	-4.88	-4.87	-4.86	-4.85	-4.84	-4.83	-4.82	-4.81	-4.8	-4.79	-4.78	-4.77	-4.76	-4.75	-4.74	-4.73	-4.72	-4.71	-4.7	-4.69	-4.68	-4.67	-4.66	-4.65	-4.64	-4.63	-4.62	-4.61	-4.6	-4.59	-4.58	-4.57	-4.56	-4.55	-4.54	-4.53	-4.52	-4.51
-5	-4.99	-4.98	-4.97	-4.96	-4.95	-4.94	-4.93	-4.92	-4.91	-4.9	-4.89	-4.88	-4.87	-4.86	-4.85	-4.84	-4.83	-4.82	-4.81	-4.8	-4.79	-4.78	-4.77	-4.76	-4.75	-4.74	-4.73	-4.72	-4.71	-4.7	-4.69	-4.68	-4.67	-4.66	-4.65	-4.64	-4.63	-4.62	-4.61	-4.6	-4.59	-4.58	-4.57	-4.56	-4.55	-4.54	-4.53	-4.52	-4.51
-5	-4.99	-4.98	-4.97	-4.96	-4.95	-4.94	-4.93	-4.92	-4.91	-4.9	-4.89	-4.88	-4.87	-4.86	-4.85	-4.84	-4.83	-4.82	-4.81	-4.8	-4.79	-4.78	-4.77	-4.76	-4.75	-4.74	-4.73	-4.72	-4.71	-4.7	-4.69	-4.68	-4.67	-4.66	-4.65	-4.64	-4.63	-4.62	-4.61	-4.6	-4.59	-4.58	-4.57	-4.56	-4.55	-4.54	-4.53	-4.52	-4.51
-5	-4.99	-4.98	-4.97	-4.96	-4.95	-4.94	-4.93	-4.92	-4.91	-4.9	-4.89	-4.88	-4.87	-4.86	-4.85	-4.84	-4.83	-4.82	-4.81	-4.8	-4.79	-4.78	-4.77	-4.76	-4.75	-4.74	-4.73	-4.72	-4.71	-4.7	-4.69	-4.68	-4.67	-4.66	-4.65	-4.64	-4.63	-4.62	-4.61	-4.6	-4.59	-4.58	-4.57	-4.56	-4.55	-4.54	-4.53	-4.52	-4.51
-5	-4.99	-4.98	-4.97	-4.96	-4.95	-4.94	-4.93	-4.92	-4.91	-4.9	-4.89	-4.88	-4.87	-4.86	-4.85	-4.84	-4.83	-4.82	-4.81	-4.8	-4.79	-4.78	-4.77	-4.76	-4.75	-4.74	-4.73	-4.72	-4.71	-4.7	-4.69	-4.68	-4.67	-4.66	-4.65	-4.64	-4.63	-4.62	-4.61	-4.6	-4.59	-4.58	-4.57	-4.56	-4.55	-4.54	-4.53	-4.52	-4.51
-5	-4.99	-4.98	-4.97	-4.96	-4.95	-4.94	-4.93	-4.92	-4.91	-4.9	-4.89	-4.88	-4.87	-4.86	-4.85	-4.84	-4.83	-4.82	-4.81	-4.8	-4.79	-4.78	-4.77	-4.76	-4.75	-4.74	-4.73	-4.72	-4.71	-4.7	-4.69	-4.68	-4.67	-4.66	-4.65	-4.64	-4.63	-4.62	-4.61	-4.6	-4.59	-4.58	-4.57	-4.56	-4.55	-4.54	-4.53	-4.52	-4.51
-5	-4.99	-4.98	-4.97	-4.96	-4.95	-4.94	-4.93	-4.92	-4.91	-4.9	-4.89	-4.88	-4.87	-4.86	-4.85	-4.84	-4.83	-4.82	-4.81	-4.8	-4.79	-4.78	-4.77	-4.76	-4.75	-4.74	-4.73	-4.72	-4.71	-4.7	-4.69	-4.68	-4.67	-4.66	-4.65	-4.64	-4.63	-4.62	-4.61	-4.6	-4.59	-4.58	-4.57	-4.56	-4.55	-4.54	-4.53	-4.52	-4.51
-5	-4.99	-4.98	-4.97	-4.96	-4.95	-4.94	-4.93	-4.92	-4.91	-4.9	-4.89	-4.88	-4.87	-4.86	-4.85	-4.84	-4.83	-4.82	-4.81	-4.8	-4.79	-4.78	-4.77	-4.76	-4.75	-4.74	-4.73	-4.72	-4.71	-4.7	-4.69	-4.68	-4.67	-4.66	-4.65	-4.64	-4.63	-4.62	-4.61	-4.6	-4.59	-4.58	-4.57	-4.56	-4.55	-4.54	-4.53	-4.52	-4.51
-5	-4.99	-4.98	-4.97	-4.96	-4.95	-4.94	-4.93	-4.92	-4.91	-4.9	-4.89	-4.88	-4.87	-4.86	-4.85	-4.84	-4.83	-4.82	-4.81	-4.8	-4.79	-4.78	-4.77	-4.76	-4.75	-4.74	-4.73	-4.72	-4.71	-4.7	-4.69	-4.68	-4.67	-4.66	-4.65	-4.64	-4.63	-4.62	-4.61	-4.6	-4.59	-4.58	-4.57	-4.56	-4.55	-4.54	-4.53	-4.52	-4.51
-5	-4.99	-4.98	-4.97	-4.96	-4.95	-4.94	-4.93	-4.92	-4.91	-4.9	-4.89	-4.88	-4.87	-4.86	-4.85	-4.84	-4.83	-4.82	-4.81	-4.8	-4.79	-4.78	-4.77	-4.76	-4.75	-4.74	-4.73	-4.72	-4.71	-4.7	-4.69	-4.68	-4.67	-4.66	-4.65	-4.64	-4.63	-4.62	-4.61	-4.6	-4.59	-4.58	-4.57	-4.56	-4.55	-4.54	-4.53	-4.52	-4.51
-5	-4.99	-4.98	-4.97	-4.96	-4.95	-4.94	-4.93	-4.92	-4.91	-4.9	-4.89	-4.88	-4.87	-4.86	-4.85	-4.84	-4.83	-4.82	-4.81	-4.8	-4.79	-4.78	-4.77	-4.76	-4.75	-4.74	-4.73	-4.72	-4.71	-4.7	-4.69	-4.68	-4.67	-4.66	-4.65	-4.64	-4.63	-4.62	-4.61	-4.6	-4.59	-4.58	-4.57	-4.56	-4.55	-4.54	-4.53	-4.52	-4.51
-5	-4.99	-4.98	-4.97	-4.96	-4.95	-4.94	-4.93	-4.92	-4.91	-4.9	-4.89	-4.88	-4.87	-4.86	-4.85	-4.84	-4.83	-4.82	-4.81	-4.8	-4.79	-4.78	-4.77	-4.76	-4.75	-4.74	-4.73	-4.72	-4.71	-4.7	-4.69	-4.68	-4.67	-4.66	-4.65	-4.64	-4.63	-4.62	-4.61	-4.6	-4.59	-4.58	-4.57	-4.56	-4.55	-4.54	-4.53	-4.52	-4.51
-5	-4.99	-4.98	-4.97	-4.96	-4.95	-4.94	-4.93	-4.92	-4.91	-4.9	-4.89	-4.88	-4.87	-4.86	-4.85	-4.84	-4.83	-4.82	-4.81	-4.8	-4.79	-4.78	-4.77	-4.76	-4.75	-4.74	-4.73	-4.72	-4.71	-4.7	-4.69	-4.68	-4.67	-4.66	-4.65	-4.64	-4.63	-4.62	-4.61	-4.6	-4.59	-4.58	-4.57	-4.56	-4.55	-4.54	-4.53	-4.52	-4.51
-5	-4.99	-4.98	-4.97	-4.96	-4.95	-4.94	-4.93	-4.92	-4.91	-4.9	-4.89	-4.88	-4.87	-4.86	-4.85	-4.84	-4.83	-4.82	-4.81	-4.8	-4.79	-4.78	-4.77	-4.76	-4.75	-4.74	-4.73	-4.72	-4.71	-4.7	-4.69	-4.68	-4.67	-4.66	-4.65	-4.64	-4.63	-4.62	-4.61	-4.6	-4.59	-4.58	-4.57	-4.56	-4.55	-4.54	-4.53	-4.52	-4.51
-5	-4.99	-4.98	-4.97	-4.96	-4.95	-4.94	-4.93	-4.92	-4.91	-4.9	-4.89	-4.88	-4.87	-4.86	-4.85	-4.84	-4.83	-4.82	-4.81	-4.8	-4.79	-4.78	-4.77	-4.76	-4.75	-4.74	-4.73	-4.72	-4.71	-4.7	-4.69	-4.68	-4.67	-4.66	-4.65	-4.64	-4.63	-4.62	-4.61	-4.6	-4.59	-4.58	-4.57	-4.56	-4.55	-4.54	-4.53	-4.52	-4.51
-5	-4.99	-4.98	-4.97	-4.96	-4.95	-4.94	-4.93	-4.92	-4.91	-4.9	-4.89	-4.88	-4.87	-4.86	-4.85	-4.84	-4.83	-4.82	-4.81	-4.8	-4.79	-4.78	-4.77	-4.76	-4.75	-4.74	-4.73	-4.72	-4.71	-4.7	-4.69	-4.68	-4.67	-4.66	-4.65	-4.64	-4.63	-4.62	-4.61	-4.6	-4.59	-4.58	-4.57	-4.56	-4.55	-4.54	-4.53	-4.52	-4.51
-5	-4.99	-4.98	-4.97	-4.96	-4.95	-4.94	-4.93	-4.92	-4.91	-4.9	-4.89	-4.88	-4.87	-4.86	-4.85	-4.84	-4.83	-4.82	-4.81	-4.8	-4.79	-4.78	-4.77	-4.76	-4.75	-4.74	-4.73	-4.72	-4.71	-4.7	-4.69	-4.68	-4.67	-4.66	-4.65	-4.64	-4.63	-4.62	-4.61	-4.6	-4.59	-4.58	-4.57	-4.56	-4.55	-4.54	-4.53	-4.52	-4.51
-5	-4.99	-4.98	-4.97	-4.96	-4.95	-4.94	-4.93	-4.92	-4.91	-4.9	-4.89	-4.88	-4.87	-4.86	-4.85	-4.84	-4.83	-4.82	-4.81	-4.8	-4.79	-4.78	-4.77	-4.76	-4.75	-4.74	-4.73	-4.72	-4.71	-4.7	-4.69	-4.68	-4.67	-4.66	-4.65	-4.64	-4.63	-4.62	-4.61	-4.6	-4.59	-4.58	-4.57	-4.56	-4.55	-4.54	-4.53	-4.52	-4.51
-5	-4.99	-4.98	-4.97	-4.96	-4.95	-4.94	-4.93	-4.92	-4.91	-4.9	-4.89	-4.88	-4.87	-4.86	-4.85	-4.84	-4.83	-4.82	-4.81	-4.8	-4.79	-4.78	-4.77	-4.76	-4.75	-4.74	-4.73	-4.72	-4.71	-4.7	-4.69	-4.68	-4.67	-4.66	-4.65	-4.64	-4.63	-4.62	-4.61	-4.6	-4.59	-4.58	-4.57	-4.56	-4.55	-4.54	-4.53	-4.52	-4.51
-5	-4.99	-4.98	-4.97	-4.96	-4.95	-4.94	-4.93	-4.92	-4.91	-4.9	-4.89	-4.88	-4.87	-4.86	-4.85	-4.84	-4.83	-4.82	-4.81	-4.8	-4.79	-4.78	-4.77	-4.76	-4.75	-4.74	-4.73	-4.72	-4.71	-4.7	-4.69	-4.68	-4.67	-4.66	-4.65	-4.64	-4.63	-4.62	-4.61	-4.6	-4.59	-4.58	-4.57	-4.56	-4.55	-4.54	-4.53	-4.52	-4.51
-5	-4.99	-4.98	-4.97	-4.96	-4.95	-4.94	-4.93	-4.92	-4.91	-4.9	-4.89	-4.88	-4.87	-4.86	-4.85	-4.84	-4.83	-4.82	-4.81	-4.8	-4.79	-4.78	-4.77	-4.76	-4.75	-4.74	-4.73	-4.72	-4.71	-4.7	-4.69	-4.68	-4.67	-4.66	-4.65	-4.64	-4.63	-4.62	-4.61	-4.6	-4.59	-4.58	-4.57	-4.56	-4.55	-4.54	-4.53	-4.52	-4.51
-5	-4.99	-4.98	-4.97	-4.96	-4.95	-4.94	-4.93	-4.92	-4.91	-4.9	-4.89	-4.88	-4.87	-4.86	-4.85	-4.84	-4.83	-4.82	-4.81	-4.8	-4.79	-4.78	-4.77	-4.76	-4.75	-4.74	-4.73	-4.72	-4.71	-4.7	-4.69	-4.68	-4.67	-4.66	-4.65	-4.64	-4.63	-4.62	-4.61	-4.6	-4.59	-4.58	-4.57	-4.56	-4.55	-4.54	-4.53	-4.52	-4.51
-5	-4.99	-4.98	-4.97	-4.96	-4.95	-4.94	-4.93	-4.92	-4.91	-4.9	-4.89	-4.88	-4.87	-4.86	-4.85	-4.84	-4.83	-4.82	-4.81	-4.8	-4.79	-4.78	-4.77	-4.76	-4.75	-4.74	-4.73	-4.72	-4.71	-4.7	-4.69	-4.68	-4.67	-4.66	-4.65	-4.64	-4.63	-4.62	-4.61	-4.6	-4.59	-4.58	-4.57	-4.56	-4.55	-4.54	-4.53	-4.52	-4.51
-5	-4.99	-4.98	-4.97	-4.96	-4.95	-4.94	-4.93	-4.92	-4.91	-4.9	-4.89	-4.88	-4.87	-4.86	-4.85	-4.84	-4.83	-4.82	-4.81	-4.8	-4.79	-4.78	-4.77	-4.76	-4.75	-4.74	-4.73	-4.72	-4.71	-4.7	-4.69	-4.68	-4.67	-4.66	-4.65	-4.64	-4.63	-4.62	-4.61	-4.6	-4.59	-4.58	-4.57	-4.56	-4.55	-4.54	-4.53	-4.52	-4.51
-5	-4.99	-4.98	-4.97	-4.96	-4.95	-4.94	-4.93	-4.92	-4.91	-4.9	-4.89	-4.88	-4.87	-4.86	-4.85	-4.84	-4.83	-4.82	-4.81	-4.8	-4.79	-4.78	-4.77	-4.76	-4.75	-4.74	-4.73	-4.72	-4.71	-4.7	-4.69	-4.68	-4.67	-4.66	-4.65	-4.64	-4.63	-4.62	-4.61	-4.6	-4.59	-4.58	-4.57	-4.56	-4.55	-4.54	-4.53	-4.52	-4.51
-5	-4.99	-4.98	-4.97	-4.96	-4.95	-4.94	-4.93	-4.92	-4.91	-4.9	-4.89	-4.88	-4.87	-4.86	-4.85	-4.84	-4.83	-4.82	-4.81	-4.8	-4.79	-4.78	-4.77	-4.76	-4.75	-4.74	-4.73	-4.72	-4.71	-4.7	-4.69	-4.68	-4.67	-4.66	-4.65	-4.64	-4.63	-4.62	-4.61	-4.6	-4.59	-4.58	-4.57	-4.56	-4.55	-4.54	-4.53	-4.52	-4.51
-5	-4.99	-4.98	-4.97	-4.96	-4.95	-4.94	-4.93	-4.92	-4.91	-4.9	-4.89	-4.88	-4.87	-4.86	-4.85	-4.84	-4.83	-4.82	-4.81	-4.8	-4.79	-4.78	-4.77	-4.76	-4.75	-4.74	-4.73	-4.72	-4.71	-4.7	-4.69	-4.68	-4.67	-4.66	-4.65	-4.64	-4.63	-4.62	-4.61	-4.6	-4.59	-4.58	-4.57	-4.56	-4.55	-4.54	-4.53	-4.52	-4.51
-5	-4.99	-4.98	-4.97	-4.96	-4.95	-4.94	-4.93	-4.92	-4.91	-4.9	-4.89	-4.88	-4.87	-4.86	-4.85	-4.84	-4.83	-4.82	-4.81	-4.8	-4.79	-4.78	-4.77	-4.76	-4.75	-4.74	-4.73	-4.72	-4.71	-4.7	-4.69	-4.68	-4.67	-4.66	-4.65	-4.64	-4.63	-4.62	-4.61	-4.6	-4.59	-4.58	-4.57	-4.56	-4.55	-4.54	-4.53	-4.52	-4.51
-5	-4.99	-4.98	-4.97	-4.96	-4.95	-4.94	-4.93	-4.92	-4.91	-4.9	-4.89	-4.88	-4.87	-4.86	-4.85	-4.84	-4.83	-4.82	-4.81	-4.8	-4.79	-4.78	-4.77	-4.76	-4.75	-4.74	-4.73	-4.72	-4.71	-4.7	-4.69	-4.68	-4.67	-4.66	-4.65	-4.64	-4.63	-4.62	-4.61	-4.6	-4.59	-4.58	-4.57	-4.56	-4.55	-4.54	-4.53	-4.52	-4.51
-5	-4.99	-4.98	-4.97	-4.96	-4.95	-4.94	-4.93	-4.92	-4.91	-4.9	-4.89	-4.88	-4.87	-4.86	-4.85	-4.84	-4.83	-4.82	-4.81	-4.8	-4.79	-4.78	-4.77	-4.76	-4.75	-4.74	-4.73	-4.72	-4.71	-4.7	-4.69	-4.68	-4.67	-4.66	-4.65	-4.64	-4.63	-4.62	-4.61	-4.6	-4.59	-4.58	-4.57	-4.56	-4.55	-4.54	-4.53	-4.52	-4.51
-5	-4.99	-4.98	-4.97	-4.96	-4.95	-4.94	-4.93	-4.92	-4.91	-4.9	-4.89	-4.88	-4.87	-4.86	-4.85	-4.84	-4.83	-4.82	-4.81	-4.8	-4.79	-4.78	-4.77	-4.76	-4.75	-4.74	-4.73	-4.72	-4.71	-4.7	-4.69	-4.68	-4.67	-4.66	-4.65	-4.64	-4.63	-4.62	-4.61	-4.6	-4.59	-4.58	-4.57	-4.56	-4.55	-4.54	-4.53	-4.52	-4.51
-5	-4.99	-4.98	-4.97	-4.96	-4.95	-4.94	-4.93	-4.92	-4.91	-4.9	-4.89	-4.88	-4.87	-4.86	-4.85	-4.84	-4.83	-4.82	-4.81	-4.8	-4.79	-4.78	-4.77	-4.76	-4.75	-4.74	-4.73	-4.72	-4.71	-4.7	-4.69	-4.68	-4.67	-4.66	-4.65	-4.64	-4.63	-4.62	-4.61	-4.6	-4.59	-4.58	-4.57	-4.56	-4.55	-4.54	-4.53	-4.52	-4.51
-5	-4.99	-4.98	-4.97	-4.96	-4.95	-4.94	-4.93	-4.92	-4.91	-4.9	-4.89	-4.88	-4.87	-4.86	-4.85	-4.84	-4.83	-4.82	-4.81	-4.8	-4.79	-4.78	-4.77	-4.76	-4.75	-4.74	-4.73	-4.72	-4.71	-4.7	-4.69	-4.68	-4.67	-4.66	-4.65	-4.64	-4.63	-4.62	-4.61	-4.6	-4.59	-4.58	-4.57	-4.56	-4.55	-4.54	-4.53	-4.52	-4.51
-5	-4.99	-4.98	-4.97	-4.96	-4.95	-4.94	-4.93	-4.92	-4.91	-4.9	-4.89	-4.88	-4.87	-4.86	-4.85	-4.84	-4.83	-4.82	-4.81	-4.8	-4.79	-4.78	-4.77	-4.76	-4.75	-4.74	-4.73	-4.72	-4.71	-4.7	-4.69	-4.68	-4.67	-4.66	-4.65	-4.64	-4.63	-4.62	-4.61	-4.6	-4.59	-4.58	-4.57	-4.56	-4.55	-4.54	-4.53	-4.52	-4.51
-5	-4.99	-4.98	-4.97	-4.96	-4.95	-4.94	-4.93	-4.92	-4.91	-4.9	-4.89	-4.88	-4.87	-4.86	-4.85	-4.84	-4.83	-4.82	-4.81	-4.8	-4.79	-4.78	-4.77	-4.76	-4.75	-4.74	-4.73	-4.72	-4.71	-4.7	-4.69	-4.68	-4.67	-4.66	-4.65	-4.64	-4.63	-4.62	-4.61	-4.6	-4.59	-4.58	-4.57	-4.56	-4.55	-4.54	-4.53	-4.52	-4.51
-5	-4.99	-4.98	-4.97	-4.96	-4.95	-4.94	-4.93	-4.92	-4.91	-4.9	-4.89	-4.88	-4.87	-4.86	-4.85	-4.84	-4.83	-4.82	-4.81	-4.8	-4.79	-4.78	-4.77	-4.76	-4.75	-4.74	-4.73	-4.72	-4.71	-4.7	-4.69	-4.68	-4.67	-4.66	-4.65	-4.64	-4.63	-4.62	-4.61	-4.6	-4.59	-4.58	-4.57	-4.56	-4.55	-4.54	-4.53	-4.52	-4.51
-5	-4.99	-4.98	-4.97	-4.96	-4.95	-4.94	-4.93	-4.92	-4.91	-4.9	-4.89	-4.88	-4.87	-4.86	-4.85	-4.84	-4.83	-4.82	-4.81	-4.8	-4.79	-4.78	-4.77	-4.76	-4.75	-4.74	-4.73	-4.72	-4.71	-4.7	-4.69	-4.68	-4.67	-4.66	-4.65	-4.64	-4.63	-4.62	-4.61	-4.6	-4.59	-4.58	-4.57	-4.56	-4.55	-4.54	-4.53	-4.52	-4.51
-5	-4.99	-4.98	-4.97	-4.96	-4.95	-4.94	-4.93	-4.92	-4.91	-4.9	-4.89	-4.88	-4.87	-4.86	-4.85	-4.84	-4.83	-4.82	-4.81	-4.8	-4.79	-4.78	-4.77	-4.76	-4.75	-4.74	-4.73	-4.72	-4.71	-4.7	-4.69	-4.68	-4.67	-4.66	-4.65	-4.64	-4.63	-4.62	-4.61	-4.6	-4.59	-4.58	-4.57	-4.56	-4.55	-4.54	-4.53	-4.52	-4.51
-5	-4.99	-4.98	-4.97	-4.96	-4.95	-4.94	-4.93	-4.92	-4.91	-4.9	-4.89	-4.88	-4.87	-4.86	-4.85	-4.84	-4.83	-4.82	-4.81	-4.8	-4.79	-4.78	-4.77	-4.76	-4.75	-4.74	-4.73	-4.72	-4.71	-4.7	-4.69	-4.68	-4.67	-4.66	-4.65	-4.64	-4.63	-4.62	-4.61	-4.6	-4.59	-4.58	-4.57	-4.56	-4.55	-4.54	-4.53	-4.52	-4.51
-5	-4.99	-4.98	-4.97	-4.96	-4.95	-4.94	-4.93	-4.92	-4.91	-4.9	-4.89	-4.88	-4.87	-4.86	-4.85	-4.84	-4.83	-4.82	-4.81	-4.8	-4.79	-4.78	-4.77	-4.76	-4.75	-4.74	-4.73	-4.72	-4.71	-4.7	-4.69	-4.68	-4.67	-4.66	-4.65	-4.64	-4.63	-4.62	-4.61	-4.6	-4.59	-4.58	-4.57	-4.56	-4.55	-4.54	-4.53	-4.52	-4.51
-5	-4.99	-4.98	-4.97	-4.96	-4.95	-4.94	-4.93	-4.92	-4.91	-4.9	-4.89	-4.88	-4.87	-4.86	-4.85	-4.84	-4.83	-4.82	-4.81	-4.8	-4.79	-4.78	-4.77	-4.76	-4.75	-4.74	-4.73	-4.72	-4.71	-4.7	-4.69	-4.68	-4.67	-4.66	-4.65	-4.64	-4.63	-4.62	-4.61	-4.6	-4.59	-4.58	-4.57	-4.56	-4.55	-4.54	-4.53	-4.52	-4.51
-5	-4.99	-4.98	-4.97	-4.96	-4.95	-4.94	-4.93	-4.92	-4.91	-4.9	-4.89	-4.88	-4.87	-4.86	-4.85	-4.84	-4.83	-4.82	-4.81	-4.8	-4.79	-4.78	-4.77	-4.76	-4.75	-4.74	-4.73	-4.72	-4.71	-4.7	-4.69	-4.68	-4.67	-4.66	-4.65	-4.64	-4.63	-4.62	-4.61	-4.6	-4.59	-4.58	-4.57	-4.56	-4.55	-4.54	-4.53	-4.52	-4.51
-5	-4.99	-4.98	-4.97	-4.96	-4.95	-4.94	-4.93	-4.92	-4.91	-4.9	-4.89	-4.88	-4.87	-4.86	-4.85	-4.84	-4.83	-4.82	-4.81	-4.8	-4.79	-4.78	-4.77	-4.76	-4.75	-4.74	-4.73	-4.72	-4.71	-4.7	-4.69	-4.68	-4.67	-4.66	-4.65	-4.64	-4.63	-4.62	-4.61	-4.6	-4.59	-4.58	-4.57	-4.56	-4.55	-4.54	-4.53	-4.52	-4.51
-5	-4.99	-4.98	-4.97	-4.96	-4.95	-4.94	-4.93	-4.92	-4.91	-4.9	-4.89	-4.88	-4.87	-4.86	-4.85	-4.84	-4.83	-4.82	-4.81	-4.8	-4.79	-4.78	-4.77	-4.76	-4.75	-4.74	-4.73	-4.72	-4.71	-4.7	-4.69	-4.68	-4.67	-4.66	-4.65	-4.64	-4.63	-4.62	-4.61	-4.6	-4.59	-4.58	-4.57	-4.56	-4.55	-4.54	-4.53	-4.52	-4.51
-5	-4.99	-4.98	-4.97	-4.96	-4.95	-4.94	-4.93	-4.92	-4.91	-4.9	-4.89	-4.88	-4.87	-4.86	-4.85	-4.84	-4.83	-4.82	-4.81	-4.8	-4.79	-4.78	-4.77	-4.76	-4.75	-4.74	-4.73	-4.72	-4.71	-4.7	-4.69	-4.68	-4.67	-4.66	-4.65	-4.64	-4.63	-4.62	-4.61	-4.6	-4.59	-4.58	-4.57	-4.56	-4.55	-4.54	-4.53	-4.52	-4.51
-5	-4.99	-4.98	-4.97	-4.96	-4.95	-4.94	-4.93	-4.92	-4.91	-4.9	-4.89	-4.88	-4.87	-4.86	-4.85	-4.84	-4.83	-4.82	-4.81	-4.8	-4.79	-4.78	-4.77	-4.76	-4.75	-4.74	-4.73	-4.72	-4.71	-4.7	-4.69	-4.68	-4.67	-4.66	-4.65	-4.64	-4.63	-4.62	-4.61	-4.6	-4.59	-4.58	-4.57	-4.56	-4.55	-4.54	-4.53	-4.52	-4.51
-5	-4.99	-4.98	-4.97	-4.96	-4.95	-4.94	-4.93	-4.92	-4.91	-4.9	-4.89	-4.88	-4.87	-4.86	-4.85	-4.84	-4.83	-4.82	-4.81	-4.8	-4.79	-4.78	-4.77	-4.76	-4.75	-4.74	-4.73	-4.72	-4.71	-4.7	-4.69	-4.68	-4.67	-4.66	-4.65	-4.64	-4.63	-4.62	-4.61	-4.6	-4.59	-4.58	-4.57	-4.56	-4.55	-4.54	-4.53	-4.52	-4.51
-5	-4.99	-4.98	-4.97	-4.96	-4.95	-4.94	-4.93	-4.92	-4.91	-4.9	-4.89	-4.88	-4.87	-4.86	-4.85	-4.84	-4.83	-4.82	-4.81	-4.8	-4.79	-4.78	-4.77	-4.76	-4.75	-4.74	-4.73	-4.72	-4.71	-4.7	-4.69	-4.68	-4.67	-4.66	-4.65	-4.64	-4.63	-4.62	-4.61	-4.6	-4.59	-4.58	-4.57	-4.56	-4.55	-4.54	-4.53	-4.52	-4.51
-5	-4.99	-4.98	-4.97	-4.96	-4.95	-4.94	-4.93	-4.92	-4.91	-4.9	-4.89	-4.88	-4.87	-4.86	-4.85	-4.84	-4.83	-4.82	-4.81	-4.8	-4.79	-4.78	-4.77	-4.76	-4.75	-4.74	-4.73	-4.72	-4.71	-4.7	-4.69	-4.68	-4.67	-4.66	-4.65	-4.64	-4.63	-4.62	-4.61	-4.6	-4.59	-4.58	-4.57	-4.56	-4.55	-4.54	-4.53	-4.52	-4.51
-5	-4.99	-4.98	-4.97	-4.96	-4.95	-4.94	-4.93	-4.92	-4.91	-4.9	-4.89	-4.88	-4.87	-4.86	-4.85	-4.84	-4.83	-4.82	-4.81	-4.8	-4.79	-4.78	-4.77	-4.76	-4.75	-4.74	-4.73	-4.72	-4.71	-4.7	-4.69	-4.68	-4.67	-4.66	-4.65	-4.64	-4.63	-4.62	-4.61	-4.6	-4.59	-4.58	-4.57	-4.56	-4.55	-4.54	-4.53	-4.52	-4.51
-5	-4.99	-4.98	-4.97	-4.96	-4.95	-4.94	-4.93	-4.92	-4.91	-4.9	-4.89	-4.88	-4.87	-4.86	-4.85	-4.84	-4.83	-4.82	-4.81	-4.8	-4.79	-4.78	-4.77	-4.76	-4.75	-4.74	-4.73	-4.72	-4.71	-4.7	-4.69	-4.68	-4.67	-4.66	-4.65	-4.64	-4.63	-4.62	-4.61	-4.6	-4.59	-4.58	-4.57	-4.56	-4.55	-4.54	-4.53	-4.52	-4.51
-5	-4.99	-4.98	-4.97	-4.96	-4.95	-4.94	-4.93	-4.92	-4.91	-4.9	-4.89	-4.88	-4.87	-4.86	-4.85	-4.84	-4.83	-4.82	-4.81	-4.8	-4.79	-4.78	-4.77	-4.76	-4.75	-4.74	-4.73	-4.72	-4.71	-4.7	-4.69	-4.68	-4.67	-4.66	-4.65	-4.64	-4.63	-4.62	-4.61	-4.6	-4.59	-4.58	-4.57	-4.56	-4.55	-4.54	-4.53	-4.52	-4.51
-5	-4.99	-4.98	-4.97	-4.96	-4.95	-4.94	-4.93	-4.92	-4.91	-4.9	-4.89	-4.88	-4.87	-4.86	-4.85	-4.84	-4.83	-4.82	-4.81	-4.8	-4.79	-4.78	-4.77	-4.76	-4.75	-4.74	-4.73	-4.72	-4.71	-4.7	-4.69	-4.68	-4.67	-4.66	-4.65	-4.64	-4.63	-4.62	-4.61	-4.6	-4.59	-4.58	-4.57	-4.56	-4.55	-4.54	-4.53	-4.52	-4.51
-5	-4.99	-4.98	-4.97	-4.96	-4.95	-4.94	-4.93	-4.92	-4.91	-4.9	-4.89	-4.88	-4.87	-4.86	-4.85	-4.84	-4.83	-4.82	-4.81	-4.8	-4.79	-4.78	-4.77	-4.76	-4.75	-4.74	-4.73	-4.72	-4.71	-4.7	-4.69	-4.68	-4.67	-4.66	-4.65	-4.64	-4.63	-4.62	-4.61	-4.6	-4.59	-4.58	-4.57	-4.56	-4.55	-4.54	-4.53	-4.52	-4.51
-5	-4.99	-4.98	-4.97	-4.96	-4.95	-4.94	-4.93	-4.92	-4.91	-4.9	-4.89	-4.88	-4.87	-4.86	-4.85	-4.84	-4.83	-4.82	-4.81	-4.8	-4.79	-4.78	-4.77	-4.76	-4.75	-4.74	-4.73	-4.72	-4.71	-4.7	-4.69	-4.68	-4.67	-4.66	-4.65	-4.64	-4.63	-4.62	-4.61	-4.6	-4.59	-4.58	-4.57	-4.56	-4.55	-4.54	-4.53	-4.52	-4.51
-5	-4.99	-4.98	-4.97	-4.96	-4.95	-4.94	-4.93	-4.92	-4.91	-4.9	-4.89	-4.88	-4.87	-4.86	-4.85	-4.84	-4.83	-4.82	-4.81	-4.8	-4.79	-4.78	-4.77	-4.76	-4.75	-4.74	-4.73	-4.72	-4.71	-4.7	-4.69	-4.68	-4.67	-4.66	-4.65	-4.64	-4.63	-4.62	-4.61	-4.6	-4.59	-4.58	-4.57	-4.56	-4.55	-4.54	-4.53	-4.52	-4.51
-5	-4.99	-4.98	-4.97	-4.96	-4.95	-4.94	-4.93	-4.92	-4.91	-4.9	-4.89	-4.88	-4.87	-4.86	-4.85	-4.84	-4.83	-4.82	-4.81	-4.8	-4.79	-4.78	-4.77	-4.76	-4.75	-4.74	-4.73	-4.72	-4.71	-4.7	-4.69	-4.68	-4.67	-4.66	-4.65	-4.64	-4.63	-4.62	-4.61	-4.6	-4.59	-4.58	-4.57	-4.56	-4.55	-4.54	-4.53	-4.52	-4.51
-5	-4.99	-4.98	-4.97	-4.96	-4.95	-4.94	-4.93	-4.92	-4.91	-4.9	-4.89	-4.88	-4.87	-4.86	-4.85	-4.84	-4.83	-4.82	-4.81	-4.8	-4.79	-4.78	-4.77	-4.76	-4.75	-4.74	-4.73	-4.72	-4.71	-4.7	-4.69	-4.68	-4.67	-4.66	-4.65	-4.64	-4.63	-4.62	-4.61	-4.6	-4.59	-4.58	-4.57	-4.56	-4.55	-4.54	-4.53	-4.52	-4.51
-5	-4.99	-4.98	-4.97	-4.96	-4.95	-4.94	-4.93	-4.92	-4.91	-4.9	-4.89	-4.88	-4.87	-4.86	-4.85	-4.84	-4.83	-4.82	-4.81	-4.8	-4.79	-4.78	-4.77	-4.76	-4.75	-4.74	-4.73	-4.72	-4.71	-4.7	-4.69	-4.68	-4.67	-4.66	-4.65	-4.64	-4.63	-4.62	-4.61	-4.6	-4.59	-4.58	-4.57	-4.56	-4.55	-4.54	-4.53	-4.52	-4.51
-5	-4.99	-4.98	-4.97	-4.96	-4.95	-4.94	-4.93	-4.92	-4.91	-4.9	-4.89	-4.88	-4.87	-4.86	-4.85	-4.84	-4.83	-4.82	-4.81	-4.8	-4.79	-4.78	-4.77	-4.76	-4.75	-4.74	-4.73	-4.72	-4.71	-4.7	-4.69	-4.68	-4.67	-4.66	-4.65	-4.64	-4.63	-4.62	-4.61	-4.6	-4.59	-4.58	-4.57	-4.56	-4.55	-4.54	-4.53	-4.52	-4.51
-5	-4.99	-4.98	-4.97	-4.96	-4.95	-4.94	-4.93	-4.92	-4.91	-4.9	-4.89	-4.88	-4.87	-4.86	-4.85	-4.84	-4.83	-4.82	-4.81	-4.8	-4.79	-4.78	-4.77	-4.76	-4.75	-4.74	-4.73	-4.72	-4.71	-4.7	-4.69	-4.68	-4.67	-4.66	-4.65	-4.64	-4.63	-4.62	-4.61	-4.6	-4.59	-4.58	-4.57	-4.56	-4.55	-4.54	-4.53	-4.52	-4.51
-5	-4.99	-4.98	-4.97	-4.96	-4.95	-4.94	-4.93	-4.92	-4.91	-4.9	-4.89	-4.88	-4.87	-4.86	-4.85	-4.84	-4.83	-4.82	-4.81	-4.8	-4.79	-4.78	-4.77	-4.76	-4.75	-4.74	-4.73	-4.72	-4.71	-4.7	-4.69	-4.68	-4.67	-4.66	-4.65	-4.64	-4.63	-4.62	-4.61	-4.6	-4.59	-4.58	-4.57	-4.56	-4.55	-4.54	-4.53	-4.52	-4.51
-5	-4.99	-4.98	-4.97	-4.96	-4.95	-4.94	-4.93	-4.92	-4.91	-4.9	-4.89	-4.88	-4.87	-4.86	-4.85	-4.84	-4.83	-4.82	-4.81	-4.8	-4.79	-4.78	-4.77	-4.76	-4.75	-4.74	-4.73	-4.72	-4.71	-4.7	-4.69	-4.68	-4.67	-4.66	-4.65	-4.64	-4.63	-4.62	-4.61	-4.6	-4.59	-4.58	-4.57	-4.56	-4.55	-4.54	-4.53	-4.52	-4.51
-5	-4.99	-4.98	-4.97	-4.96	-4.95	-4.94	-4.93	-4.92	-4.91	-4.9	-4.89	-4.88	-4.87	-4.86	-4.85	-4.84	-4.83	-4.82	-4.81	-4.8	-4.79	-4.78	-4.77	-4.76	-4.75	-4.74	-4.73	-4.72	-4.71	-4.7	-4.69	-4.68	-4.67	-4.66	-4.65	-4.64	-4.63	-4.62	-4.61	-4.6	-4.59	-4.58	-4.57	-4.56	-4.55	-4.54	-4.53	-4.52	-4.51
-5	-4.99	-4.98	-4.97	-4.96	-4.95	-4.94	-4.93	-4.92	-4.91	-4.9	-4.89	-4.88	-4.87	-4.86	-4.85	-4.84	-4.83	-4.82	-4.81	-4.8	-4.79	-4.78	-4.77	-4.76	-4.75	-4.74	-4.73	-4.72	-4.71	-4.7	-4.69	-4.68	-4.67	-4.66	-4.65	-4.64	-4.63	-4.62	-4.61	-4.6	-4.59	-4.58	-4.57	-4.56	-4.55	-4.54	-4.53	-4.52	-4.51
-5	-4.99	-4.98	-4.97	-4.96	-4.95	-4.94	-4.93	-4.92	-4.91	-4.9	-4.89	-4.88	-4.87	-4.86	-4.85	-4.84	-4.83	-4.82	-4.81	-4.8	-4.79	-4.78	-4.77	-4.76	-4.75	-4.74	-4.73	-4.72	-4.71	-4.7	-4.69	-4.68	-4.67	-4.66	-4.65	-4.64	-4.63	-4.62	-4.61	-4.6	-4.59	-4.58	-4.57	-4.56	-4.55	-4.54	-4.53	-4.52	-4.51
-5	-4.99	-4.98	-4.97	-4.96	-4.95	-4.94	-4.93	-4.92	-4.91	-4.9	-4.89	-4.88	-4.87	-4.86	-4.85	-4.84	-4.83	-4.82	-4.81	-4.8	-4.79	-4.78	-4.77	-4.76	-4.75	-4.74	-4.73	-4.72	-4.71	-4.7	-4.69	-4.68	-4.67	-4.66	-4.65	-4.64	-4.63	-4.62	-4.61	-4.6	-4.59	-4.58	-4.57	-4.56	-4.55	-4.54	-4.53	-4.52	-4.51
-5	-4.99	-4.98	-4.97	-4.96	-4.95	-4.94	-4.93	-4.92	-4.91	-4.9	-4.89	-4.88	-4.87	-4.86	-4.85	-4.84	-4.83	-4.82	-4.81	-4.8	-4.79	-4.78	-4.77	-4.76	-4.75	-4.74	-4.73	-4.72	-4.71	-4.7	-4.69	-4.68	-4.67	-4.66	-4.65	-4.64	-4.63	-4.62	-4.61	-4.6	-4.59	-4.58	-4.57	-4.56	-4.55	-4.54	-4.53	-4.52	-4.51
-5	-4.99	-4.98	-4.97	-4.96	-4.95	-4.94	-4.93	-4.92	-4.91	-4.9	-4.89	-4.88	-4.87	-4.86	-4.85	-4.84	-4.83	-4.82	-4.81	-4.8	-4.79	-4.78	-4.77	-4.76	-4.75	-4.74	-4.73	-4.72	-4.71	-4.7	-4.69	-4.68	-4.67	-4.66	-4.65	-4.64	-4.63	-4.62	-4.61	-4.6	-4.59	-4.58	-4.57	-4.56	-4.55	-4.54	-4.53	-4.52	-4.51
-5	-4.99	-4.98	-4.97	-4.96	-4.95	-4.94	-4.93	-4.92	-4.91	-4.9	-4.89	-4.88	-4.87	-4.86	-4.85	-4.84	-4.83	-4.82	-4.81	-4.8	-4.79	-4.78	-4.77	-4.76	-4.75	-4.74	-4.73	-4.72	-4.71	-4.7	-4.69	-4.68	-4.67	-4.66	-4.65	-4.64	-4.63	-4.62	-4.61	-4.6	-4.59	-4.58	-4.57	-4.56	-4.55	-4.54	-4.53	-4.52	-4.51
-5	-4.99	-4.98	-4.97	-4.96	-4.95	-4.94	-4.93	-4.92	-4.91	-4.9	-4.89	-4.88	-4.87	-4.86	-4.85	-4.84	-4.83	-4.82	-4.81	-4.8	-4.79	-4.78	-4.77	-4.76	-4.75	-4.74	-4.73	-4.72	-4.71	-4.7	-4.69	-4.68	-4.67	-4.66	-4.65	-4.64	-4.63	-4.62	-4.61	-4.6	-4.59	-4.58	-4.57	-4.56	-4.55	-4.54	-4.53	-4.52	-4.51
-5	-4.99	-4.98	-4.97	-4.96	-4.95	-4.94	-4.93	-4.92	-4.91	-4.9	-4.89	-4.88	-4.87	-4.86	-4.85	-4.84	-4.83	-4.82	-4.81	-4.8	-4.79	-4.78	-4.77	-4.76	-4.75	-4.74	-4.73	-4.72	-4.71	-4.7	-4.69	-4.68	-4.67	-4.66	-4.65	-4.64	-4.63	-4.62	-4.61	-4.6	-4.59	-4.58	-4.57	-4.56	-4.55	-4.54	-4.53	-4.52	-4.51
-5	-4.99	-4.98	-4.97	-4.96	-4.95	-4.94	-4.93	-4.92	-4.91	-4.9	-4.89	-4.88	-4.87	-4.86	-4.85	-4.84	-4.83	-4.82	-4.81	-4.8	-4.79	-4.78	-4.77	-4.76	-4.75	-4.74	-4.73	-4.72	-4.71	-4.7	-4.69	-4.68	-4.67	-4.66	-4.65	-4.64	-4.63	-4.62	-4.61	-4.6	-4.59	-4.58	-4.57	-4.56	-4.55	-4.54	-4.53	-4.52	-4.51
-5	-4.99	-4.98	-4.97	-4.96	-4.95	-4.94	-4.93	-4.92	-4.91	-4.9	-4.89	-4.88	-4.87	-4.86	-4.85	-4.84	-4.83	-4.82	-4.81	-4.8	-4.79	-4.78	-4.77	-4.76	-4.75	-4.74	-4.73	-4.72	-4.71	-4.7	-4.69	-4.68	-4.67	-4.66	-4.65	-4.64	-4.63	-4.62	-4.61	-4.6	-4.59	-4.58	-4.57	-4.56	-4.55	-4.54	-4.53	-4.52	-4.51
-5	-4.99	-4.98	-4.97	-4.96	-4.95	-4.94	-4.93	-4.92	-4.91	-4.9	-4.89	-4.88	-4.87	-4.86	-4.85	-4.84	-4.83	-4.82	-4.81	-4.8	-4.79	-4.78	-4.77	-4.76	-4.75	-4.74	-4.73	-4.72	-4.71	-4.7	-4.69	-4.68	-4.67	-4.66	-4.65	-4.64	-4.63	-4.62	-4.61	-4.6	-4.59	-4.58	-4.57	-4.56	-4.55	-4.54	-4.53	-4.52	-4.51
-5	-4.99	-4.98	-4.97	-4.96	-4.95	-4.94	-4.93	-4.92	-4.91	-4.9	-4.89	-4.88	-4.87	-4.86	-4.85	-4.84	-4.83	-4.82	-4.81	-4.8	-4.79	-4.78	-4.77	-4.76	-4.75	-4.74	-4.73	-4.72	-4.71	-4.7	-4.69	-4.68	-4.67	-4.66	-4.65	-4.64	-4.63	-4.62	-4.61	-4.6	-4.59	-4.58	-4.57	-4.56	-4.55	-4.54	-4.53	-4.52	-4.51
-5	-4.99	-4.98	-4.97	-4.96	-4.95	-4.94	-4.93	-4.92	-4.91	-4.9	-4.89	-4.88	-4.87	-4.86	-4.85	-4.84	-4.83	-4.82	-4.81	-4.8	-4.79	-4.78	-4.77	-4.76	-4.75	-4.74	-4.73	-4.72	-4.71	-4.7	-4.69	-4.68	-4.67	-4.66	-4.65	-4.64	-4.63	-4.62	-4.61	-4.6	-4.59	-4.58	-4.57	-4.56	-4.55	-4.54	-4.53	-4.52	-4.51
-5	-4.99	-4.98	-4.97	-4.96	-4.95	-4.94	-4.93	-4.92	-4.91	-4.9	-4.89	-4.88	-4.87	-4.86	-4.85	-4.84	-4.83	-4.82	-4.81	-4.8	-4.79	-4.78	-4.77	-4.76	-4.75	-4.74	-4.73	-4.72	-4.71	-4.7	-4.69	-4.68	-4.67	-4.66	-4.65	-4.64	-4.63	-4.62	-4.61	-4.6	-4.59	-4.58	-4.57	-4.56	-4.55	-4.54	-4.53	-4.52	-4.51
-5	-4.99	-4.98	-4.97	-4.96	-4.95	-4.94	-4.93	-4.92	-4.91	-4.9	-4.89	-4.88	-4.87	-4.86	-4.85	-4.84	-4.83	-4.82	-4.81	-4.8	-4.79	-4.78	-4.77	-4.76	-4.75	-4.74	-4.73	-4.72	-4.71	-4.7	-4.69	-4.68	-4.67	-4.66	-4.65	-4.64	-4.63	-4.62	-4.61	-4.6	-4.59	-4.58	-4.57	-4.56	-4.55	-4.54	-4.53	-4.52	-4.51
-5	-4.99	-4.98	-4.97	-4.96	-4.95	-4.94	-4.93	-4.92	-4.91	-4.9	-4.89	-4.88	-4.87	-4.86	-4.85	-4.84	-4.83	-4.82	-4.81	-4.8	-4.79	-4.78	-4.77	-4.76	-4.75	-4.74	-4.73	-4.72	-4.71	-4.7	-4.69	-4.68	-4.67	-4.66	-4.65	-4.64	-4.63	-4.62	-4.61	-4.6	-4.59	-4.58	-4.57	-4.56	-4.55	-4.54	-4.53	-4.52	-4.51
-5	-4.99	-4.98	-4.97	-4.96	-4.95	-4.94	-4.93	-4.92	-4.91	-4.9	-4.89	-4.88	-4.87	-4.86	-4.85	-4.84	-4.83	-4.82	-4.81	-4.8	-4.79	-4.78	-4.77	-4.76	-4.75	-4.74	-4.73	-4.72	-4.71	-4.7	-4.69	-4.68	-4.67	-4.66	-4.65	-4.64	-4.63	-4.62	-4.61	-4.6	-4.59	-4.58	-4.57	-4.56	-4.55	-4.54	-4.53	-4.52	-4.51
-5	-4.99	-4.98	-4.97	-4.96	-4.95	-4.94	-4.93	-4.92	-4.91	-4.9	-4.89	-4.88	-4.87	-4.86	-4.85	-4.84	-4.83	-4.82	-4.81	-4.8	-4.79	-4.78	-4.77	-4.76	-4.75	-4.74	-4.73	-4.72	-4.71	-4.7	-4.69	-4.68	-4.67	-4.66	-4.65	-4.64	-4.63	-4.62	-4.61	-4.6	-4.59	-4.58	-4.57	-4.56	-4.55	-4.54	-4.53	-4.52	-4.51
-5	-4.99	-4.98	-4.97	-4.96	-4.95	-4.94	-4.93	-4.92	-4.91	-4.9	-4.89	-4.88	-4.87	-4.86	-4.85	-4.84	-4.83	-4.82	-4.81	-4.8	-4.79	-4.78	-4.77	-4.76	-4.75	-4.74	-4.73	-4.72	-4.71	-4.7	-4.69	-4.68	-4.67	-4.66	-4.65	-4.64	-4.63	-4.62	-4.61	-4.6	-4.59	-4.58	-4.57	-4.56	-4.55	-4.54	-4.53	-4.52	-4.51
-5	-4.99	-4.98	-4.97	-4.96	-4.95	-4.94	-4.93	-4.92	-4.91	-4.9	-4.89	-4.88	-4.87	-4.86	-4.85	-4.84	-4.83	-4.82	-4.81	-4.8	-4.79	-4.78	-4.77	-4.76	-4.75	-4.74	-4.73	-4.72	-4.71	-4.7	-4.69	-4.68	-4.67	-4.66	-4.65	-4.64	-4.63	-4.62	-4.61	-4.6	-4.59	-4.58	-4.57	-4.56	-4.55	-4.54	-4.53	-4.52	-4.51
-5	-4.99	-4.98	-4.97	-4.96	-4.95	-4.94	-4.93	-4.92	-4.91	-4.9	-4.89	-4.88	-4.87	-4.86	-4.85	-4.84	-4.83	-4.82	-4.81	-4.8	-4.79	-4.78	-4.77	-4.76	-4.75	-4.74	-4.73	-4.72	-4.71	-4.7	-4.69	-4.68	-4.67	-4.66	-4.65	-4.64	-4.63	-4.62	-4.61	-4.6	-4.59	-4.58	-4.57	-4.56	-4.55	-4.54	-4.53	-4.52	-4.51
-5	-4.99	-4.98	-4.97	-4.96	-4.95	-4.94	-4.93	-4.92	-4.91	-4.9	-4.89	-4.88	-4.87	-4.86	-4.85	-4.84	-4.83	-4.82	-4.81	-4.8	-4.79	-4.78	-4.77	-4.76	-4.75	-4.74	-4.73	-4.72	-4.71	-4.7	-4.69	-4.68	-4.67	-4.66	-4.65	-4.64	-4.63	-4.62	-4.61	-4.6	-4.59	-4.58	-4.57	-4.56	-4.55	-4.54	-4.53	-4.52	-4.51
-5	-4.99	-4.98	-4.97	-4.96	-4.95	-4.94	-4.93	-4.92	-4.91	-4.9	-4.89	-4.88	-4.87	-4.86	-4.85	-4.84	-4.83	-4.82	-4.81	-4.8	-4.79	-4.78	-4.77	-4.76	-4.75	-4.74	-4.73	-4.72	-4.71	-4.7	-4.69	-4.68	-4.67	-4.66	-4.65	-4.64	-4.63	-4.62	-4.61	-4.6	-4.59	-4.58	-4.57	-4.56	-4.55	-4.54	-4.53	-4.52	-4.51
-5	-4.99	-4.98	-4.97	-4.96	-4.95	-4.94	-4.93	-4.92	-4.91	-4.9	-4.89	-4.88	-4.87	-4.86	-4.85	-4.84	-4.83	-4.82	-4.81	-4.8	-4.79	-4.78	-4.77	-4.76	-4.75	-4.74	-4.73	-4.72	-4.71	-4.7	-4.69	-4.68	-4.67	-4.66	-4.65	-4.64	-4.63	-4.62	-4.61	-4.6	-4.59	-4.58	-4.57	-4.56	-4.55	-4.54	-4.53	-4.52	-4.51
-5	-4.99	-4.98	-4.97	-4.96	-4.95	-4.94	-4.93	-4.92	-4.91	-4.9	-4.89	-4.88	-4.87	-4.86	-4.85	-4.84	-4.83	-4.82	-4.81	-4.8	-4.79	-4.78	-4.77	-4.76	-4.75	-4.74	-4.73	-4.72	-4.71	-4.7	-4.69	-4.68	-4.67	-4.66	-4.65	-4.64	-4.63	-4.62	-4.61	-4.6	-4.59	-4.58	-4.57	-4.56	-4.55	-4.54	-4.53	-4.52	-4.51
-5	-4.99	-4.98	-4.97	-4.96	-4.95	-4.94	-4.93	-4.92	-4.91	-4.9	-4.89	-4.88	-4.87	-4.86	-4.85	-4.84	-4.83	-4.82	-4.81	-4.8	-4.79	-4.78	-4.77	-4.76	-4.75	-4.74	-4.73	-4.72	-4.71	-4.7	-4.69	-4.68	-4.67	-4.66	-4.65	-4.64	-4.63	-4.62	-4.61	-4.6	-4.59	-4.58	-4.57	-4.56	-4.55	-4.54	-4.53	-4.52	-4.51
-5	-4.99	-4.98	-4.97	-4.96	-4.95	-4.94	-4.93	-4.92	-4.91	-4.9	-4.89	-4.88	-4.87	-4.86	-4.85	-4.84	-4.83	-4.82	-4.81	-4.8	-4.79	-4.78	-4.77	-4.76	-4.75	-4.74	-4.73	-4.72	-4.71	-4.7	-4.69	-4.68	-4.67	-4.66	-4.65	-4.64	-4.63	-4.62	-4.61	-4.6	-4.59	-4.58	-4.57	-4.56	-4.55	-4.54	-4.53	-4.52	-4.51
-5	-4.99	-4.98	-4.97	-4.96	-4.95	-4.94	-4.93	-4.92	-4.91	-4.9	-4.89	-4.88	-4.87	-4.86	-4.85	-4.84	-4.83	-4.82	-4.81	-4.8	-4.79	-4.78	-4.77	-4.76	-4.75	-4.74	-4.73	-4.72	-4.71	-4.7	-4.69	-4.68	-4.67	-4.66	-4.65	-4.64	-4.63	-4.62	-4.61	-4.6	-4.59	-4.58	-4.57	-4.56	-4.55	-4.54	-4.53	-4.52	-4.51
-5	-4.99	-4.98	-4.97	-4.96	-4.95	-4.94	-4.93	-4.92	-4.91	-4.9	-4.89	-4.88	-4.87	-4.86	-4.85	-4.84	-4.83	-4.82	-4.81	-4.8	-4.79	-4.78	-4.77	-4.76	-4.75	-4.74	-4.73	-4.72	-4.71	-4.7	-4.69	-4.68	-4.67	-4.66	-4.65	-4.64	-4.63	-4.62	-4.61	-4.6	-4.59	-4.58	-4.57	-4.56	-4.55	-4.54	-4.53	-4.52	-4.51
-5	-4.99	-4.98	-4.97	-4.96	-4.95	-4.94	-4.93	-4.92	-4.91	-4.9	-4.89	-4.88	-4.87	-4.86	-4.85	-4.84	-4.83	-4.82	-4.81	-4.8	-4.79	-4.78	-4.77	-4.76	-4.75	-4.74	-4.73	-4.72	-4.71	-4.7	-4.69	-4.68	-4.67	-4.66	-4.65	-4.64	-4.63	-4.62	-4.61	-4.6	-4.59	-4.58	-4.57	-4.56	-4.55	-4.54	-4.53	-4.52	-4.51
-5	-4.99	-4.98	-4.97	-4.96	-4.95	-4.94	-4.93	-4.92	-4.91	-4.9	-4.89	-4.88	-4.87	-4.86	-4.85	-4.84	-4.83	-4.82	-4.81	-4.8	-4.79	-4.78	-4.77	-4.76	-4.75	-4.74	-4.73	-4.72	-4.71	-4.7	-4.69	-4.68	-4.67	-4.66	-4.65	-4.64	-4.63	-4.62	-4.61	-4.6	-4.59	-4.58	-4.57	-4.56	-4.55	-4.54	-4.53	-4.52	-4.51
-5	-4.99	-4.98	-4.97	-4.96	-4.95	-4.94	-4.93	-4.92	-4.91	-4.9	-4.89	-4.88	-4.87	-4.86	-4.85	-4.84	-4.83	-4.82	-4.81	-4.8	-4.79	-4.78	-4.77	-4.76	-4.75	-4.74	-4.73	-4.72	-4.71	-4.7	-4.69	-4.68	-4.67	-4.66	-4.65	-4.64	-4.63	-4.62	-4.61	-4.6	-4.59	-4.58	-4.57	-4.56	-4.55	-4.54	-4.53	-4.52	-4.51
-5	-4.99	-4.98	-4.97	-4.96	-4.95	-4.94	-4.93	-4.92	-4.91	-4.9	-4.89	-4.88	-4.87	-4.86	-4.85	-4.84	-4.83	-4.82	-4.81	-4.8	-4.79	-4.78	-4.77	-4.76	-4.75	-4.74	-4.73	-4.72	-4.71	-4.7	-4.69	-4.68	-4.67	-4.66	-4.65	-4.64	-4.63	-4.62	-4.61	-4.6	-4.59	-4.58	-4.57	-4.56	-4.55	-4.54	-4.53	-4.52	-4.51
-5	-4.99	-4.98	-4.97	-4.96	-4.95	-4.94	-4.93	-4.92	-4.91	-4.9	-4.89	-4.88	-4.87	-4.86	-4.85	-4.84	-4.83	-4.82	-4.81	-4.8	-4.79	-4.78	-4.77	-4.76	-4.75	-4.74	-4.73	-4.72	-4.71	-4.7	-4.69	-4.68	-4.67	-4.66	-4.65	-4.64	-4.63	-4.62	-4.61	-4.6	-4.59	-4.58	-4.57	-4.56	-4.55	-4.54	-4.53	-4.52	-4.51
-5	-4.99	-4.98	-4.97	-4.96	-4.95	-4.94	-4.93	-4.92	-4.91	-4.9	-4.89	-4.88	-4.87	-4.86	-4.85	-4.84	-4.83	-4.82	-4.81	-4.8	-4.79	-4.78	-4.77	-4.76	-4.75	-4.74	-4.73	-4.72	-4.71	-4.7	-4.69	-4.68	-4.67	-4.66	-4.65	-4.64	-4.63	-4.62	-4.61	-4.6	-4.59	-4.58	-4.57	-4.56	-4.55	-4.54	-4.53	-4.52	-4.51
-5	-4.99	-4.98	-4.97	-4.96	-4.95	-4.94	-4.93	-4.92	-4.91	-4.9	-4.89	-4.88	-4.87	-4.86	-4.85	-4.84	-4.83	-4.82	-4.81	-4.8	-4.79	-4.78	-4.77	-4.76	-4.75	-4.74	-4.73	-4.72	-4.71	-4.7	-4.69	-4.68	-4.67	-4.66	-4.65	-4.64	-4.63	-4.62	-4.61	-4.6	-4.59	-4.58	-4.57	-4.56	-4.55	-4.54	-4.53	-4.52	-4.51
-5	-4.99	-4.98	-4.97	-4.96	-4.95	-4.94	-4.93	-4.92	-4.91	-4.9	-4.89	-4.88	-4.87	-4.86	-4.85	-4.84	-4.83	-4.82	-4.81	-4.8	-4.79	-4.78	-4.77	-4.76	-4.75	-4.74	-4.73	-4.72	-4.71	-4.7	-4.69	-4.68	-4.67	-4.66	-4.65	-4.64	-4.63	-4.62	-4.61	-4.6	-4.59	-4.58	-4.57	-4.56	-4.55	-4.54	-4.53	-4.52	-4.51
-5	-4.99	-4.98	-4.97	-4.96	-4.95	-4.94	-4.93	-4.92	-4.91	-4.9	-4.89	-4.88	-4.87	-4.86	-4.85	-4.84	-4.83	-4.82	-4.81	-4.8	-4.79	-4.78	-4.77	-4.76	-4.75	-4.74	-4.73	-4.72	-4.71	-4.7	-4.69	-4.68	-4.67	-4.66	-4.65	-4.64	-4.63	-4.62	-4.61	-4.6	-4.59	-4.58	-4.57	-4.56	-4.55	-4.54	-4.53	-4.52	-4.51
-5	-4.99	-4.98	-4.97	-4.96	-4.95	-4.94	-4.93	-4.92	-4.91	-4.9	-4.89	-4.88	-4.87	-4.86	-4.85	-4.84	-4.83	-4.82	-4.81	-4.8	-4.79	-4.78	-4.77	-4.76	-4.75	-4.74	-4.73	-4.72	-4.71	-4.7	-4.69	-4.68	-4.67	-4.66	-4.65	-4.64	-4.63	-4.62	-4.61	-4.6	-4.59	-4.58	-4.57	-4.56	-4.55	-4.54	-4.53	-4.52	-4.51
-5	-4.99	-4.98	-4.97	-4.96	-4.95	-4.94	-4.93	-4.92	-4.91	-4.9	-4.89	-4.88	-4.87	-4.86	-4.85	-4.84	-4.83	-4.82	-4.81	-4.8	-4.79	-4.78	-4.77	-4.76	-4.75	-4.74	-4.73	-4.72	-4.71	-4.7	-4.69	-4.68	-4.67	-4.66	-4.65	-4.64	-4.63	-4.62	-4.61	-4.6	-4.59	-4.58	-4.57	-4.56	-4.55	-4.54	-4.53	-4.52	-4.51
-5	-4.99	-4.98	-4.97	-4.96	-4.95	-4.94	-4.93	-4.92	-4.91	-4.9	-4.89	-4.88	-4.87	-4.86	-4.85	-4.84	-4.83	-4.82	-4.81	-4.8	-4.79	-4.78	-4.77	-4.76	-4.75	-4.74	-4.73	-4.72	-4.71	-4.7	-4.69	-4.68	-4.67	-4.66	-4.65	-4.64	-4.63	-4.62	-4.61	-4.6	-4.59	-4.58	-4.57	-4.56	-4.55	-4.54	-4.53	-4.52	-4.51
-5	-4.99	-4.98	-4.97	-4.96	-4.95	-4.94	-4.93	-4.92	-4.91	-4.9	-4.89	-4.88	-4.87	-4.86	-4.85	-4.84	-4.83	-4.82	-4.81	-4.8	-4.79	-4.78	-4.77	-4.76	-4.75	-4.74	-4.73	-4.72	-4.71	-4.7	-4.69	-4.68	-4.67	-4.66	-4.65	-4.64	-4.63	-4.62	-4.61	-4.6	-4.59	-4.58	-4.57	-4.56	-4.55	-4.54	-4.53	-4.52	-4.51
-5	-4.99	-4.98	-4.97	-4.96	-4.95	-4.94	-4.93	-4.92	-4.91	-4.9	-4.89	-4.88	-4.87	-4.86	-4.85	-4.84	-4.83	-4.82	-4.81	-4.8	-4.79	-4.78	-4.77	-4.76	-4.75	-4.74	-4.73	-4.72	-4.71	-4.7	-4.69	-4.68	-4.67	-4.66	-4.65	-4.64	-4.63	-4.62	-4.61	-4.6	-4.59	-4.58	-4.57	-4.56	-4.55	-4.54	-4.53	-4.52	-4.51
-5	-4.99	-4.98	-4.97	-4.96	-4.95	-4.94	-4.93	-4.92	-4.91	-4.9	-4.89	-4.88	-4.87	-4.86	-4.85	-4.84	-4.83	-4.82	-4.81	-4.8	-4.79	-4.78	-4.77	-4.76	-4.75	-4.74	-4.73	-4.72	-4.71	-4.7	-4.69	-4.68	-4.67	-4.66	-4.65	-4.64	-4.63	-4.62	-4.61	-4.6	-4.59	-4.58	-4.57	-4.56	-4.55	-4.54	-4.53	-4.52	-4.51
-5	-4.99	-4.98	-4.97	-4.96	-4.95	-4.94	-4.93	-4.92	-4.91	-4.9	-4.89	-4.88	-4.87	-4.86	-4.85	-4.84	-4.83	-4.82	-4.81	-4.8	-4.79	-4.78	-4.77	-4.76	-4.75	-4.74	-4.73	-4.72	-4.71	-4.7	-4.69	-4.68	-4.67	-4.66	-4.65	-4.64	-4.63	-4.62	-4.61	-4.6	-4.59	-4.58	-4.57	-4.56	-4.55	-4.54	-4.53	-4.52	-4.51
-5	-4.99	-4.98	-4.97	-4.96	-4.95	-4.94	-4.93	-4.92	-4.91	-4.9	-4.89	-4.88	-4.87	-4.86	-4.85	-4.84	-4.83	-4.82	-4.81	-4.8	-4.79	-4.78	-4.77	-4.76	-4.75	-4.74	-4.73	-4.72	-4.71	-4.7	-4.69	-4.68	-4.67	-4.66	-4.65	-4.64	-4.63	-4.62	-4.61	-4.6	-4.59	-4.58	-4.57	-4.56	-4.55	-4.54	-4.53	-4.52	-4.51
-5	-4.99	-4.98	-4.97	-4.96	-4.95	-4.94	-4.93	-4.92	-4.91	-4.9	-4.89	-4.88	-4.87	-4.86	-4.85	-4.84	-4.83	-4.82	-4.81	-4.8	-4.79	-4.78	-4.77	-4.76	-4.75	-4.74	-4.73	-4.72	-4.71	-4.7	-4.69	-4.68	-4.67	-4.66	-4.65	-4.64	-4.63	-4.62	-4.61	-4.6	-4.59	-4.58	-4.57	-4.56	-4.55	-4.54	-4.53	-4.52	-4.51
-5	-4.99	-4.98	-4.97	-4.96	-4.95	-4.94	-4.93	-4.92	-4.91	-4.9	-4.89	-4.88	-4.87	-4.86	-4.85	-4.84	-4.83	-4.82	-4.81	-4.8	-4.79	-4.78	-4.77	-4.76	-4.75	-4.74	-4.73	-4.72	-4.71	-4.7	-4.69	-4.68	-4.67	-4.66	-4.65	-4.64	-4.63	-4.62	-4.61	-4.6	-4.59	-4.58	-4.57	-4.56	-4.55	-4.54	-4.53	-4.52	-4.51
-5	-4.99	-4.98	-4.97	-4.96	-4.95	-4.94	-4.93	-4.92	-4.91	-4.9	-4.89	-4.88	-4.87	-4.86	-4.85	-4.84	-4.83	-4.82	-4.81	-4.8	-4.79	-4.78	-4.77	-4.76	-4.75	-4.74	-4.73	-4.72	-4.71	-4.7	-4.69	-4.68	-4.67	-4.66	-4.65	-4.64	-4.63	-4.62	-4.61	-4.6	-4.59	-4.58	-4.57	-4.56	-4.55	-4.54	-4.53	-4.52	-4.51
-5	-4.99	-4.98	-4.97	-4.96	-4.95	-4.94	-4.93	-4.92	-4.91	-4.9	-4.89	-4.88	-4.87	-4.86	-4.85	-4.84	-4.83	-4.82	-4.81	-4.8	-4.79	-4.78	-4.77	-4.76	-4.75	-4.74	-4.73	-4.72	-4.71	-4.7	-4.69	-4.68	-4.67	-4.66	-4.65	-4.64	-4.63	-4.62	-4.61	-4.6	-4.59	-4.58	-4.57	-4.56	-4.55	-4.54	-4.53	-4.52	-4.51
-5	-4.99	-4.98	-4.97	-4.96	-4.95	-4.94	-4.93	-4.92	-4.91	-4.9	-4.89	-4.88	-4.87	-4.86	-4.85	-4.84	-4.83	-4.82	-4.81	-4.8	-4.79	-4.78	-4.77	-4.76	-4.75	-4.74	-4.73	-4.72	-4.71	-4.7	-4.69	-4.68	-4.67	-4.66	-4.65	-4.64	-4.63	-4.62	-4.61	-4.6	-4.59	-4.58	-4.57	-4.56	-4.55	-4.54	-4.53	-4.52	-4.51
-5	-4.99	-4.98	-4.97	-4.96	-4.95	-4.94	-4.93	-4.92	-4.91	-4.9	-4.89	-4.88	-4.87	-4.86	-4.85	-4.84	-4.83	-4.82	-4.81	-4.8	-4.79	-4.78	-4.77	-4.76	-4.75	-4.74	-4.73	-4.72	-4.71	-4.7	-4.69	-4.68	-4.67	-4.66	-4.65	-4.64	-4.63	-4.62	-4.61	-4.6	-4.59	-4.58	-4.57	-4.56	-4.55	-4.54	-4.53	-4.52	-4.51
-5	-4.99	-4.98	-4.97	-4.96	-4.95	-4.94	-4.93	-4.92	-4.91	-4.9	-4.89	-4.88	-4.87	-4.86	-4.85	-4.84	-4.83	-4.82	-4.81	-4.8	-4.79	-4.78	-4.77	-4.76	-4.75	-4.74	-4.73	-4.72	-4.71	-4.7	-4.69	-4.68	-4.67	-4.66	-4.65	-4.64	-4.63	-4.62	-4.61	-4.6	-4.59	-4.58	-4.57	-4.56	-4.55	-4.54	-4.53	-4.52	-4.51
-5	-4.99	-4.98	-4.97	-4.96	-4.95	-4.94	-4.93	-4.92	-4.91	-4.9	-4.89	-4.88	-4.87	-4.86	-4.85	-4.84	-4.83	-4.82	-4.81	-4.8	-4.79	-4.78	-4.77	-4.76	-4.75	-4.74	-4.73	-4.72	-4.71	-4.7	-4.69	-4.68	-4.67	-4.66	-4.65	-4.64	-4.63	-4.62	-4.61	-4.6	-4.59	-4.58	-4.57	-4.56	-4.55	-4.54	-4.53	-4.52	-4.51
-5	-4.99	-4.98	-4.97	-4.96	-4.95	-4.94	-4.93	-4.92	-4.91	-4.9	-4.89	-4.88	-4.87	-4.86	-4.85	-4.84	-4.83	-4.82	-4.81	-4.8	-4.79	-4.78	-4.77	-4.76	-4.75	-4.74	-4.73	-4.72	-4.71	-4.7	-4.69	-4.68	-4.67	-4.66	-4.65	-4.64	-4.63	-4.62	-4.61	-4.6	-4.59	-4.58	-4.57	-4.56	-4.55	-4.54	-4.53	-4.52	-4.51
-5	-4.99	-4.98	-4.97	-4.96	-4.95	-4.94	-4.93	-4.92	-4.91	-4.9	-4.89	-4.88	-4.87	-4.86	-4.85	-4.84	-4.83	-4.82	-4.81	-4.8	-4.79	-4.78	-4.77	-4.76	-4.75	-4.74	-4.73	-4.72	-4.71	-4.7	-4.69	-4.68	-4.67	-4.66	-4.65	-4.64	-4.63	-4.62	-4.61	-4.6	-4.59	-4.58	-4.57	-4.56	-4.55	-4.54	-4.53	-4.52	-4.51
-5	-4.99	-4.98	-4.97	-4.96	-4.95	-4.94	-4.93	-4.92	-4.91	-4.9	-4.89	-4.88	-4.87	-4.86	-4.85	-4.84	-4.83	-4.82	-4.81	-4.8	-4.79	-4.78	-4.77	-4.76	-4.75	-4.74	-4.73	-4.72	-4.71	-4.7	-4.69	-4.68	-4.67	-4.66	-4.65	-4.64	-4.63	-4.62	-4.61	-4.6	-4.59	-4.58	-4.57	-4.56	-4.55	-4.54	-4.53	-4.52	-4.51
-5	-4.99	-4.98	-4.97	-4.96	-4.95	-4.94	-4.93	-4.92	-4.91	-4.9	-4.89	-4.88	-4.87	-4.86	-4.85	-4.84	-4.83	-4.82	-4.81	-4.8	-4.79	-4.78	-4.77	-4.76	-4.75	-4.74	-4.73	-4.72	-4.71	-4.7	-4.69	-4.68	-4.67	-4.66	-4.65	-4.64	-4.63	-4.62	-4.61	-4.6	-4.59	-4.58	-4.57	-4.56	-4.55	-4.54	-4.53	-4.52	-4.51
-5	-4.99	-4.98	-4.97	-4.96	-4.95	-4.94	-4.93	-4.92	-4.91	-4.9	-4.89	-4.88	-4.87	-4.86	-4.85	-4.84	-4.83	-4.82	-4.81	-4.8	-4.79	-4.78	-4.77	-4.76	-4.75	-4.74	-4.73	-4.72	-4.71	-4.7	-4.69	-4.68	-4.67	-4.66	-4.65	-4.64	-4.63	-4.62	-4.61	-4.6	-4.59	-4.58	-4.57	-4.56	-4.55	-4.54	-4.53	-4.52	-4.51
-5	-4.99	-4.98	-4.97	-4.96	-4.95	-4.94	-4.93	-4.92	-4.91	-4.9	-4.89	-4.88	-4.87	-4.86	-4.85	-4.84	-4.83	-4.82	-4.81	-4.8	-4.79	-4.78	-4.77	-4.76	-4.75	-4.74	-4.73	-4.72	-4.71	-4.7	-4.69	-4.68	-4.67	-4.66	-4.65	-4.64	-4.63	-4.62	-4.61	-4.6	-4.59	-4.58	-4.57	-4.56	-4.55	-4.54	-4.53	-4.52	-4.51
-5	-4.99	-4.98	-4.97	-4.96	-4.95	-4.94	-4.93	-4.92	-4.91	-4.9	-4.89	-4.88	-4.87	-4.86	-4.85	-4.84	-4.83	-4.82	-4.81	-4.8	-4.79	-4.78	-4.77	-4.76	-4.75	-4.74	-4.73	-4.72	-4.71	-4.7	-4.69	-4.68	-4.67	-4.66	-4.65	-4.64	-4.63	-4.62	-4.61	-4.6	-4.59	-4.58	-4.57	-4.56	-4.55	-4.54	-4.53	-4.52	-4.51
-5	-4.99	-4.98	-4.97	-4.96	-4.95	-4.94	-4.93	-4.92	-4.91	-4.9	-4.89	-4.88	-4.87	-4.86	-4.85	-4.84	-4.83	-4.82	-4.81	-4.8	-4.79	-4.78	-4.77	-4.76	-4.75	-4.74	-4.73	-4.72	-4.71	-4.7	-4.69	-4.68	-4.67	-4.66	-4.65	-4.64	-4.63	-4.62	-4.61	-4.6	-4.59	-4.58	-4.57	-4.56	-4.55	-4.54	-4.53	-4.52	-4.51
-5	-4.99	-4.98	-4.97	-4.96	-4.95	-4.94	-4.93	-4.92	-4.91	-4.9	-4.89	-4.88	-4.87	-4.86	-4.85	-4.84	-4.83	-4.82	-4.81	-4.8	-4.79	-4.78	-4.77	-4.76	-4.75	-4.74	-4.73	-4.72	-4.71	-4.7	-4.69	-4.68	-4.67	-4.66	-4.65	-4.64	-4.63	-4.62	-4.61	-4.6	-4.59	-4.58	-4.57	-4.56	-4.55	-4.54	-4.53	-4.52	-4.51
-5	-4.99	-4.98	-4.97	-4.96	-4.95	-4.94	-4.93	-4.92	-4.91	-4.9	-4.89	-4.88	-4.87	-4.86	-4.85	-4.84	-4.83	-4.82	-4.81	-4.8	-4.79	-4.78	-4.77	-4.76	-4.75	-4.74	-4.73	-4.72	-4.71	-4.7	-4.69	-4.68	-4.67	-4.66	-4.65	-4.64	-4.63	-4.62	-4.61	-4.6	-4.59	-4.58	-4.57	-4.56	-4.55	-4.54	-4.53	-4.52	-4.51
-5	-4.99	-4.98	-4.97	-4.96	-4.95	-4.94	-4.93	-4.92	-4.91	-4.9	-4.89	-4.88	-4.87	-4.86	-4.85	-4.84	-4.83	-4.82	-4.81	-4.8	-4.79	-4.78	-4.77	-4.76	-4.75	-4.74	-4.73	-4.72	-4.71	-4.7	-4.69	-4.68	-4.67	-4.66	-4.65	-4.64	-4.63	-4.62	-4.61	-4.6	-4.59	-4.58	-4.57	-4.56	-4.55	-4.54	-4.53	-4.52	-4.51
-5	-4.99	-4.98	-4.97	-4.96	-4.95	-4.94	-4.93	-4.92	-4.91	-4.9	-4.89	-4.88	-4.87	-4.86	-4.85	-4.84	-4.83	-4.82	-4.81	-4.8	-4.79	-4.78	-4.77	-4.76	-4.75	-4.74	-4.73	-4.72	-4.71	-4.7	-4.69	-4.68	-4.67	-4.66	-4.65	-4.64	-4.63	-4.62	-4.61	-4.6	-4.59	-4.58	-4.57	-4.56	-4.55	-4.54	-4.53	-4.52	-4.51
-5	-4.99	-4.98	-4.97	-4.96	-4.95	-4.94	-4.93	-4.92	-4.91	-4.9	-4.89	-4.88	-4.87	-4.86	-4.85	-4.84	-4.83	-4.82	-4.81	-4.8	-4.79	-4.78	-4.77	-4.76	-4.75	-4.74	-4.73	-4.72	-4.71	-4.7	-4.69	-4.68	-4.67	-4.66	-4.65	-4.64	-4.63	-4.62	-4.61	-4.6	-4.59	-4.58	-4.57	-4.56	-4.55	-4.54	-4.53	-4.52	-4.51
-5	-4.99	-4.98	-4.97	-4.96	-4.95	-4.94	-4.93	-4.92	-4.91	-4.9	-4.89	-4.88	-4.87	-4.86	-4.85	-4.84	-4.83	-4.82	-4.81	-4.8	-4.79	-4.78	-4.77	-4.76	-4.75	-4.74	-4.73	-4.72	-4.71	-4.7	-4.69	-4.68	-4.67	-4.66	-4.65	-4.64	-4.63	-4.62	-4.61	-4.6	-4.59	-4.58	-4.57	-4.56	-4.55	-4.54	-4.53	-4.52	-4.51
-5	-4.99	-4.98	-4.97	-4.96	-4.95	-4.94	-4.93	-4.92	-4.91	-4.9	-4.89	-4.88	-4.87	-4.86	-4.85	-4.84	-4.83	-4.82	-4.81	-4.8	-4.79	-4.78	-4.77	-4.76	-4.75	-4.74	-4.73	-4.72	-4.71	-4.7	-4.69	-4.68	-4.67	-4.66	-4.65	-4.64	-4.63	-4.62	-4.61	-4.6	-4.59	-4.58	-4.57	-4.56	-4.55	-4.54	-4.53	-4.52	-4.51
-5	-4.99	-4.98	-4.97	-4.96	-4.95	-4.94	-4.93	-4.92	-4.91	-4.9	-4.89	-4.88	-4.87	-4.86	-4.85	-4.84	-4.83	-4.82	-4.81	-4.8	-4.79	-4.78	-4.77	-4.76	-4.75	-4.74	-4.73	-4.72	-4.71	-4.7	-4.69	-4.68	-4.67	-4.66	-4.65	-4.64	-4.63	-4.62	-4.61	-4.6	-4.59	-4.58	-4.57	-4.56	-4.55	-4.54	-4.53	-4.52	-4.51
-5	-4.99	-4.98	-4.97	-4.96	-4.95	-4.94	-4.93	-4.92	-4.91	-4.9	-4.89	-4.88	-4.87	-4.86	-4.85	-4.84	-4.83	-4.82	-4.81	-4.8	-4.79	-4.78	-4.77	-4.76	-4.75	-4.74	-4.73	-4.72	-4.71	-4.7	-4.69	-4.68	-4.67	-4.66	-4.65	-4.64	-4.63	-4.62	-4.61	-4.6	-4.59	-4.58	-4.57	-4.56	-4.55	-4.54	-4.53	-4.52	-4.51
-5	-4.99	-4.98	-4.97	-4.96	-4.95	-4.94	-4.93	-4.92	-4.91	-4.9	-4.89	-4.88	-4.87	-4.86	-4.85	-4.84	-4.83	-4.82	-4.81	-4.8	-4.79	-4.78	-4.77	-4.76	-4.75	-4.74	-4.73	-4.72	-4.71	-4.7	-4.69	-4.68	-4.67	-4.66	-4.65	-4.64	-4.63	-4.62	-4.61	-4.6	-4.59	-4.58	-4.57	-4.56	-4.55	-4.54	-4.53	-4.52	-4.51
-5	-4.99	-4.98	-4.97	-4.96	-4.95	-4.94	-4.93	-4.92	-4.91	-4.9	-4.89	-4.88	-4.87	-4.86	-4.85	-4.84	-4.83	-4.82	-4.81	-4.8	-4.79	-4.78	-4.77	-4.76	-4.75	-4.74	-4.73	-4.72	-4.71	-4.7	-4.69	-4.68	-4.67	-4.66	-4.65	-4.64	-4.63	-4.62	-4.61	-4.6	-4.59	-4.58	-4.57	-4.56	-4.55	-4.54	-4.53	-4.52	-4.51
-5	-4.99	-4.98	-4.97	-4.96	-4.95	-4.94	-4.93	-4.92	-4.91	-4.9	-4.89	-4.88	-4.87	-4.86	-4.85	-4.84	-4.83	-4.82	-4.81	-4.8	-4.79	-4.78	-4.77	-4.76	-4.75	-4.74	-4.73	-4.72	-4.71	-4.7	-4.69	-4.68	-4.67	-4.66	-4.65	-4.64	-4.63	-4.62	-4.61	-4.6	-4.59	-4.58	-4.57	-4.56	-4.55	-4.54	-4.53	-4.52	-4.51
-5	-4.99	-4.98	-4.97	-4.96	-4.95	-4.94	-4.93	-4.92	-4.91	-4.9	-4.89	-4.88	-4.87	-4.86	-4.85	-4.84	-4.83	-4.82	-4.81	-4.8	-4.79	-4.78	-4.77	-4.76	-4.75	-4.74	-4.73	-4.72	-4.71	-4.7	-4.69	-4.68	-4.67	-4.66	-4.65	-4.64	-4.63	-4.62	-4.61	-4.6	-4.59	-4.58	-4.57	-4.56	-4.55	-4.54	-4.53	-4.52	-4.51
-5	-4.99	-4.98	-4.97	-4.96	-4.95	-4.94	-4.93	-4.92	-4.91	-4.9	-4.89	-4.88	-4.87	-4.86	-4.85	-4.84	-4.83	-4.82	-4.81	-4.8	-4.79	-4.78	-4.77	-4.76	-4.75	-4.74	-4.73	-4.72	-4.71	-4.7	-4.69	-4.68	-4.67	-4.66	-4.65	-4.64	-4.63	-4.62	-4.61	-4.6	-4.59	-4.58	-4.57	-4.56	-4.55	-4.54	-4.53	-4.52	-4.51
-5	-4.99	-4.98	-4.97	-4.96	-4.95	-4.94	-4.93	-4.92	-4.91	-4.9	-4.89	-4.88	-4.87	-4.86	-4.85	-4.84	-4.83	-4.82	-4.81	-4.8	-4.79	-4.78	-4.77	-4.76	-4.75	-4.74	-4.73	-4.72	-4.71	-4.7	-4.69	-4.68	-4.67	-4.66	-4.65	-4.64	-4.63	-4.62	-4.61	-4.6	-4.59	-4.58	-4.57	-4.56	-4.55	-4.54	-4.53	-4.52	-4.51
-5	-4.99	-4.98	-4.97	-4.96	-4.95	-4.94	-4.93	-4.92	-4.91	-4.9	-4.89	-4.88	-4.87	-4.86	-4.85	-4.84	-4.83	-4.82	-4.81	-4.8	-4.79	-4.78	-4.77	-4.76	-4.75	-4.74	-4.73	-4.72	-4.71	-4.7	-4.69	-4.68	-4.67	-4.66	-4.65	-4.64	-4.63	-4.62	-4.61	-4.6	-4.59	-4.58	-4.57	-4.56	-4.55	-4.54	-4.53	-4.52	-4.51
-5	-4.99	-4.98	-4.97	-4.96	-4.95	-4.94	-4.93	-4.92	-4.91	-4.9	-4.89	-4.88	-4.87	-4.86	-4.85	-4.84	-4.83	-4.82	-4.81	-4.8	-4.79	-4.78	-4.77	-4.76	-4.75	-4.74	-4.73	-4.72	-4.71	-4.7	-4.69	-4.68	-4.67	-4.66	-4.65	-4.64	-4.63	-4.62	-4.61	-4.6	-4.59	-4.58	-4.57	-4.56	-4.55	-4.54	-4.53	-4.52	-4.51
-5	-4.99	-4.98	-4.97	-4.96	-4.95	-4.94	-4.93	-4.92	-4.91	-4.9	-4.89	-4.88	-4.87	-4.86	-4.85	-4.84	-4.83	-4.82	-4.81	-4.8	-4.79	-4.78	-4.77	-4.76	-4.75	-4.74	-4.73	-4.72	-4.71	-4.7	-4.69	-4.68	-4.67	-4.66	-4.65	-4.64	-4.63	-4.62	-4.61	-4.6	-4.59	-4.58	-4.57	-4.56	-4.55	-4.54	-4.53	-4.52	-4.51
-5	-4.99	-4.98	-4.97	-4.96	-4.95	-4.94	-4.93	-4.92	-4.91	-4.9	-4.89	-4.88	-4.87	-4.86	-4.85	-4.84	-4.83	-4.82	-4.81	-4.8	-4.79	-4.78	-4.77	-4.76	-4.75	-4.74	-4.73	-4.72	-4.71	-4.7	-4.69	-4.68	-4.67	-4.66	-4.65	-4.64	-4.63	-4.62	-4.61	-4.6	-4.59	-4.58	-4.57	-4.56	-4.55	-4.54	-4.53	-4.52	-4.51
-5	-4.99	-4.98	-4.97	-4.96	-4.95	-4.94	-4.93	-4.92	-4.91	-4.9	-4.89	-4.88	-4.87	-4.86	-4.85	-4.84	-4.83	-4.82	-4.81	-4.8	-4.79	-4.78	-4.77	-4.76	-4.75	-4.74	-4.73	-4.72	-4.71	-4.7	-4.69	-4.68	-4.67	-4.66	-4.65	-4.64	-4.63	-4.62	-4.61	-4.6	-4.59	-4.58	-4.57	-4.56	-4.55	-4.54	-4.53	-4.52	-4.51
-5	-4.99	-4.98	-4.97	-4.96	-4.95	-4.94	-4.93	-4.92	-4.91	-4.9	-4.89	-4.88	-4.87	-4.86	-4.85	-4.84	-4.83	-4.82	-4.81	-4.8	-4.79	-4.78	-4.77	-4.76	-4.75	-4.74	-4.73	-4.72	-4.71	-4.7	-4.69	-4.68	-4.67	-4.66	-4.65	-4.64	-4.63	-4.62	-4.61	-4.6	-4.59	-4.58	-4.57	-4.56	-4.55	-4.54	-4.53	-4.52	-4.51
-5	-4.99	-4.98	-4.97	-4.96	-4.95	-4.94	-4.93	-4.92	-4.91	-4.9	-4.89	-4.88	-4.87	-4.86	-4.85	-4.84	-4.83	-4.82	-4.81	-4.8	-4.79	-4.78	-4.77	-4.76	-4.75	-4.74	-4.73	-4.72	-4.71	-4.7	-4.69	-4.68	-4.67	-4.66	-4.65	-4.64	-4.63	-4.62	-4.61	-4.6	-4.59	-4.58	-4.57	-4.56	-4.55	-4.54	-4.53	-4.52	-4.51
-5	-4.99	-4.98	-4.97	-4.96	-4.95	-4.94	-4.93	-4.92	-4.91	-4.9	-4.89	-4.88	-4.87	-4.86	-4.85	-4.84	-4.83	-4.82	-4.81	-4.8	-4.79	-4.78	-4.77	-4.76	-4.75	-4.74	-4.73	-4.72	-4.71	-4.7	-4.69	-4.68	-4.67	-4.66	-4.65	-4.64	-4.63	-4.62	-4.61	-4.6	-4.59	-4.58	-4.57	-4.56	-4.55	-4.54	-4.53	-4.52	-4.51
-5	-4.99	-4.98	-4.97	-4.96	-4.95	-4.94	-4.93	-4.92	-4.91	-4.9	-4.89	-4.88	-4.87	-4.86	-4.85	-4.84	-4.83	-4.82	-4.81	-4.8	-4.79	-4.78	-4.77	-4.76	-4.75	-4.74	-4.73	-4.72	-4.71	-4.7	-4.69	-4.68	-4.67	-4.66	-4.65	-4.64	-4.63	-4.62	-4.61	-4.6	-4.59	-4.58	-4.57	-4.56	-4.55	-4.54	-4.53	-4.52	-4.51
-5	-4.99	-4.98	-4.97	-4.96	-4.95	-4.94	-4.93	-4.92	-4.91	-4.9	-4.89	-4.88	-4.87	-4.86	-4.85	-4.84	-4.83	-4.82	-4.81	-4.8	-4.79	-4.78	-4.77	-4.76	-4.75	-4.74	-4.73	-4.72	-4.71	-4.7	-4.69	-4.68	-4.67	-4.66	-4.65	-4.64	-4.63	-4.62	-4.61	-4.6	-4.59	-4.58	-4.57	-4.56	-4.55	-4.54	-4.53	-4.52	-4.51
-5	-4.99	-4.98	-4.97	-4.96	-4.95	-4.94	-4.93	-4.92	-4.91	-4.9	-4.89	-4.88	-4.87	-4.86	-4.85	-4.84	-4.83	-4.82	-4.81	-4.8	-4.79	-4.78	-4.77	-4.76	-4.75	-4.74	-4.73	-4.72	-4.71	-4.7	-4.69	-4.68	-4.67	-4.66	-4.65	-4.64	-4.63	-4.62	-4.61	-4.6	-4.59	-4.58	-4.57	-4.56	-4.55	-4.54	-4.53	-4.52	-4.51
-5	-4.99	-4.98	-4.97	-4.96	-4.95	-4.94	-4.93	-4.92	-4.91	-4.9	-4.89	-4.88	-4.87	-4.86	-4.85	-4.84	-4.83	-4.82	-4.81	-4.8	-4.79	-4.78	-4.77	-4.76	-4.75	-4.74	-4.73	-4.72	-4.71	-4.7	-4.69	-4.68	-4.67	-4.66	-4.65	-4.64	-4.63	-4.62	-4.61	-4.6	-4.59	-4.58	-4.57	-4.56	-4.55	-4.54	-4.53	-4.52	-4.51
-5	-4.99	-4.98	-4.97	-4.96	-4.95	-4.94	-4.93	-4.92	-4.91	-4.9	-4.89	-4.88	-4.87	-4.86	-4.85	-4.84	-4.83	-4.82	-4.81	-4.8	-4.79	-4.78	-4.77	-4.76	-4.75	-4.74	-4.73	-4.72	-4.71	-4.7	-4.69	-4.68	-4.67	-4.66	-4.65	-4.64	-4.63	-4.62	-4.61	-4.6	-4.59	-4.58	-4.57	-4.56	-4.55	-4.54	-4.53	-4.52	-4.51
-5	-4.99	-4.98	-4.97	-4.96	-4.95	-4.94	-4.93	-4.92	-4.91	-4.9	-4.89	-4.88	-4.87	-4.86	-4.85	-4.84	-4.83	-4.82	-4.81	-4.8	-4.79	-4.78	-4.77	-4.76	-4.75	-4.74	-4.73	-4.72	-4.71	-4.7	-4.69	-4.68	-4.67	-4.66	-4.65	-4.64	-4.63	-4.62	-4.61	-4.6	-4.59	-4.58	-4.57	-4.56	-4.55	-4.54	-4.53	-4.52	-4.51
-5	-4.99	-4.98	-4.97	-4.96	-4.95	-4.94	-4.93	-4.92	-4.91	-4.9	-4.89	-4.88	-4.87	-4.86	-4.85	-4.84	-4.83	-4.82	-4.81	-4.8	-4.79	-4.78	-4.77	-4.76	-4.75	-4.74	-4.73	-4.72	-4.71	-4.7	-4.69	-4.68	-4.67	-4.66	-4.65	-4.64	-4.63	-4.62	-4.61	-4.6	-4.59	-4.58	-4.57	-4.56	-4.55	-4.54	-4.53	-4.52	-4.51
-5	-4.99	-4.98	-4.97	-4.96	-4.95	-4.94	-4.93	-4.92	-4.91	-4.9	-4.89	-4.88	-4.87	-4.86	-4.85	-4.84	-4.83	-4.82	-4.81	-4.8	-4.79	-4.78	-4.77	-4.76	-4.75	-4.74	-4.73	-4.72	-4.71	-4.7	-4.69	-4.68	-4.67	-4.66	-4.65	-4.64	-4.63	-4.62	-4.61	-4.6	-4.59	-4.58	-4.57	-4.56	-4.55	-4.54	-4.53	-4.52	-4.51
-5	-4.99	-4.98	-4.97	-4.96	-4.95	-4.94	-4.93	-4.92	-4.91	-4.9	-4.89	-4.88	-4.87	-4.86	-4.85	-4.84	-4.83	-4.82	-4.81	-4.8	-4.79	-4.78	-4.77	-4.76	-4.75	-4.74	-4.73	-4.72	-4.71	-4.7	-4.69	-4.68	-4.67	-4.66	-4.65	-4.64	-4.63	-4.62	-4.61	-4.6	-4.59	-4.58	-4.57	-4.56	-4.55	-4.54	-4.53	-4.52	-4.51
-5	-4.99	-4.98	-4.97	-4.96	-4.95	-4.94	-4.93	-4.92	-4.91	-4.9	-4.89	-4.88	-4.87	-4.86	-4.85	-4.84	-4.83	-4.82	-4.81	-4.8	-4.79	-4.78	-4.77	-4.76	-4.75	-4.74	-4.73	-4.72	-4.71	-4.7	-4.69	-4.68	-4.67	-4.66	-4.65	-4.64	-4.63	-4.62	-4.61	-4.6	-4.59	-4.58	-4.57	-4.56	-4.55	-4.54	-4.53	-4.52	-4.51
-5	-4.99	-4.98	-4.97	-4.96	-4.95	-4.94	-4.93	-4.92	-4.91	-4.9	-4.89	-4.88	-4.87	-4.86	-4.85	-4.84	-4.83	-4.82	-4.81	-4.8	-4.79	-4.78	-4.77	-4.76	-4.75	-4.74	-4.73	-4.72	-4.71	-4.7	-4.69	-4.68	-4.67	-4.66	-4.65	-4.64	-4.63	-4.62	-4.61	-4.6	-4.59	-4.58	-4.57	-4.56	-4.55	-4.54	-4.53	-4.52	-4.51
-5	-4.99	-4.98	-4.97	-4.96	-4.95	-4.94	-4.93	-4.92	-4.91	-4.9	-4.89	-4.88	-4.87	-4.86	-4.85	-4.84	-4.83	-4.82	-4.81	-4.8	-4.79	-4.78	-4.77	-4.76	-4.75	-4.74	-4.73	-4.72	-4.71	-4.7	-4.69	-4.68	-4.67	-4.66	-4.65	-4.64	-4.63	-4.62	-4.61	-4.6	-4.59	-4.58	-4.57	-4.56	-4.55	-4.54	-4.53	-4.52	-4.51
-5	-4.99	-4.98	-4.97	-4.96	-4.95	-4.94	-4.93	-4.92	-4.91	-4.9	-4.89	-4.88	-4.87	-4.86	-4.85	-4.84	-4.83	-4.82	-4.81	-4.8	-4.79	-4.78	-4.77	-4.76	-4.75	-4.74	-4.73	-4.72	-4.71	-4.7	-4.69	-4.68	-4.67	-4.66	-4.65	-4.64	-4.63	-4.62	-4.61	-4.6	-4.59	-4.58	-4.57	-4.56	-4.55	-4.54	-4.53	-4.52	-4.51
-5	-4.99	-4.98	-4.97	-4.96	-4.95	-4.94	-4.93	-4.92	-4.91	-4.9	-4.89	-4.88	-4.87	-4.86	-4.85	-4.84	-4.83	-4.82	-4.81	-4.8	-4.79	-4.78	-4.77	-4.76	-4.75	-4.74	-4.73	-4.72	-4.71	-4.7	-4.69	-4.68	-4.67	-4.66	-4.65	-4.64	-4.63	-4.62	-4.61	-4.6	-4.59	-4.58	-4.57	-4.56	-4.55	-4.54	-4.53	-4.52	-4.51
-5	-4.99	-4.98	-4.97	-4.96	-4.95	-4.94	-4.93	-4.92	-4.91	-4.9	-4.89	-4.88	-4.87	-4.86	-4.85	-4.84	-4.83	-4.82	-4.81	-4.8	-4.79	-4.78	-4.77	-4.76	-4.75	-4.74	-4.73	-4.72	-4.71	-4.7	-4.69	-4.68	-4.67	-4.66	-4.65	-4.64	-4.63	-4.62	-4.61	-4.6	-4.59	-4.58	-4.57	-4.56	-4.55	-4.54	-4.53	-4.52	-4.51
-5	-4.99	-4.98	-4.97	-4.96	-4.95	-4.94	-4.93	-4.92	-4.91	-4.9	-4.89	-4.88	-4.87	-4.86	-4.85	-4.84	-4.83	-4.82	-4.81	-4.8	-4.79	-4.78	-4.77	-4.76	-4.75	-4.74	-4.73	-4.72	-4.71	-4.7	-4.69	-4.68	-4.67	-4.66	-4.65	-4.64	-4.63	-4.62	-4.61	-4.6	-4.59	-4.58	-4.57	-4.56	-4.55	-4.54	-4.53	-4.52	-4.51
-5	-4.99	-4.98	-4.97	-4.96	-4.95	-4.94	-4.93	-4.92	-4.91	-4.9	-4.89	-4.88	-4.87	-4.86	-4.85	-4.84	-4.83	-4.82	-4.81	-4.8	-4.79	-4.78	-4.77	-4.76	-4.75	-4.74	-4.73	-4.72	-4.71	-4.7	-4.69	-4.68	-4.67	-4.66	-4.65	-4.64	-4.63	-4.62	-4.61	-4.6	-4.59	-4.58	-4.57	-4.56	-4.55	-4.54	-4.53	-4.52	-4.51
-5	-4.99	-4.98	-4.97	-4.96	-4.95	-4.94	-4.93	-4.92	-4.91	-4.9	-4.89	-4.88	-4.87	-4.86	-4.85	-4.84	-4.83	-4.82	-4.81	-4.8	-4.79	-4.78	-4.77	-4.76	-4.75	-4.74	-4.73	-4.72	-4.71	-4.7	-4.69	-4.68	-4.67	-4.66	-4.65	-4.64	-4.63	-4.62	-4.61	-4.6	-4.59	-4.58	-4.57	-4.56	-4.55	-4.54	-4.53	-4.52	-4.51
-5	-4.99	-4.98	-4.97	-4.96	-4.95	-4.94	-4.93	-4.92	-4.91	-4.9	-4.89	-4.88	-4.87	-4.86	-4.85	-4.84	-4.83	-4.82	-4.81	-4.8	-4.79	-4.78	-4.77	-4.76	-4.75	-4.74	-4.73	-4.72	-4.71	-4.7	-4.69	-4.68	-4.67	-4.66	-4.65	-4.64	-4.63	-4.62	-4.61	-4.6	-4.59	-4.58	-4.57	-4.56	-4.55	-4.54	-4.53	-4.52	-4.51
-5	-4.99	-4.98	-4.97	-4.96	-4.95	-4.94	-4.93	-4.92	-4.91	-4.9	-4.89	-4.88	-4.87	-4.86	-4.85	-4.84	-4.83	-4.82	-4.81	-4.8	-4.79	-4.78	-4.77	-4.76	-4.75	-4.74	-4.73	-4.72	-4.71	-4.7	-4.69	-4.68	-4.67	-4.66	-4.65	-4.64	-4.63	-4.62	-4.61	-4.6	-4.59	-4.58	-4.57	-4.56	-4.55	-4.54	-4.53	-4.52	-4.51
-5	-4.99	-4.98	-4.97	-4.96	-4.95	-4.94	-4.93	-4.92	-4.91	-4.9	-4.89	-4.88	-4.87	-4.86	-4.85	-4.84	-4.83	-4.82	-4.81	-4.8	-4.79	-4.78	-4.77	-4.76	-4.75	-4.74	-4.73	-4.72	-4.71	-4.7	-4.69	-4.68	-4.67	-4.66	-4.65	-4.64	-4.63	-4.62	-4.61	-4.6	-4.59	-4.58	-4.57	-4.56	-4.55	-4.54	-4.53	-4.52	-4.51
-5	-4.99	-4.98	-4.97	-4.96	-4.95	-4.94	-4.93	-4.92	-4.91	-4.9	-4.89	-4.88	-4.87	-4.86	-4.85	-4.84	-4.83	-4.82	-4.81	-4.8	-4.79	-4.78	-4.77	-4.76	-4.75	-4.74	-4.73	-4.72	-4.71	-4.7	-4.69	-4.68	-4.67	-4.66	-4.65	-4.64	-4.63	-4.62	-4.61	-4.6	-4.59	-4.58	-4.57	-4.56	-4.55	-4.54	-4.53	-4.52	-4.51
-5	-4.99	-4.98	-4.97	-4.96	-4.95	-4.94	-4.93	-4.92	-4.91	-4.9	-4.89	-4.88	-4.87	-4.86	-4.85	-4.84	-4.83	-4.82	-4.81	-4.8	-4.79	-4.78	-4.77	-4.76	-4.75	-4.74	-4.73	-4.72	-4.71	-4.7	-4.69	-4.68	-4.67	-4.66	-4.65	-4.64	-4.63	-4.62	-4.61	-4.6	-4.59	-4.58	-4.57	-4.56	-4.55	-4.54	-4.53	-4.52	-4.51
-5	-4.99	-4.98	-4.97	-4.96	-4.95	-4.94	-4.93	-4.92	-4.91	-4.9	-4.89	-4.88	-4.87	-4.86	-4.85	-4.84	-4.83	-4.82	-4.81	-4.8	-4.79	-4.78	-4.77	-4.76	-4.75	-4.74	-4.73	-4.72	-4.71	-4.7	-4.69	-4.68	-4.67	-4.66	-4.65	-4.64	-4.63	-4.62	-4.61	-4.6	-4.59	-4.58	-4.57	-4.56	-4.55	-4.54	-4.53	-4.52	-4.51
-5	-4.99	-4.98	-4.97	-4.96	-4.95	-4.94	-4.93	-4.92	-4.91	-4.9	-4.89	-4.88	-4.87	-4.86	-4.85	-4.84	-4.83	-4.82	-4.81	-4.8	-4.79	-4.78	-4.77	-4.76	-4.75	-4.74	-4.73	-4.72	-4.71	-4.7	-4.69	-4.68	-4.67	-4.66	-4.65	-4.64	-4.63	-4.62	-4.61	-4.6	-4.59	-4.58	-4.57	-4.56	-4.55	-4.54	-4.53	-4.52	-4.51
-5	-4.99	-4.98	-4.97	-4.96	-4.95	-4.94	-4.93	-4.92	-4.91	-4.9	-4.89	-4.88	-4.87	-4.86	-4.85	-4.84	-4.83	-4.82	-4.81	-4.8	-4.79	-4.78	-4.77	-4.76	-4.75	-4.74	-4.73	-4.72	-4.71	-4.7	-4.69	-4.68	-4.67	-4.66	-4.65	-4.64	-4.63	-4.62	-4.61	-4.6	-4.59	-4.58	-4.57	-4.56	-4.55	-4.54	-4.53	-4.52	-4.51
-5	-4.99	-4.98	-4.97	-4.96	-4.95	-4.94	-4.93	-4.92	-4.91	-4.9	-4.89	-4.88	-4.87	-4.86	-4.85	-4.84	-4.83	-4.82	-4.81	-4.8	-4.79	-4.78	-4.77	-4.76	-4.75	-4.74	-4.73	-4.72	-4.71	-4.7	-4.69	-4.68	-4.67	-4.66	-4.65	-4.64	-4.63	-4.62	-4.61	-4.6	-4.59	-4.58	-4.57	-4.56	-4.55	-4.54	-4.53	-4.52	-4.51
-5	-4.99	-4.98	-4.97	-4.96	-4.95	-4.94	-4.93	-4.92	-4.91	-4.9	-4.89	-4.88	-4.87	-4.86	-4.85	-4.84	-4.83	-4.82	-4.81	-4.8	-4.79	-4.78	-4.77	-4.76	-4.75	-4.74	-4.73	-4.72	-4.71	-4.7	-4.69	-4.68	-4.67	-4.66	-4.65	-4.64	-4.63	-4.62	-4.61	-4.6	-4.59	-4.58	-4.57	-4.56	-4.55	-4.54	-4.53	-4.52	-4.51
-5	-4.99	-4.98	-4.97	-4.96	-4.95	-4.94	-4.93	-4.92	-4.91	-4.9	-4.89	-4.88	-4.87	-4.86	-4.85	-4.84	-4.83	-4.82	-4.81	-4.8	-4.79	-4.78	-4.77	-4.76	-4.75	-4.74	-4.73	-4.72	-4.71	-4.7	-4.69	-4.68	-4.67	-4.66	-4.65	-4.64	-4.63	-4.62	-4.61	-4.6	-4.59	-4.58	-4.57	-4.56	-4.55	-4.54	-4.53	-4.52	-4.51
-5	-4.99	-4.98	-4.97	-4.96	-4.95	-4.94	-4.93	-4.92	-4.91	-4.9	-4.89	-4.88	-4.87	-4.86	-4.85	-4.84	-4.83	-4.82	-4.81	-4.8	-4.79	-4.78	-4.77	-4.76	-4.75	-4.74	-4.73	-4.72	-4.71	-4.7	-4.69	-4.68	-4.67	-4.66	-4.65	-4.64	-4.63	-4.62	-4.61	-4.6	-4.59	-4.58	-4.57	-4.56	-4.55	-4.54	-4.53	-4.52	-4.51
-5	-4.99	-4.98	-4.97	-4.96	-4.95	-4.94	-4.93	-4.92	-4.91	-4.9	-4.89	-4.88	-4.87	-4.86	-4.85	-4.84	-4.83	-4.82	-4.81	-4.8	-4.79	-4.78	-4.77	-4.76	-4.75	-4.74	-4.73	-4.72	-4.71	-4.7	-4.69	-4.68	-4.67	-4.66	-4.65	-4.64	-4.63	-4.62	-4.61	-4.6	-4.59	-4.58	-4.57	-4.56	-4.55	-4.54	-4.53	-4.52	-4.51
-5	-4.99	-4.98	-4.97	-4.96	-4.95	-4.94	-4.93	-4.92	-4.91	-4.9	-4.89	-4.88	-4.87	-4.86	-4.85	-4.84	-4.83	-4.82	-4.81	-4.8	-4.79	-4.78	-4.77	-4.76	-4.75	-4.74	-4.73	-4.72	-4.71	-4.7	-4.69	-4.68	-4.67	-4.66	-4.65	-4.64	-4.63	-4.62	-4.61	-4.6	-4.59	-4.58	-4.57	-4.56	-4.55	-4.54	-4.53	-4.52	-4.51
-5	-4.99	-4.98	-4.97	-4.96	-4.95	-4.94	-4.93	-4.92	-4.91	-4.9	-4.89	-4.88	-4.87	-4.86	-4.85	-4.84	-4.83	-4.82	-4.81	-4.8	-4.79	-4.78	-4.77	-4.76	-4.75	-4.74	-4.73	-4.72	-4.71	-4.7	-4.69	-4.68	-4.67	-4.66	-4.65	-4.64	-4.63	-4.62	-4.61	-4.6	-4.59	-4.58	-4.57	-4.56	-4.55	-4.54	-4.53	-4.52	-4.51
-5	-4.99	-4.98	-4.97	-4.96	-4.95	-4.94	-4.93	-4.92	-4.91	-4.9	-4.89	-4.88	-4.87	-4.86	-4.85	-4.84	-4.83	-4.82	-4.81	-4.8	-4.79	-4.78	-4.77	-4.76	-4.75	-4.74	-4.73	-4.72	-4.71	-4.7	-4.69	-4.68	-4.67	-4.66	-4.65	-4.64	-4.63	-4.62	-4.61	-4.6	-4.59	-4.58	-4.57	-4.56	-4.55	-4.54	-4.53	-4.52	-4.51
-5	-4.99	-4.98	-4.97	-4.96	-4.95	-4.94	-4.93	-4.92	-4.91	-4.9	-4.89	-4.88	-4.87	-4.86	-4.85	-4.84	-4.83	-4.82	-4.81	-4.8	-4.79	-4.78	-4.77	-4.76	-4.75	-4.74	-4.73	-4.72	-4.71	-4.7	-4.69	-4.68	-4.67	-4.66	-4.65	-4.64	-4.63	-4.62	-4.61	-4.6	-4.59	-4.58	-4.57	-4.56	-4.55	-4.54	-4.53	-4.52	-4.51
-5	-4.99	-4.98	-4.97	-4.96	-4.95	-4.94	-4.93	-4.92	-4.91	-4.9	-4.89	-4.88	-4.87	-4.86	-4.85	-4.84	-4.83	-4.82	-4.81	-4.8	-4.79	-4.78	-4.77	-4.76	-4.75	-4.74	-4.73	-4.72	-4.71	-4.7	-4.69	-4.68	-4.67	-4.66	-4.65	-4.64	-4.63	-4.62	-4.61	-4.6	-4.59	-4.58	-4.57	-4.56	-4.55	-4.54	-4.53	-4.52	-4.51
-5	-4.99	-4.98	-4.97	-4.96	-4.95	-4.94	-4.93	-4.92	-4.91	-4.9	-4.89	-4.88	-4.87	-4.86	-4.85	-4.84	-4.83	-4.82	-4.81	-4.8	-4.79	-4.78	-4.77	-4.76	-4.75	-4.74	-4.73	-4.72	-4.71	-4.7	-4.69	-4.68	-4.67	-4.66	-4.65	-4.64	-4.63	-4.62	-4.61	-4.6	-4.59	-4.58	-4.57	-4.56	-4.55	-4.54	-4.53	-4.52	-4.51
-5	-4.99	-4.98	-4.97	-4.96	-4.95	-4.94	-4.93	-4.92	-4.91	-4.9	-4.89	-4.88	-4.87	-4.86	-4.85	-4.84	-4.83	-4.82	-4.81	-4.8	-4.79	-4.78	-4.77	-4.76	-4.75	-4.74	-4.73	-4.72	-4.71	-4.7	-4.69	-4.68	-4.67	-4.66	-4.65	-4.64	-4.63	-4.62	-4.61	-4.6	-4.59	-4.58	-4.57	-4.56	-4.55	-4.54	-4.53	-4.52	-4.51
-5	-4.99	-4.98	-4.97	-4.96	-4.95	-4.94	-4.93	-4.92	-4.91	-4.9	-4.89	-4.88	-4.87	-4.86	-4.85	-4.84	-4.83	-4.82	-4.81	-4.8	-4.79	-4.78	-4.77	-4.76	-4.75	-4.74	-4.73	-4.72	-4.71	-4.7	-4.69	-4.68	-4.67	-4.66	-4.65	-4.64	-4.63	-4.62	-4.61	-4.6	-4.59	-4.58	-4.57	-4.56	-4.55	-4.54	-4.53	-4.52	-4.51
-5	-4.99	-4.98	-4.97	-4.96	-4.95	-4.94	-4.93	-4.92	-4.91	-4.9	-4.89	-4.88	-4.87	-4.86	-4.85	-4.84	-4.83	-4.82	-4.81	-4.8	-4.79	-4.78	-4.77	-4.76	-4.75	-4.74	-4.73	-4.72	-4.71	-4.7	-4.69	-4.68	-4.67	-4.66	-4.65	-4.64	-4.63	-4.62	-4.61	-4.6	-4.59	-4.58	-4.57	-4.56	-4.55	-4.54	-4.53	-4.52	-4.51
-5	-4.99	-4.98	-4.97	-4.96	-4.95	-4.94	-4.93	-4.92	-4.91	-4.9	-4.89	-4.88	-4.87	-4.86	-4.85	-4.84	-4.83	-4.82	-4.81	-4.8	-4.79	-4.78	-4.77	-4.76	-4.75	-4.74	-4.73	-4.72	-4.71	-4.7	-4.69	-4.68	-4.67	-4.66	-4.65	-4.64	-4.63	-4.62	-4.61	-4.6	-4.59	-4.58	-4.57	-4.56	-4.55	-4.54	-4.53	-4.52	-4.51
-5	-4.99	-4.98	-4.97	-4.96	-4.95	-4.94	-4.93	-4.92	-4.91	-4.9	-4.89	-4.88	-4.87	-4.86	-4.85	-4.84	-4.83	-4.82	-4.81	-4.8	-4.79	-4.78	-4.77	-4.76	-4.75	-4.74	-4.73	-4.72	-4.71	-4.7	-4.69	-4.68	-4.67	-4.66	-4.65	-4.64	-4.63	-4.62	-4.61	-4.6	-4.59	-4.58	-4.57	-4.56	-4.55	-4.54	-4.53	-4.52	-4.51
-5	-4.99	-4.98	-4.97	-4.96	-4.95	-4.94	-4.93	-4.92	-4.91	-4.9	-4.89	-4.88	-4.87	-4.86	-4.85	-4.84	-4.83	-4.82	-4.81	-4.8	-4.79	-4.78	-4.77	-4.76	-4.75	-4.74	-4.73	-4.72	-4.71	-4.7	-4.69	-4.68	-4.67	-4.66	-4.65	-4.64	-4.63	-4.62	-4.61	-4.6	-4.59	-4.58	-4.57	-4.56	-4.55	-4.54	-4.53	-4.52	-4.51
-5	-4.99	-4.98	-4.97	-4.96	-4.95	-4.94	-4.93	-4.92	-4.91	-4.9	-4.89	-4.88	-4.87	-4.86	-4.85	-4.84	-4.83	-4.82	-4.81	-4.8	-4.79	-4.78	-4.77	-4.76	-4.75	-4.74	-4.73	-4.72	-4.71	-4.7	-4.69	-4.68	-4.67	-4.66	-4.65	-4.64	-4.63	-4.62	-4.61	-4.6	-4.59	-4.58	-4.57	-4.56	-4.55	-4.54	-4.53	-4.52	-4.51
-5	-4.99	-4.98	-4.97	-4.96	-4.95	-4.94	-4.93	-4.92	-4.91	-4.9	-4.89	-4.88	-4.87	-4.86	-4.85	-4.84	-4.83	-4.82	-4.81	-4.8	-4.79	-4.78	-4.77	-4.76	-4.75	-4.74	-4.73	-4.72	-4.71	-4.7	-4.69	-4.68	-4.67	-4.66	-4.65	-4.64	-4.63	-4.62	-4.61	-4.6	-4.59	-4.58	-4.57	-4.56	-4.55	-4.54	-4.53	-4.52	-4.51
-5	-4.99	-4.98	-4.97	-4.96	-4.95	-4.94	-4.93	-4.92	-4.91	-4.9	-4.89	-4.88	-4.87	-4.86	-4.85	-4.84	-4.83	-4.82	-4.81	-4.8	-4.79	-4.78	-4.77	-4.76	-4.75	-4.74	-4.73	-4.72	-4.71	-4.7	-4.69	-4.68	-4.67	-4.66	-4.65	-4.64	-4.63	-4.62	-4.61	-4.6	-4.59	-4.58	-4.57	-4.56	-4.55	-4.54	-4.53	-4.52	-4.51
-5	-4.99	-4.98	-4.97	-4.96	-4.95	-4.94	-4.93	-4.92	-4.91	-4.9	-4.89	-4.88	-4.87	-4.86	-4.85	-4.84	-4.83	-4.82	-4.81	-4.8	-4.79	-4.78	-4.77	-4.76	-4.75	-4.74	-4.73	-4.72	-4.71	-4.7	-4.69	-4.68	-4.67	-4.66	-4.65	-4.64	-4.63	-4.62	-4.61	-4.6	-4.59	-4.58	-4.57	-4.56	-4.55	-4.54	-4.53	-4.52	-4.51
-5	-4.99	-4.98	-4.97	-4.96	-4.95	-4.94	-4.93	-4.92	-4.91	-4.9	-4.89	-4.88	-4.87	-4.86	-4.85	-4.84	-4.83	-4.82	-4.81	-4.8	-4.79	-4.78	-4.77	-4.76	-4.75	-4.74	-4.73	-4.72	-4.71	-4.7	-4.69	-4.68	-4.67	-4.66	-4.65	-4.64	-4.63	-4.62	-4.61	-4.6	-4.59	-4.58	-4.57	-4.56	-4.55	-4.54	-4.53	-4.52	-4.51
-5	-4.99	-4.98	-4.97	-4.96	-4.95	-4.94	-4.93	-4.92	-4.91	-4.9	-4.89	-4.88	-4.87	-4.86	-4.85	-4.84	-4.83	-4.82	-4.81	-4.8	-4.79	-4.78	-4.77	-4.76	-4.75	-4.74	-4.73	-4.72	-4.71	-4.7	-4.69	-4.68	-4.67	-4.66	-4.65	-4.64	-4.63	-4.62	-4.61	-4.6	-4.59	-4.58	-4.57	-4.56	-4.55	-4.54	-4.53	-4.52	-4.51
-5	-4.99	-4.98	-4.97	-4.96	-4.95	-4.94	-4.93	-4.92	-4.91	-4.9	-4.89	-4.88	-4.87	-4.86	-4.85	-4.84	-4.83	-4.82	-4.81	-4.8	-4.79	-4.78	-4.77	-4.76	-4.75	-4.74	-4.73	-4.72	-4.71	-4.7	-4.69	-4.68	-4.67	-4.66	-4.65	-4.64	-4.63	-4.62	-4.61	-4.6	-4.59	-4.58	-4.57	-4.56	-4.55	-4.54	-4.53	-4.52	-4.51
-5	-4.99	-4.98	-4.97	-4.96	-4.95	-4.94	-4.93	-4.92	-4.91	-4.9	-4.89	-4.88	-4.87	-4.86	-4.85	-4.84	-4.83	-4.82	-4.81	-4.8	-4.79	-4.78	-4.77	-4.76	-4.75	-4.74	-4.73	-4.72	-4.71	-4.7	-4.69	-4.68	-4.67	-4.66	-4.65	-4.64	-4.63	-4.62	-4.61	-4.6	-4.59	-4.58	-4.57	-4.56	-4.55	-4.54	-4.53	-4.52	-4.51
-5	-4.99	-4.98	-4.97	-4.96	-4.95	-4.94	-4.93	-4.92	-4.91	-4.9	-4.89	-4.88	-4.87	-4.86	-4.85	-4.84	-4.83	-4.82	-4.81	-4.8	-4.79	-4.78	-4.77	-4.76	-4.75	-4.74	-4.73	-4.72	-4.71	-4.7	-4.69	-4.68	-4.67	-4.66	-4.65	-4.64	-4.63	-4.62	-4.61	-4.6	-4.59	-4.58	-4.57	-4.56	-4.55	-4.54	-4.53	-4.52	-4.51
-5	-4.99	-4.98	-4.97	-4.96	-4.95	-4.94	-4.93	-4.92	-4.91	-4.9	-4.89	-4.88	-4.87	-4.86	-4.85	-4.84	-4.83	-4.82	-4.81	-4.8	-4.79	-4.78	-4.77	-4.76	-4.75	-4.74	-4.73	-4.72	-4.71	-4.7	-4.69	-4.68	-4.67	-4.66	-4.65	-4.64	-4.63	-4.62	-4.61	-4.6	-4.59	-4.58	-4.57	-4.56	-4.55	-4.54	-4.53	-4.52	-4.51
-5	-4.99	-4.98	-4.97	-4.96	-4.95	-4.94	-4.93	-4.92	-4.91	-4.9	-4.89	-4.88	-4.87	-4.86	-4.85	-4.84	-4.83	-4.82	-4.81	-4.8	-4.79	-4.78	-4.77	-4.76	-4.75	-4.74	-4.73	-4.72	-4.71	-4.7	-4.69	-4.68	-4.67	-4.66	-4.65	-4.64	-4.63	-4.62	-4.61	-4.6	-4.59	-4.58	-4.57	-4.56	-4.55	-4.54	-4.53	-4.52	-4.51
-5	-4.99	-4.98	-4.97	-4.96	-4.95	-4.94	-4.93	-4.92	-4.91	-4.9	-4.89	-4.88	-4.87	-4.86	-4.85	-4.84	-4.83	-4.82	-4.81	-4.8	-4.79	-4.78	-4.77	-4.76	-4.75	-4.74	-4.73	-4.72	-4.71	-4.7	-4.69	-4.68	-4.67	-4.66	-4.65	-4.64	-4.63	-4.62	-4.61	-4.6	-4.59	-4.58	-4.57	-4.56	-4.55	-4.54	-4.53	-4.52	-4.51
-5	-4.99	-4.98	-4.97	-4.96	-4.95	-4.94	-4.93	-4.92	-4.91	-4.9	-4.89	-4.88	-4.87	-4.86	-4.85	-4.84	-4.83	-4.82	-4.81	-4.8	-4.79	-4.78	-4.77	-4.76	-4.75	-4.74	-4.73	-4.72	-4.71	-4.7	-4.69	-4.68	-4.67	-4.66	-4.65	-4.64	-4.63	-4.62	-4.61	-4.6	-4.59	-4.58	-4.57	-4.56	-4.55	-4.54	-4.53	-4.52	-4.51
-5	-4.99	-4.98	-4.97	-4.96	-4.95	-4.94	-4.93	-4.92	-4.91	-4.9	-4.89	-4.88	-4.87	-4.86	-4.85	-4.84	-4.83	-4.82	-4.81	-4.8	-4.79	-4.78	-4.77	-4.76	-4.75	-4.74	-4.73	-4.72	-4.71	-4.7	-4.69	-4.68	-4.67	-4.66	-4.65	-4.64	-4.63	-4.62	-4.61	-4.6	-4.59	-4.58	-4.57	-4.56	-4.55	-4.54	-4.53	-4.52	-4.51
-5	-4.99	-4.98	-4.97	-4.96	-4.95	-4.94	-4.93	-4.92	-4.91	-4.9	-4.89	-4.88	-4.87	-4.86	-4.85	-4.84	-4.83	-4.82	-4.81	-4.8	-4.79	-4.78	-4.77	-4.76	-4.75	-4.74	-4.73	-4.72	-4.71	-4.7	-4.69	-4.68	-4.67	-4.66	-4.65	-4.64	-4.63	-4.62	-4.61	-4.6	-4.59	-4.58	-4.57	-4.56	-4.55	-4.54	-4.53	-4.52	-4.51
-5	-4.99	-4.98	-4.97	-4.96	-4.95	-4.94	-4.93	-4.92	-4.91	-4.9	-4.89	-4.88	-4.87	-4.86	-4.85	-4.84	-4.83	-4.82	-4.81	-4.8	-4.79	-4.78	-4.77	-4.76	-4.75	-4.74	-4.73	-4.72	-4.71	-4.7	-4.69	-4.68	-4.67	-4.66	-4.65	-4.64	-4.63	-4.62	-4.61	-4.6	-4.59	-4.58	-4.57	-4.56	-4.55	-4.54	-4.53	-4.52	-4.51
-5	-4.99	-4.98	-4.97	-4.96	-4.95	-4.94	-4.93	-4.92	-4.91	-4.9	-4.89	-4.88	-4.87	-4.86	-4.85	-4.84	-4.83	-4.82	-4.81	-4.8	-4.79	-4.78	-4.77	-4.76	-4.75	-4.74	-4.73	-4.72	-4.71	-4.7	-4.69	-4.68	-4.67	-4.66	-4.65	-4.64	-4.63	-4.62	-4.61	-4.6	-4.59	-4.58	-4.57	-4.56	-4.55	-4.54	-4.53	-4.52	-4.51
-5	-4.99	-4.98	-4.97	-4.96	-4.95	-4.94	-4.93	-4.92	-4.91	-4.9	-4.89	-4.88	-4.87	-4.86	-4.85	-4.84	-4.83	-4.82	-4.81	-4.8	-4.79	-4.78	-4.77	-4.76	-4.75	-4.74	-4.73	-4.72	-4.71	-4.7	-4.69	-4.68	-4.67	-4.66	-4.65	-4.64	-4.63	-4.62	-4.61	-4.6	-4.59	-4.58	-4.57	-4.56	-4.55	-4.54	-4.53	-4.52	-4.51
-5	-4.99	-4.98	-4.97	-4.96	-4.95	-4.94	-4.93	-4.92	-4.91	-4.9	-4.89	-4.88	-4.87	-4.86	-4.85	-4.84	-4.83	-4.82	-4.81	-4.8	-4.79	-4.78	-4.77	-4.76	-4.75	-4.74	-4.73	-4.72	-4.71	-4.7	-4.69	-4.68	-4.67	-4.66	-4.65	-4.64	-4.63	-4.62	-4.61	-4.6	-4.59	-4.58	-4.57	-4.56	-4.55	-4.54	-4.53	-4.52	-4.51
-5	-4.99	-4.98	-4.97	-4.96	-4.95	-4.94	-4.93	-4.92	-4.91	-4.9	-4.89	-4.88	-4.87	-4.86	-4.85	-4.84	-4.83	-4.82	-4.81	-4.8	-4.79	-4.78	-4.77	-4.76	-4.75	-4.74	-4.73	-4.72	-4.71	-4.7	-4.69	-4.68	-4.67	-4.66	-4.65	-4.64	-4.63	-4.62	-4.61	-4.6	-4.59	-4.58	-4.57	-4.56	-4.55	-4.54	-4.53	-4.52	-4.51
-5	-4.99	-4.98	-4.97	-4.96	-4.95	-4.94	-4.93	-4.92	-4.91	-4.9	-4.89	-4.88	-4.87	-4.86	-4.85	-4.84	-4.83	-4.82	-4.81	-4.8	-4.79	-4.78	-4.77	-4.76	-4.75	-4.74	-4.73	-4.72	-4.71	-4.7	-4.69	-4.68	-4.67	-4.66	-4.65	-4.64	-4.63	-4.62	-4.61	-4.6	-4.59	-4.58	-4.57	-4.56	-4.55	-4.54	-4.53	-4.52	-4.51
-5	-4.99	-4.98	-4.97	-4.96	-4.95	-4.94	-4.93	-4.92	-4.91	-4.9	-4.89	-4.88	-4.87	-4.86	-4.85	-4.84	-4.83	-4.82	-4.81	-4.8	-4.79	-4.78	-4.77	-4.76	-4.75	-4.74	-4.73	-4.72	-4.71	-4.7	-4.69	-4.68	-4.67	-4.66	-4.65	-4.64	-4.63	-4.62	-4.61	-4.6	-4.59	-4.58	-4.57	-4.56	-4.55	-4.54	-4.53	-4.52	-4.51
-5	-4.99	-4.98	-4.97	-4.96	-4.95	-4.94	-4.93	-4.92	-4.91	-4.9	-4.89	-4.88	-4.87	-4.86	-4.85	-4.84	-4.83	-4.82	-4.81	-4.8	-4.79	-4.78	-4.77	-4.76	-4.75	-4.74	-4.73	-4.72	-4.71	-4.7	-4.69	-4.68	-4.67	-4.66	-4.65	-4.64	-4.63	-4.62	-4.61	-4.6	-4.59	-4.58	-4.57	-4.56	-4.55	-4.54	-4.53	-4.52	-4.51
-5	-4.99	-4.98	-4.97	-4.96	-4.95	-4.94	-4.93	-4.92	-4.91	-4.9	-4.89	-4.88	-4.87	-4.86	-4.85	-4.84	-4.83	-4.82	-4.81	-4.8	-4.79	-4.78	-4.77	-4.76	-4.75	-4.74	-4.73	-4.72	-4.71	-4.7	-4.69	-4.68	-4.67	-4.66	-4.65	-4.64	-4.63	-4.62	-4.61	-4.6	-4.59	-4.58	-4.57	-4.56	-4.55	-4.54	-4.53	-4.52	-4.51
-5	-4.99	-4.98	-4.97	-4.96	-4.95	-4.94	-4.93	-4.92	-4.91	-4.9	-4.89	-4.88	-4.87	-4.86	-4.85	-4.84	-4.83	-4.82	-4.81	-4.8	-4.79	-4.78	-4.77	-4.76	-4.75	-4.74	-4.73	-4.72	-4.71	-4.7	-4.69	-4.68	-4.67	-4.66	-4.65	-4.64	-4.63	-4.62	-4.61	-4.6	-4.59	-4.58	-4.57	-4.56	-4.55	-4.54	-4.53	-4.52	-4.51
-5	-4.99	-4.98	-4.97	-4.96	-4.95	-4.94	-4.93	-4.92	-4.91	-4.9	-4.89	-4.88	-4.87	-4.86	-4.85	-4.84	-4.83	-4.82	-4.81	-4.8	-4.79	-4.78	-4.77	-4.76	-4.75	-4.74	-4.73	-4.72	-4.71	-4.7	-4.69	-4.68	-4.67	-4.66	-4.65	-4.64	-4.63	-4.62	-4.61	-4.6	-4.59	-4.58	-4.57	-4.56	-4.55	-4.54	-4.53	-4.52	-4.51
-5	-4.99	-4.98	-4.97	-4.96	-4.95	-4.94	-4.93	-4.92	-4.91	-4.9	-4.89	-4.88	-4.87	-4.86	-4.85	-4.84	-4.83	-4.82	-4.81	-4.8	-4.79	-4.78	-4.77	-4.76	-4.75	-4.74	-4.73	-4.72	-4.71	-4.7	-4.69	-4.68	-4.67	-4.66	-4.65	-4.64	-4.63	-4.62	-4.61	-4.6	-4.59	-4.58	-4.57	-4.56	-4.55	-4.54	-4.53	-4.52	-4.51
-5	-4.99	-4.98	-4.97	-4.96	-4.95	-4.94	-4.93	-4.92	-4.91	-4.9	-4.89	-4.88	-4.87	-4.86	-4.85	-4.84	-4.83	-4.82	-4.81	-4.8	-4.79	-4.78	-4.77	-4.76	-4.75	-4.74	-4.73	-4.72	-4.71	-4.7	-4.69	-4.68	-4.67	-4.66	-4.65	-4.64	-4.63	-4.62	-4.61	-4.6	-4.59	-4.58	-4.57	-4.56	-4.55	-4.54	-4.53	-4.52	-4.51
-5	-4.99	-4.98	-4.97	-4.96	-4.95	-4.94	-4.93	-4.92	-4.91	-4.9	-4.89	-4.88	-4.87	-4.86	-4.85	-4.84	-4.83	-4.82	-4.81	-4.8	-4.79	-4.78	-4.77	-4.76	-4.75	-4.74	-4.73	-4.72	-4.71	-4.7	-4.69	-4.68	-4.67	-4.66	-4.65	-4.64	-4.63	-4.62	-4.61	-4.6	-4.59	-4.58	-4.57	-4.56	-4.55	-4.54	-4.53	-4.52	-4.51
-5	-4.99	-4.98	-4.97	-4.96	-4.95	-4.94	-4.93	-4.92	-4.91	-4.9	-4.89	-4.88	-4.87	-4.86	-4.85	-4.84	-4.83	-4.82	-4.81	-4.8	-4.79	-4.78	-4.77	-4.76	-4.75	-4.74	-4.73	-4.72	-4.71	-4.7	-4.69	-4.68	-4.67	-4.66	-4.65	-4.64	-4.63	-4.62	-4.61	-4.6	-4.59	-4.58	-4.57	-4.56	-4.55	-4.54	-4.53	-4.52	-4.51
-5	-4.99	-4.98	-4.97	-4.96	-4.95	-4.94	-4.93	-4.92	-4.91	-4.9	-4.89	-4.88	-4.87	-4.86	-4.85	-4.84	-4.83	-4.82	-4.81	-4.8	-4.79	-4.78	-4.77	-4.76	-4.75	-4.74	-4.73	-4.72	-4.71	-4.7	-4.69	-4.68	-4.67	-4.66	-4.65	-4.64	-4.63	-4.62	-4.61	-4.6	-4.59	-4.58	-4.57	-4.56	-4.55	-4.54	-4.53	-4.52	-4.51
-5	-4.99	-4.98	-4.97	-4.96	-4.95	-4.94	-4.93	-4.92	-4.91	-4.9	-4.89	-4.88	-4.87	-4.86	-4.85	-4.84	-4.83	-4.82	-4.81	-4.8	-4.79	-4.78	-4.77	-4.76	-4.75	-4.74	-4.73	-4.72	-4.71	-4.7	-4.69	-4.68	-4.67	-4.66	-4.65	-4.64	-4.63	-4.62	-4.61	-4.6	-4.59	-4.58	-4.57	-4.56	-4.55	-4.54	-4.53	-4.52	-4.51
-5	-4.99	-4.98	-4.97	-4.96	-4.95	-4.94	-4.93	-4.92	-4.91	-4.9	-4.89	-4.88	-4.87	-4.86	-4.85	-4.84	-4.83	-4.82	-4.81	-4.8	-4.79	-4.78	-4.77	-4.76	-4.75	-4.74	-4.73	-4.72	-4.71	-4.7	-4.69	-4.68	-4.67	-4.66	-4.65	-4.64	-4.63	-4.62	-4.61	-4.6	-4.59	-4.58	-4.57	-4.56	-4.55	-4.54	-4.53	-4.52	-4.51
-5	-4.99	-4.98	-4.97	-4.96	-4.95	-4.94	-4.93	-4.92	-4.91	-4.9	-4.89	-4.88	-4.87	-4.86	-4.85	-4.84	-4.83	-4.82	-4.81	-4.8	-4.79	-4.78	-4.77	-4.76	-4.75	-4.74	-4.73	-4.72	-4.71	-4.7	-4.69	-4.68	-4.67	-4.66	-4.65	-4.64	-4.63	-4.62	-4.61	-4.6	-4.59	-4.58	-4.57	-4.56	-4.55	-4.54	-4.53	-4.52	-4.51
-5	-4.99	-4.98	-4.97	-4.96	-4.95	-4.94	-4.93	-4.92	-4.91	-4.9	-4.89	-4.88	-4.87	-4.86	-4.85	-4.84	-4.83	-4.82	-4.81	-4.8	-4.79	-4.78	-4.77	-4.76	-4.75	-4.74	-4.73	-4.72	-4.71	-4.7	-4.69	-4.68	-4.67	-4.66	-4.65	-4.64	-4.63	-4.62	-4.61	-4.6	-4.59	-4.58	-4.57	-4.56	-4.55	-4.54	-4.53	-4.52	-4.51
-5	-4.99	-4.98	-4.97	-4.96	-4.95	-4.94	-4.93	-4.92	-4.91	-4.9	-4.89	-4.88	-4.87	-4.86	-4.85	-4.84	-4.83	-4.82	-4.81	-4.8	-4.79	-4.78	-4.77	-4.76	-4.75	-4.74	-4.73	-4.72	-4.71	-4.7	-4.69	-4.68	-4.67	-4.66	-4.65	-4.64	-4.63	-4.62	-4.61	-4.6	-4.59	-4.58	-4.57	-4.56	-4.55	-4.54	-4.53	-4.52	-4.51
-5	-4.99	-4.98	-4.97	-4.96	-4.95	-4.94	-4.93	-4.92	-4.91	-4.9	-4.89	-4.88	-4.87	-4.86	-4.85	-4.84	-4.83	-4.82	-4.81	-4.8	-4.79	-4.78	-4.77	-4.76	-4.75	-4.74	-4.73	-4.72	-4.71	-4.7	-4.69	-4.68	-4.67	-4.66	-4.65	-4.64	-4.63	-4.62	-4.61	-4.6	-4.59	-4.58	-4.57	-4.56	-4.55	-4.54	-4.53	-4.52	-4.51
-5	-4.99	-4.98	-4.97	-4.96	-4.95	-4.94	-4.93	-4.92	-4.91	-4.9	-4.89	-4.88	-4.87	-4.86	-4.85	-4.84	-4.83	-4.82	-4.81	-4.8	-4.79	-4.78	-4.77	-4.76	-4.75	-4.74	-4.73	-4.72	-4.71	-4.7	-4.69	-4.68	-4.67	-4.66	-4.65	-4.64	-4.63	-4.62	-4.61	-4.6	-4.59	-4.58	-4.57	-4.56	-4.55	-4.54	-4.53	-4.52	-4.51
-5	-4.99	-4.98	-4.97	-4.96	-4.95	-4.94	-4.93	-4.92	-4.91	-4.9	-4.89	-4.88	-4.87	-4.86	-4.85	-4.84	-4.83	-4.82	-4.81	-4.8	-4.79	-4.78	-4.77	-4.76	-4.75	-4.74	-4.73	-4.72	-4.71	-4.7	-4.69	-4.68	-4.67	-4.66	-4.65	-4.64	-4.63	-4.62	-4.61	-4.6	-4.59	-4.58	-4.57	-4.56	-4.55	-4.54	-4.53	-4.52	-4.51
-5	-4.99	-4.98	-4.97	-4.96	-4.95	-4.94	-4.93	-4.92	-4.91	-4.9	-4.89	-4.88	-4.87	-4.86	-4.85	-4.84	-4.83	-4.82	-4.81	-4.8	-4.79	-4.78	-4.77	-4.76	-4.75	-4.74	-4.73	-4.72	-4.71	-4.7	-4.69	-4.68	-4.67	-4.66	-4.65	-4.64	-4.63	-4.62	-4.61	-4.6	-4.59	-4.58	-4.57	-4.56	-4.55	-4.54	-4.53	-4.52	-4.51
-5	-4.99	-4.98	-4.97	-4.96	-4.95	-4.94	-4.93	-4.92	-4.91	-4.9	-4.89	-4.88	-4.87	-4.86	-4.85	-4.84	-4.83	-4.82	-4.81	-4.8	-4.79	-4.78	-4.77	-4.76	-4.75	-4.74	-4.73	-4.72	-4.71	-4.7	-4.69	-4.68	-4.67	-4.66	-4.65	-4.64	-4.63	-4.62	-4.61	-4.6	-4.59	-4.58	-4.57	-4.56	-4.55	-4.54	-4.53	-4.52	-4.51
-5	-4.99	-4.98	-4.97	-4.96	-4.95	-4.94	-4.93	-4.92	-4.91	-4.9	-4.89	-4.88	-4.87	-4.86	-4.85	-4.84	-4.83	-4.82	-4.81	-4.8	-4.79	-4.78	-4.77	-4.76	-4.75	-4.74	-4.73	-4.72	-4.71	-4.7	-4.69	-4.68	-4.67	-4.66	-4.65	-4.64	-4.63	-4.62	-4.61	-4.6	-4.59	-4.58	-4.57	-4.56	-4.55	-4.54	-4.53	-4.52	-4.51
-5	-4.99	-4.98	-4.97	-4.96	-4.95	-4.94	-4.93	-4.92	-4.91	-4.9	-4.89	-4.88	-4.87	-4.86	-4.85	-4.84	-4.83	-4.82	-4.81	-4.8	-4.79	-4.78	-4.77	-4.76	-4.75	-4.74	-4.73	-4.72	-4.71	-4.7	-4.69	-4.68	-4.67	-4.66	-4.65	-4.64	-4.63	-4.62	-4.61	-4.6	-4.59	-4.58	-4.57	-4.56	-4.55	-4.54	-4.53	-4.52	-4.51
-5	-4.99	-4.98	-4.97	-4.96	-4.95	-4.94	-4.93	-4.92	-4.91	-4.9	-4.89	-4.88	-4.87	-4.86	-4.85	-4.84	-4.83	-4.82	-4.81	-4.8	-4.79	-4.78	-4.77	-4.76	-4.75	-4.74	-4.73	-4.72	-4.71	-4.7	-4.69	-4.68	-4.67	-4.66	-4.65	-4.64	-4.63	-4.62	-4.61	-4.6	-4.59	-4.58	-4.57	-4.56	-4.55	-4.54	-4.53	-4.52	-4.51
-5	-4.99	-4.98	-4.97	-4.96	-4.95	-4.94	-4.93	-4.92	-4.91	-4.9	-4.89	-4.88	-4.87	-4.86	-4.85	-4.84	-4.83	-4.82	-4.81	-4.8	-4.79	-4.78	-4.77	-4.76	-4.75	-4.74	-4.73	-4.72	-4.71	-4.7	-4.69	-4.68	-4.67	-4.66	-4.65	-4.64	-4.63	-4.62	-4.61	-4.6	-4.59	-4.58	-4.57	-4.56	-4.55	-4.54	-4.53	-4.52	-4.51
-5	-4.99	-4.98	-4.97	-4.96	-4.95	-4.94	-4.93	-4.92	-4.91	-4.9	-4.89	-4.88	-4.87	-4.86	-4.85	-4.84	-4.83	-4.82	-4.81	-4.8	-4.79	-4.78	-4.77	-4.76	-4.75	-4.74	-4.73	-4.72	-4.71	-4.7	-4.69	-4.68	-4.67	-4.66	-4.65	-4.64	-4.63	-4.62	-4.61	-4.6	-4.59	-4.58	-4.57	-4.56	-4.55	-4.54	-4.53	-4.52	-4.51
-5	-4.99	-4.98	-4.97	-4.96	-4.95	-4.94	-4.93	-4.92	-4.91	-4.9	-4.89	-4.88	-4.87	-4.86	-4.85	-4.84	-4.83	-4.82	-4.81	-4.8	-4.79	-4.78	-4.77	-4.76	-4.75	-4.74	-4.73	-4.72	-4.71	-4.7	-4.69	-4.68	-4.67	-4.66	-4.65	-4.64	-4.63	-4.62	-4.61	-4.6	-4.59	-4.58	-4.57	-4.56	-4.55	-4.54	-4.53	-4.52	-4.51
-5	-4.99	-4.98	-4.97	-4.96	-4.95	-4.94	-4.93	-4.92	-4.91	-4.9	-4.89	-4.88	-4.87	-4.86	-4.85	-4.84	-4.83	-4.82	-4.81	-4.8	-4.79	-4.78	-4.77	-4.76	-4.75	-4.74	-4.73	-4.72	-4.71	-4.7	-4.69	-4.68	-4.67	-4.66	-4.65	-4.64	-4.63	-4.62	-4.61	-4.6	-4.59	-4.58	-4.57	-4.56	-4.55	-4.54	-4.53	-4.52	-4.51
[truncated: 851 more columns]

## Sheet: 6c-t
t (um)
200	200	200	200	200	200	200	200	200	200	200	200	200	200	200	200	200	200	200	200	200	200	200	200	200	200	200	200	200	200	200	200	200	200	200	200	200	200	200	200	200	200	200	200	200	200	200	200	200	200
201	201	201	201	201	201	201	201	201	201	201	201	201	201	201	201	201	201	201	201	201	201	201	201	201	201	201	201	201	201	201	201	201	201	201	201	201	201	201	201	201	201	201	201	201	201	201	201	201	201
202	202	202	202	202	202	202	202	202	202	202	202	202	202	202	202	202	202	202	202	202	202	202	202	202	202	202	202	202	202	202	202	202	202	202	202	202	202	202	202	202	202	202	202	202	202	202	202	202	202
203	203	203	203	203	203	203	203	203	203	203	203	203	203	203	203	203	203	203	203	203	203	203	203	203	203	203	203	203	203	203	203	203	203	203	203	203	203	203	203	203	203	203	203	203	203	203	203	203	203
204	204	204	204	204	204	204	204	204	204	204	204	204	204	204	204	204	204	204	204	204	204	204	204	204	204	204	204	204	204	204	204	204	204	204	204	204	204	204	204	204	204	204	204	204	204	204	204	204	204
205	205	205	205	205	205	205	205	205	205	205	205	205	205	205	205	205	205	205	205	205	205	205	205	205	205	205	205	205	205	205	205	205	205	205	205	205	205	205	205	205	205	205	205	205	205	205	205	205	205
206	206	206	206	206	206	206	206	206	206	206	206	206	206	206	206	206	206	206	206	206	206	206	206	206	206	206	206	206	206	206	206	206	206	206	206	206	206	206	206	206	206	206	206	206	206	206	206	206	206
207	207	207	207	207	207	207	207	207	207	207	207	207	207	207	207	207	207	207	207	207	207	207	207	207	207	207	207	207	207	207	207	207	207	207	207	207	207	207	207	207	207	207	207	207	207	207	207	207	207
208	208	208	208	208	208	208	208	208	208	208	208	208	208	208	208	208	208	208	208	208	208	208	208	208	208	208	208	208	208	208	208	208	208	208	208	208	208	208	208	208	208	208	208	208	208	208	208	208	208
209	209	209	209	209	209	209	209	209	209	209	209	209	209	209	209	209	209	209	209	209	209	209	209	209	209	209	209	209	209	209	209	209	209	209	209	209	209	209	209	209	209	209	209	209	209	209	209	209	209
210	210	210	210	210	210	210	210	210	210	210	210	210	210	210	210	210	210	210	210	210	210	210	210	210	210	210	210	210	210	210	210	210	210	210	210	210	210	210	210	210	210	210	210	210	210	210	210	210	210
211	211	211	211	211	211	211	211	211	211	211	211	211	211	211	211	211	211	211	211	211	211	211	211	211	211	211	211	211	211	211	211	211	211	211	211	211	211	211	211	211	211	211	211	211	211	211	211	211	211
212	212	212	212	212	212	212	212	212	212	212	212	212	212	212	212	212	212	212	212	212	212	212	212	212	212	212	212	212	212	212	212	212	212	212	212	212	212	212	212	212	212	212	212	212	212	212	212	212	212
213	213	213	213	213	213	213	213	213	213	213	213	213	213	213	213	213	213	213	213	213	213	213	213	213	213	213	213	213	213	213	213	213	213	213	213	213	213	213	213	213	213	213	213	213	213	213	213	213	213
214	214	214	214	214	214	214	214	214	214	214	214	214	214	214	214	214	214	214	214	214	214	214	214	214	214	214	214	214	214	214	214	214	214	214	214	214	214	214	214	214	214	214	214	214	214	214	214	214	214
215	215	215	215	215	215	215	215	215	215	215	215	215	215	215	215	215	215	215	215	215	215	215	215	215	215	215	215	215	215	215	215	215	215	215	215	215	215	215	215	215	215	215	215	215	215	215	215	215	215
216	216	216	216	216	216	216	216	216	216	216	216	216	216	216	216	216	216	216	216	216	216	216	216	216	216	216	216	216	216	216	216	216	216	216	216	216	216	216	216	216	216	216	216	216	216	216	216	216	216
217	217	217	217	217	217	217	217	217	217	217	217	217	217	217	217	217	217	217	217	217	217	217	217	217	217	217	217	217	217	217	217	217	217	217	217	217	217	217	217	217	217	217	217	217	217	217	217	217	217
218	218	218	218	218	218	218	218	218	218	218	218	218	218	218	218	218	218	218	218	218	218	218	218	218	218	218	218	218	218	218	218	218	218	218	218	218	218	218	218	218	218	218	218	218	218	218	218	218	218
219	219	219	219	219	219	219	219	219	219	219	219	219	219	219	219	219	219	219	219	219	219	219	219	219	219	219	219	219	219	219	219	219	219	219	219	219	219	219	219	219	219	219	219	219	219	219	219	219	219
220	220	220	220	220	220	220	220	220	220	220	220	220	220	220	220	220	220	220	220	220	220	220	220	220	220	220	220	220	220	220	220	220	220	220	220	220	220	220	220	220	220	220	220	220	220	220	220	220	220
221	221	221	221	221	221	221	221	221	221	221	221	221	221	221	221	221	221	221	221	221	221	221	221	221	221	221	221	221	221	221	221	221	221	221	221	221	221	221	221	221	221	221	221	221	221	221	221	221	221
222	222	222	222	222	222	222	222	222	222	222	222	222	222	222	222	222	222	222	222	222	222	222	222	222	222	222	222	222	222	222	222	222	222	222	222	222	222	222	222	222	222	222	222	222	222	222	222	222	222
223	223	223	223	223	223	223	223	223	223	223	223	223	223	223	223	223	223	223	223	223	223	223	223	223	223	223	223	223	223	223	223	223	223	223	223	223	223	223	223	223	223	223	223	223	223	223	223	223	223
224	224	224	224	224	224	224	224	224	224	224	224	224	224	224	224	224	224	224	224	224	224	224	224	224	224	224	224	224	224	224	224	224	224	224	224	224	224	224	224	224	224	224	224	224	224	224	224	224	224
225	225	225	225	225	225	225	225	225	225	225	225	225	225	225	225	225	225	225	225	225	225	225	225	225	225	225	225	225	225	225	225	225	225	225	225	225	225	225	225	225	225	225	225	225	225	225	225	225	225
226	226	226	226	226	226	226	226	226	226	226	226	226	226	226	226	226	226	226	226	226	226	226	226	226	226	226	226	226	226	226	226	226	226	226	226	226	226	226	226	226	226	226	226	226	226	226	226	226	226
227	227	227	227	227	227	227	227	227	227	227	227	227	227	227	227	227	227	227	227	227	227	227	227	227	227	227	227	227	227	227	227	227	227	227	227	227	227	227	227	227	227	227	227	227	227	227	227	227	227
228	228	228	228	228	228	228	228	228	228	228	228	228	228	228	228	228	228	228	228	228	228	228	228	228	228	228	228	228	228	228	228	228	228	228	228	228	228	228	228	228	228	228	228	228	228	228	228	228	228
229	229	229	229	229	229	229	229	229	229	229	229	229	229	229	229	229	229	229	229	229	229	229	229	229	229	229	229	229	229	229	229	229	229	229	229	229	229	229	229	229	229	229	229	229	229	229	229	229	229
230	230	230	230	230	230	230	230	230	230	230	230	230	230	230	230	230	230	230	230	230	230	230	230	230	230	230	230	230	230	230	230	230	230	230	230	230	230	230	230	230	230	230	230	230	230	230	230	230	230
231	231	231	231	231	231	231	231	231	231	231	231	231	231	231	231	231	231	231	231	231	231	231	231	231	231	231	231	231	231	231	231	231	231	231	231	231	231	231	231	231	231	231	231	231	231	231	231	231	231
232	232	232	232	232	232	232	232	232	232	232	232	232	232	232	232	232	232	232	232	232	232	232	232	232	232	232	232	232	232	232	232	232	232	232	232	232	232	232	232	232	232	232	232	232	232	232	232	232	232
233	233	233	233	233	233	233	233	233	233	233	233	233	233	233	233	233	233	233	233	233	233	233	233	233	233	233	233	233	233	233	233	233	233	233	233	233	233	233	233	233	233	233	233	233	233	233	233	233	233
234	234	234	234	234	234	234	234	234	234	234	234	234	234	234	234	234	234	234	234	234	234	234	234	234	234	234	234	234	234	234	234	234	234	234	234	234	234	234	234	234	234	234	234	234	234	234	234	234	234
235	235	235	235	235	235	235	235	235	235	235	235	235	235	235	235	235	235	235	235	235	235	235	235	235	235	235	235	235	235	235	235	235	235	235	235	235	235	235	235	235	235	235	235	235	235	235	235	235	235
236	236	236	236	236	236	236	236	236	236	236	236	236	236	236	236	236	236	236	236	236	236	236	236	236	236	236	236	236	236	236	236	236	236	236	236	236	236	236	236	236	236	236	236	236	236	236	236	236	236
237	237	237	237	237	237	237	237	237	237	237	237	237	237	237	237	237	237	237	237	237	237	237	237	237	237	237	237	237	237	237	237	237	237	237	237	237	237	237	237	237	237	237	237	237	237	237	237	237	237
238	238	238	238	238	238	238	238	238	238	238	238	238	238	238	238	238	238	238	238	238	238	238	238	238	238	238	238	238	238	238	238	238	238	238	238	238	238	238	238	238	238	238	238	238	238	238	238	238	238
239	239	239	239	239	239	239	239	239	239	239	239	239	239	239	239	239	239	239	239	239	239	239	239	239	239	239	239	239	239	239	239	239	239	239	239	239	239	239	239	239	239	239	239	239	239	239	239	239	239
240	240	240	240	240	240	240	240	240	240	240	240	240	240	240	240	240	240	240	240	240	240	240	240	240	240	240	240	240	240	240	240	240	240	240	240	240	240	240	240	240	240	240	240	240	240	240	240	240	240
241	241	241	241	241	241	241	241	241	241	241	241	241	241	241	241	241	241	241	241	241	241	241	241	241	241	241	241	241	241	241	241	241	241	241	241	241	241	241	241	241	241	241	241	241	241	241	241	241	241
242	242	242	242	242	242	242	242	242	242	242	242	242	242	242	242	242	242	242	242	242	242	242	242	242	242	242	242	242	242	242	242	242	242	242	242	242	242	242	242	242	242	242	242	242	242	242	242	242	242
243	243	243	243	243	243	243	243	243	243	243	243	243	243	243	243	243	243	243	243	243	243	243	243	243	243	243	243	243	243	243	243	243	243	243	243	243	243	243	243	243	243	243	243	243	243	243	243	243	243
244	244	244	244	244	244	244	244	244	244	244	244	244	244	244	244	244	244	244	244	244	244	244	244	244	244	244	244	244	244	244	244	244	244	244	244	244	244	244	244	244	244	244	244	244	244	244	244	244	244
245	245	245	245	245	245	245	245	245	245	245	245	245	245	245	245	245	245	245	245	245	245	245	245	245	245	245	245	245	245	245	245	245	245	245	245	245	245	245	245	245	245	245	245	245	245	245	245	245	245
246	246	246	246	246	246	246	246	246	246	246	246	246	246	246	246	246	246	246	246	246	246	246	246	246	246	246	246	246	246	246	246	246	246	246	246	246	246	246	246	246	246	246	246	246	246	246	246	246	246
247	247	247	247	247	247	247	247	247	247	247	247	247	247	247	247	247	247	247	247	247	247	247	247	247	247	247	247	247	247	247	247	247	247	247	247	247	247	247	247	247	247	247	247	247	247	247	247	247	247
248	248	248	248	248	248	248	248	248	248	248	248	248	248	248	248	248	248	248	248	248	248	248	248	248	248	248	248	248	248	248	248	248	248	248	248	248	248	248	248	248	248	248	248	248	248	248	248	248	248
249	249	249	249	249	249	249	249	249	249	249	249	249	249	249	249	249	249	249	249	249	249	249	249	249	249	249	249	249	249	249	249	249	249	249	249	249	249	249	249	249	249	249	249	249	249	249	249	249	249
250	250	250	250	250	250	250	250	250	250	250	250	250	250	250	250	250	250	250	250	250	250	250	250	250	250	250	250	250	250	250	250	250	250	250	250	250	250	250	250	250	250	250	250	250	250	250	250	250	250
251	251	251	251	251	251	251	251	251	251	251	251	251	251	251	251	251	251	251	251	251	251	251	251	251	251	251	251	251	251	251	251	251	251	251	251	251	251	251	251	251	251	251	251	251	251	251	251	251	251
252	252	252	252	252	252	252	252	252	252	252	252	252	252	252	252	252	252	252	252	252	252	252	252	252	252	252	252	252	252	252	252	252	252	252	252	252	252	252	252	252	252	252	252	252	252	252	252	252	252
253	253	253	253	253	253	253	253	253	253	253	253	253	253	253	253	253	253	253	253	253	253	253	253	253	253	253	253	253	253	253	253	253	253	253	253	253	253	253	253	253	253	253	253	253	253	253	253	253	253
254	254	254	254	254	254	254	254	254	254	254	254	254	254	254	254	254	254	254	254	254	254	254	254	254	254	254	254	254	254	254	254	254	254	254	254	254	254	254	254	254	254	254	254	254	254	254	254	254	254
255	255	255	255	255	255	255	255	255	255	255	255	255	255	255	255	255	255	255	255	255	255	255	255	255	255	255	255	255	255	255	255	255	255	255	255	255	255	255	255	255	255	255	255	255	255	255	255	255	255
256	256	256	256	256	256	256	256	256	256	256	256	256	256	256	256	256	256	256	256	256	256	256	256	256	256	256	256	256	256	256	256	256	256	256	256	256	256	256	256	256	256	256	256	256	256	256	256	256	256
257	257	257	257	257	257	257	257	257	257	257	257	257	257	257	257	257	257	257	257	257	257	257	257	257	257	257	257	257	257	257	257	257	257	257	257	257	257	257	257	257	257	257	257	257	257	257	257	257	257
258	258	258	258	258	258	258	258	258	258	258	258	258	258	258	258	258	258	258	258	258	258	258	258	258	258	258	258	258	258	258	258	258	258	258	258	258	258	258	258	258	258	258	258	258	258	258	258	258	258
259	259	259	259	259	259	259	259	259	259	259	259	259	259	259	259	259	259	259	259	259	259	259	259	259	259	259	259	259	259	259	259	259	259	259	259	259	259	259	259	259	259	259	259	259	259	259	259	259	259
260	260	260	260	260	260	260	260	260	260	260	260	260	260	260	260	260	260	260	260	260	260	260	260	260	260	260	260	260	260	260	260	260	260	260	260	260	260	260	260	260	260	260	260	260	260	260	260	260	260
261	261	261	261	261	261	261	261	261	261	261	261	261	261	261	261	261	261	261	261	261	261	261	261	261	261	261	261	261	261	261	261	261	261	261	261	261	261	261	261	261	261	261	261	261	261	261	261	261	261
262	262	262	262	262	262	262	262	262	262	262	262	262	262	262	262	262	262	262	262	262	262	262	262	262	262	262	262	262	262	262	262	262	262	262	262	262	262	262	262	262	262	262	262	262	262	262	262	262	262
263	263	263	263	263	263	263	263	263	263	263	263	263	263	263	263	263	263	263	263	263	263	263	263	263	263	263	263	263	263	263	263	263	263	263	263	263	263	263	263	263	263	263	263	263	263	263	263	263	263
264	264	264	264	264	264	264	264	264	264	264	264	264	264	264	264	264	264	264	264	264	264	264	264	264	264	264	264	264	264	264	264	264	264	264	264	264	264	264	264	264	264	264	264	264	264	264	264	264	264
265	265	265	265	265	265	265	265	265	265	265	265	265	265	265	265	265	265	265	265	265	265	265	265	265	265	265	265	265	265	265	265	265	265	265	265	265	265	265	265	265	265	265	265	265	265	265	265	265	265
266	266	266	266	266	266	266	266	266	266	266	266	266	266	266	266	266	266	266	266	266	266	266	266	266	266	266	266	266	266	266	266	266	266	266	266	266	266	266	266	266	266	266	266	266	266	266	266	266	266
267	267	267	267	267	267	267	267	267	267	267	267	267	267	267	267	267	267	267	267	267	267	267	267	267	267	267	267	267	267	267	267	267	267	267	267	267	267	267	267	267	267	267	267	267	267	267	267	267	267
268	268	268	268	268	268	268	268	268	268	268	268	268	268	268	268	268	268	268	268	268	268	268	268	268	268	268	268	268	268	268	268	268	268	268	268	268	268	268	268	268	268	268	268	268	268	268	268	268	268
269	269	269	269	269	269	269	269	269	269	269	269	269	269	269	269	269	269	269	269	269	269	269	269	269	269	269	269	269	269	269	269	269	269	269	269	269	269	269	269	269	269	269	269	269	269	269	269	269	269
270	270	270	270	270	270	270	270	270	270	270	270	270	270	270	270	270	270	270	270	270	270	270	270	270	270	270	270	270	270	270	270	270	270	270	270	270	270	270	270	270	270	270	270	270	270	270	270	270	270
271	271	271	271	271	271	271	271	271	271	271	271	271	271	271	271	271	271	271	271	271	271	271	271	271	271	271	271	271	271	271	271	271	271	271	271	271	271	271	271	271	271	271	271	271	271	271	271	271	271
272	272	272	272	272	272	272	272	272	272	272	272	272	272	272	272	272	272	272	272	272	272	272	272	272	272	272	272	272	272	272	272	272	272	272	272	272	272	272	272	272	272	272	272	272	272	272	272	272	272
273	273	273	273	273	273	273	273	273	273	273	273	273	273	273	273	273	273	273	273	273	273	273	273	273	273	273	273	273	273	273	273	273	273	273	273	273	273	273	273	273	273	273	273	273	273	273	273	273	273
274	274	274	274	274	274	274	274	274	274	274	274	274	274	274	274	274	274	274	274	274	274	274	274	274	274	274	274	274	274	274	274	274	274	274	274	274	274	274	274	274	274	274	274	274	274	274	274	274	274
275	275	275	275	275	275	275	275	275	275	275	275	275	275	275	275	275	275	275	275	275	275	275	275	275	275	275	275	275	275	275	275	275	275	275	275	275	275	275	275	275	275	275	275	275	275	275	275	275	275
276	276	276	276	276	276	276	276	276	276	276	276	276	276	276	276	276	276	276	276	276	276	276	276	276	276	276	276	276	276	276	276	276	276	276	276	276	276	276	276	276	276	276	276	276	276	276	276	276	276
277	277	277	277	277	277	277	277	277	277	277	277	277	277	277	277	277	277	277	277	277	277	277	277	277	277	277	277	277	277	277	277	277	277	277	277	277	277	277	277	277	277	277	277	277	277	277	277	277	277
278	278	278	278	278	278	278	278	278	278	278	278	278	278	278	278	278	278	278	278	278	278	278	278	278	278	278	278	278	278	278	278	278	278	278	278	278	278	278	278	278	278	278	278	278	278	278	278	278	278
279	279	279	279	279	279	279	279	279	279	279	279	279	279	279	279	279	279	279	279	279	279	279	279	279	279	279	279	279	279	279	279	279	279	279	279	279	279	279	279	279	279	279	279	279	279	279	279	279	279
280	280	280	280	280	280	280	280	280	280	280	280	280	280	280	280	280	280	280	280	280	280	280	280	280	280	280	280	280	280	280	280	280	280	280	280	280	280	280	280	280	280	280	280	280	280	280	280	280	280
281	281	281	281	281	281	281	281	281	281	281	281	281	281	281	281	281	281	281	281	281	281	281	281	281	281	281	281	281	281	281	281	281	281	281	281	281	281	281	281	281	281	281	281	281	281	281	281	281	281
282	282	282	282	282	282	282	282	282	282	282	282	282	282	282	282	282	282	282	282	282	282	282	282	282	282	282	282	282	282	282	282	282	282	282	282	282	282	282	282	282	282	282	282	282	282	282	282	282	282
283	283	283	283	283	283	283	283	283	283	283	283	283	283	283	283	283	283	283	283	283	283	283	283	283	283	283	283	283	283	283	283	283	283	283	283	283	283	283	283	283	283	283	283	283	283	283	283	283	283
284	284	284	284	284	284	284	284	284	284	284	284	284	284	284	284	284	284	284	284	284	284	284	284	284	284	284	284	284	284	284	284	284	284	284	284	284	284	284	284	284	284	284	284	284	284	284	284	284	284
285	285	285	285	285	285	285	285	285	285	285	285	285	285	285	285	285	285	285	285	285	285	285	285	285	285	285	285	285	285	285	285	285	285	285	285	285	285	285	285	285	285	285	285	285	285	285	285	285	285
286	286	286	286	286	286	286	286	286	286	286	286	286	286	286	286	286	286	286	286	286	286	286	286	286	286	286	286	286	286	286	286	286	286	286	286	286	286	286	286	286	286	286	286	286	286	286	286	286	286
287	287	287	287	287	287	287	287	287	287	287	287	287	287	287	287	287	287	287	287	287	287	287	287	287	287	287	287	287	287	287	287	287	287	287	287	287	287	287	287	287	287	287	287	287	287	287	287	287	287
288	288	288	288	288	288	288	288	288	288	288	288	288	288	288	288	288	288	288	288	288	288	288	288	288	288	288	288	288	288	288	288	288	288	288	288	288	288	288	288	288	288	288	288	288	288	288	288	288	288
289	289	289	289	289	289	289	289	289	289	289	289	289	289	289	289	289	289	289	289	289	289	289	289	289	289	289	289	289	289	289	289	289	289	289	289	289	289	289	289	289	289	289	289	289	289	289	289	289	289
290	290	290	290	290	290	290	290	290	290	290	290	290	290	290	290	290	290	290	290	290	290	290	290	290	290	290	290	290	290	290	290	290	290	290	290	290	290	290	290	290	290	290	290	290	290	290	290	290	290
291	291	291	291	291	291	291	291	291	291	291	291	291	291	291	291	291	291	291	291	291	291	291	291	291	291	291	291	291	291	291	291	291	291	291	291	291	291	291	291	291	291	291	291	291	291	291	291	291	291
292	292	292	292	292	292	292	292	292	292	292	292	292	292	292	292	292	292	292	292	292	292	292	292	292	292	292	292	292	292	292	292	292	292	292	292	292	292	292	292	292	292	292	292	292	292	292	292	292	292
293	293	293	293	293	293	293	293	293	293	293	293	293	293	293	293	293	293	293	293	293	293	293	293	293	293	293	293	293	293	293	293	293	293	293	293	293	293	293	293	293	293	293	293	293	293	293	293	293	293
294	294	294	294	294	294	294	294	294	294	294	294	294	294	294	294	294	294	294	294	294	294	294	294	294	294	294	294	294	294	294	294	294	294	294	294	294	294	294	294	294	294	294	294	294	294	294	294	294	294
295	295	295	295	295	295	295	295	295	295	295	295	295	295	295	295	295	295	295	295	295	295	295	295	295	295	295	295	295	295	295	295	295	295	295	295	295	295	295	295	295	295	295	295	295	295	295	295	295	295
296	296	296	296	296	296	296	296	296	296	296	296	296	296	296	296	296	296	296	296	296	296	296	296	296	296	296	296	296	296	296	296	296	296	296	296	296	296	296	296	296	296	296	296	296	296	296	296	296	296
297	297	297	297	297	297	297	297	297	297	297	297	297	297	297	297	297	297	297	297	297	297	297	297	297	297	297	297	297	297	297	297	297	297	297	297	297	297	297	297	297	297	297	297	297	297	297	297	297	297
298	298	298	298	298	298	298	298	298	298	298	298	298	298	298	298	298	298	298	298	298	298	298	298	298	298	298	298	298	298	298	298	298	298	298	298	298	298	298	298	298	298	298	298	298	298	298	298	298	298
299	299	299	299	299	299	299	299	299	299	299	299	299	299	299	299	299	299	299	299	299	299	299	299	299	299	299	299	299	299	299	299	299	299	299	299	299	299	299	299	299	299	299	299	299	299	299	299	299	299
300	300	300	300	300	300	300	300	300	300	300	300	300	300	300	300	300	300	300	300	300	300	300	300	300	300	300	300	300	300	300	300	300	300	300	300	300	300	300	300	300	300	300	300	300	300	300	300	300	300
301	301	301	301	301	301	301	301	301	301	301	301	301	301	301	301	301	301	301	301	301	301	301	301	301	301	301	301	301	301	301	301	301	301	301	301	301	301	301	301	301	301	301	301	301	301	301	301	301	301
302	302	302	302	302	302	302	302	302	302	302	302	302	302	302	302	302	302	302	302	302	302	302	302	302	302	302	302	302	302	302	302	302	302	302	302	302	302	302	302	302	302	302	302	302	302	302	302	302	302
303	303	303	303	303	303	303	303	303	303	303	303	303	303	303	303	303	303	303	303	303	303	303	303	303	303	303	303	303	303	303	303	303	303	303	303	303	303	303	303	303	303	303	303	303	303	303	303	303	303
304	304	304	304	304	304	304	304	304	304	304	304	304	304	304	304	304	304	304	304	304	304	304	304	304	304	304	304	304	304	304	304	304	304	304	304	304	304	304	304	304	304	304	304	304	304	304	304	304	304
305	305	305	305	305	305	305	305	305	305	305	305	305	305	305	305	305	305	305	305	305	305	305	305	305	305	305	305	305	305	305	305	305	305	305	305	305	305	305	305	305	305	305	305	305	305	305	305	305	305
306	306	306	306	306	306	306	306	306	306	306	306	306	306	306	306	306	306	306	306	306	306	306	306	306	306	306	306	306	306	306	306	306	306	306	306	306	306	306	306	306	306	306	306	306	306	306	306	306	306
307	307	307	307	307	307	307	307	307	307	307	307	307	307	307	307	307	307	307	307	307	307	307	307	307	307	307	307	307	307	307	307	307	307	307	307	307	307	307	307	307	307	307	307	307	307	307	307	307	307
308	308	308	308	308	308	308	308	308	308	308	308	308	308	308	308	308	308	308	308	308	308	308	308	308	308	308	308	308	308	308	308	308	308	308	308	308	308	308	308	308	308	308	308	308	308	308	308	308	308
309	309	309	309	309	309	309	309	309	309	309	309	309	309	309	309	309	309	309	309	309	309	309	309	309	309	309	309	309	309	309	309	309	309	309	309	309	309	309	309	309	309	309	309	309	309	309	309	309	309
310	310	310	310	310	310	310	310	310	310	310	310	310	310	310	310	310	310	310	310	310	310	310	310	310	310	310	310	310	310	310	310	310	310	310	310	310	310	310	310	310	310	310	310	310	310	310	310	310	310
311	311	311	311	311	311	311	311	311	311	311	311	311	311	311	311	311	311	311	311	311	311	311	311	311	311	311	311	311	311	311	311	311	311	311	311	311	311	311	311	311	311	311	311	311	311	311	311	311	311
312	312	312	312	312	312	312	312	312	312	312	312	312	312	312	312	312	312	312	312	312	312	312	312	312	312	312	312	312	312	312	312	312	312	312	312	312	312	312	312	312	312	312	312	312	312	312	312	312	312
313	313	313	313	313	313	313	313	313	313	313	313	313	313	313	313	313	313	313	313	313	313	313	313	313	313	313	313	313	313	313	313	313	313	313	313	313	313	313	313	313	313	313	313	313	313	313	313	313	313
314	314	314	314	314	314	314	314	314	314	314	314	314	314	314	314	314	314	314	314	314	314	314	314	314	314	314	314	314	314	314	314	314	314	314	314	314	314	314	314	314	314	314	314	314	314	314	314	314	314
315	315	315	315	315	315	315	315	315	315	315	315	315	315	315	315	315	315	315	315	315	315	315	315	315	315	315	315	315	315	315	315	315	315	315	315	315	315	315	315	315	315	315	315	315	315	315	315	315	315
316	316	316	316	316	316	316	316	316	316	316	316	316	316	316	316	316	316	316	316	316	316	316	316	316	316	316	316	316	316	316	316	316	316	316	316	316	316	316	316	316	316	316	316	316	316	316	316	316	316
317	317	317	317	317	317	317	317	317	317	317	317	317	317	317	317	317	317	317	317	317	317	317	317	317	317	317	317	317	317	317	317	317	317	317	317	317	317	317	317	317	317	317	317	317	317	317	317	317	317
318	318	318	318	318	318	318	318	318	318	318	318	318	318	318	318	318	318	318	318	318	318	318	318	318	318	318	318	318	318	318	318	318	318	318	318	318	318	318	318	318	318	318	318	318	318	318	318	318	318
319	319	319	319	319	319	319	319	319	319	319	319	319	319	319	319	319	319	319	319	319	319	319	319	319	319	319	319	319	319	319	319	319	319	319	319	319	319	319	319	319	319	319	319	319	319	319	319	319	319
320	320	320	320	320	320	320	320	320	320	320	320	320	320	320	320	320	320	320	320	320	320	320	320	320	320	320	320	320	320	320	320	320	320	320	320	320	320	320	320	320	320	320	320	320	320	320	320	320	320
321	321	321	321	321	321	321	321	321	321	321	321	321	321	321	321	321	321	321	321	321	321	321	321	321	321	321	321	321	321	321	321	321	321	321	321	321	321	321	321	321	321	321	321	321	321	321	321	321	321
322	322	322	322	322	322	322	322	322	322	322	322	322	322	322	322	322	322	322	322	322	322	322	322	322	322	322	322	322	322	322	322	322	322	322	322	322	322	322	322	322	322	322	322	322	322	322	322	322	322
323	323	323	323	323	323	323	323	323	323	323	323	323	323	323	323	323	323	323	323	323	323	323	323	323	323	323	323	323	323	323	323	323	323	323	323	323	323	323	323	323	323	323	323	323	323	323	323	323	323
324	324	324	324	324	324	324	324	324	324	324	324	324	324	324	324	324	324	324	324	324	324	324	324	324	324	324	324	324	324	324	324	324	324	324	324	324	324	324	324	324	324	324	324	324	324	324	324	324	324
325	325	325	325	325	325	325	325	325	325	325	325	325	325	325	325	325	325	325	325	325	325	325	325	325	325	325	325	325	325	325	325	325	325	325	325	325	325	325	325	325	325	325	325	325	325	325	325	325	325
326	326	326	326	326	326	326	326	326	326	326	326	326	326	326	326	326	326	326	326	326	326	326	326	326	326	326	326	326	326	326	326	326	326	326	326	326	326	326	326	326	326	326	326	326	326	326	326	326	326
327	327	327	327	327	327	327	327	327	327	327	327	327	327	327	327	327	327	327	327	327	327	327	327	327	327	327	327	327	327	327	327	327	327	327	327	327	327	327	327	327	327	327	327	327	327	327	327	327	327
328	328	328	328	328	328	328	328	328	328	328	328	328	328	328	328	328	328	328	328	328	328	328	328	328	328	328	328	328	328	328	328	328	328	328	328	328	328	328	328	328	328	328	328	328	328	328	328	328	328
329	329	329	329	329	329	329	329	329	329	329	329	329	329	329	329	329	329	329	329	329	329	329	329	329	329	329	329	329	329	329	329	329	329	329	329	329	329	329	329	329	329	329	329	329	329	329	329	329	329
330	330	330	330	330	330	330	330	330	330	330	330	330	330	330	330	330	330	330	330	330	330	330	330	330	330	330	330	330	330	330	330	330	330	330	330	330	330	330	330	330	330	330	330	330	330	330	330	330	330
331	331	331	331	331	331	331	331	331	331	331	331	331	331	331	331	331	331	331	331	331	331	331	331	331	331	331	331	331	331	331	331	331	331	331	331	331	331	331	331	331	331	331	331	331	331	331	331	331	331
332	332	332	332	332	332	332	332	332	332	332	332	332	332	332	332	332	332	332	332	332	332	332	332	332	332	332	332	332	332	332	332	332	332	332	332	332	332	332	332	332	332	332	332	332	332	332	332	332	332
333	333	333	333	333	333	333	333	333	333	333	333	333	333	333	333	333	333	333	333	333	333	333	333	333	333	333	333	333	333	333	333	333	333	333	333	333	333	333	333	333	333	333	333	333	333	333	333	333	333
334	334	334	334	334	334	334	334	334	334	334	334	334	334	334	334	334	334	334	334	334	334	334	334	334	334	334	334	334	334	334	334	334	334	334	334	334	334	334	334	334	334	334	334	334	334	334	334	334	334
335	335	335	335	335	335	335	335	335	335	335	335	335	335	335	335	335	335	335	335	335	335	335	335	335	335	335	335	335	335	335	335	335	335	335	335	335	335	335	335	335	335	335	335	335	335	335	335	335	335
336	336	336	336	336	336	336	336	336	336	336	336	336	336	336	336	336	336	336	336	336	336	336	336	336	336	336	336	336	336	336	336	336	336	336	336	336	336	336	336	336	336	336	336	336	336	336	336	336	336
337	337	337	337	337	337	337	337	337	337	337	337	337	337	337	337	337	337	337	337	337	337	337	337	337	337	337	337	337	337	337	337	337	337	337	337	337	337	337	337	337	337	337	337	337	337	337	337	337	337
338	338	338	338	338	338	338	338	338	338	338	338	338	338	338	338	338	338	338	338	338	338	338	338	338	338	338	338	338	338	338	338	338	338	338	338	338	338	338	338	338	338	338	338	338	338	338	338	338	338
339	339	339	339	339	339	339	339	339	339	339	339	339	339	339	339	339	339	339	339	339	339	339	339	339	339	339	339	339	339	339	339	339	339	339	339	339	339	339	339	339	339	339	339	339	339	339	339	339	339
340	340	340	340	340	340	340	340	340	340	340	340	340	340	340	340	340	340	340	340	340	340	340	340	340	340	340	340	340	340	340	340	340	340	340	340	340	340	340	340	340	340	340	340	340	340	340	340	340	340
341	341	341	341	341	341	341	341	341	341	341	341	341	341	341	341	341	341	341	341	341	341	341	341	341	341	341	341	341	341	341	341	341	341	341	341	341	341	341	341	341	341	341	341	341	341	341	341	341	341
342	342	342	342	342	342	342	342	342	342	342	342	342	342	342	342	342	342	342	342	342	342	342	342	342	342	342	342	342	342	342	342	342	342	342	342	342	342	342	342	342	342	342	342	342	342	342	342	342	342
343	343	343	343	343	343	343	343	343	343	343	343	343	343	343	343	343	343	343	343	343	343	343	343	343	343	343	343	343	343	343	343	343	343	343	343	343	343	343	343	343	343	343	343	343	343	343	343	343	343
344	344	344	344	344	344	344	344	344	344	344	344	344	344	344	344	344	344	344	344	344	344	344	344	344	344	344	344	344	344	344	344	344	344	344	344	344	344	344	344	344	344	344	344	344	344	344	344	344	344
345	345	345	345	345	345	345	345	345	345	345	345	345	345	345	345	345	345	345	345	345	345	345	345	345	345	345	345	345	345	345	345	345	345	345	345	345	345	345	345	345	345	345	345	345	345	345	345	345	345
346	346	346	346	346	346	346	346	346	346	346	346	346	346	346	346	346	346	346	346	346	346	346	346	346	346	346	346	346	346	346	346	346	346	346	346	346	346	346	346	346	346	346	346	346	346	346	346	346	346
347	347	347	347	347	347	347	347	347	347	347	347	347	347	347	347	347	347	347	347	347	347	347	347	347	347	347	347	347	347	347	347	347	347	347	347	347	347	347	347	347	347	347	347	347	347	347	347	347	347
348	348	348	348	348	348	348	348	348	348	348	348	348	348	348	348	348	348	348	348	348	348	348	348	348	348	348	348	348	348	348	348	348	348	348	348	348	348	348	348	348	348	348	348	348	348	348	348	348	348
349	349	349	349	349	349	349	349	349	349	349	349	349	349	349	349	349	349	349	349	349	349	349	349	349	349	349	349	349	349	349	349	349	349	349	349	349	349	349	349	349	349	349	349	349	349	349	349	349	349
350	350	350	350	350	350	350	350	350	350	350	350	350	350	350	350	350	350	350	350	350	350	350	350	350	350	350	350	350	350	350	350	350	350	350	350	350	350	350	350	350	350	350	350	350	350	350	350	350	350
351	351	351	351	351	351	351	351	351	351	351	351	351	351	351	351	351	351	351	351	351	351	351	351	351	351	351	351	351	351	351	351	351	351	351	351	351	351	351	351	351	351	351	351	351	351	351	351	351	351
352	352	352	352	352	352	352	352	352	352	352	352	352	352	352	352	352	352	352	352	352	352	352	352	352	352	352	352	352	352	352	352	352	352	352	352	352	352	352	352	352	352	352	352	352	352	352	352	352	352
353	353	353	353	353	353	353	353	353	353	353	353	353	353	353	353	353	353	353	353	353	353	353	353	353	353	353	353	353	353	353	353	353	353	353	353	353	353	353	353	353	353	353	353	353	353	353	353	353	353
354	354	354	354	354	354	354	354	354	354	354	354	354	354	354	354	354	354	354	354	354	354	354	354	354	354	354	354	354	354	354	354	354	354	354	354	354	354	354	354	354	354	354	354	354	354	354	354	354	354
355	355	355	355	355	355	355	355	355	355	355	355	355	355	355	355	355	355	355	355	355	355	355	355	355	355	355	355	355	355	355	355	355	355	355	355	355	355	355	355	355	355	355	355	355	355	355	355	355	355
356	356	356	356	356	356	356	356	356	356	356	356	356	356	356	356	356	356	356	356	356	356	356	356	356	356	356	356	356	356	356	356	356	356	356	356	356	356	356	356	356	356	356	356	356	356	356	356	356	356
357	357	357	357	357	357	357	357	357	357	357	357	357	357	357	357	357	357	357	357	357	357	357	357	357	357	357	357	357	357	357	357	357	357	357	357	357	357	357	357	357	357	357	357	357	357	357	357	357	357
358	358	358	358	358	358	358	358	358	358	358	358	358	358	358	358	358	358	358	358	358	358	358	358	358	358	358	358	358	358	358	358	358	358	358	358	358	358	358	358	358	358	358	358	358	358	358	358	358	358
359	359	359	359	359	359	359	359	359	359	359	359	359	359	359	359	359	359	359	359	359	359	359	359	359	359	359	359	359	359	359	359	359	359	359	359	359	359	359	359	359	359	359	359	359	359	359	359	359	359
360	360	360	360	360	360	360	360	360	360	360	360	360	360	360	360	360	360	360	360	360	360	360	360	360	360	360	360	360	360	360	360	360	360	360	360	360	360	360	360	360	360	360	360	360	360	360	360	360	360
361	361	361	361	361	361	361	361	361	361	361	361	361	361	361	361	361	361	361	361	361	361	361	361	361	361	361	361	361	361	361	361	361	361	361	361	361	361	361	361	361	361	361	361	361	361	361	361	361	361
362	362	362	362	362	362	362	362	362	362	362	362	362	362	362	362	362	362	362	362	362	362	362	362	362	362	362	362	362	362	362	362	362	362	362	362	362	362	362	362	362	362	362	362	362	362	362	362	362	362
363	363	363	363	363	363	363	363	363	363	363	363	363	363	363	363	363	363	363	363	363	363	363	363	363	363	363	363	363	363	363	363	363	363	363	363	363	363	363	363	363	363	363	363	363	363	363	363	363	363
364	364	364	364	364	364	364	364	364	364	364	364	364	364	364	364	364	364	364	364	364	364	364	364	364	364	364	364	364	364	364	364	364	364	364	364	364	364	364	364	364	364	364	364	364	364	364	364	364	364
365	365	365	365	365	365	365	365	365	365	365	365	365	365	365	365	365	365	365	365	365	365	365	365	365	365	365	365	365	365	365	365	365	365	365	365	365	365	365	365	365	365	365	365	365	365	365	365	365	365
366	366	366	366	366	366	366	366	366	366	366	366	366	366	366	366	366	366	366	366	366	366	366	366	366	366	366	366	366	366	366	366	366	366	366	366	366	366	366	366	366	366	366	366	366	366	366	366	366	366
367	367	367	367	367	367	367	367	367	367	367	367	367	367	367	367	367	367	367	367	367	367	367	367	367	367	367	367	367	367	367	367	367	367	367	367	367	367	367	367	367	367	367	367	367	367	367	367	367	367
368	368	368	368	368	368	368	368	368	368	368	368	368	368	368	368	368	368	368	368	368	368	368	368	368	368	368	368	368	368	368	368	368	368	368	368	368	368	368	368	368	368	368	368	368	368	368	368	368	368
369	369	369	369	369	369	369	369	369	369	369	369	369	369	369	369	369	369	369	369	369	369	369	369	369	369	369	369	369	369	369	369	369	369	369	369	369	369	369	369	369	369	369	369	369	369	369	369	369	369
370	370	370	370	370	370	370	370	370	370	370	370	370	370	370	370	370	370	370	370	370	370	370	370	370	370	370	370	370	370	370	370	370	370	370	370	370	370	370	370	370	370	370	370	370	370	370	370	370	370
371	371	371	371	371	371	371	371	371	371	371	371	371	371	371	371	371	371	371	371	371	371	371	371	371	371	371	371	371	371	371	371	371	371	371	371	371	371	371	371	371	371	371	371	371	371	371	371	371	371
372	372	372	372	372	372	372	372	372	372	372	372	372	372	372	372	372	372	372	372	372	372	372	372	372	372	372	372	372	372	372	372	372	372	372	372	372	372	372	372	372	372	372	372	372	372	372	372	372	372
373	373	373	373	373	373	373	373	373	373	373	373	373	373	373	373	373	373	373	373	373	373	373	373	373	373	373	373	373	373	373	373	373	373	373	373	373	373	373	373	373	373	373	373	373	373	373	373	373	373
374	374	374	374	374	374	374	374	374	374	374	374	374	374	374	374	374	374	374	374	374	374	374	374	374	374	374	374	374	374	374	374	374	374	374	374	374	374	374	374	374	374	374	374	374	374	374	374	374	374
375	375	375	375	375	375	375	375	375	375	375	375	375	375	375	375	375	375	375	375	375	375	375	375	375	375	375	375	375	375	375	375	375	375	375	375	375	375	375	375	375	375	375	375	375	375	375	375	375	375
376	376	376	376	376	376	376	376	376	376	376	376	376	376	376	376	376	376	376	376	376	376	376	376	376	376	376	376	376	376	376	376	376	376	376	376	376	376	376	376	376	376	376	376	376	376	376	376	376	376
377	377	377	377	377	377	377	377	377	377	377	377	377	377	377	377	377	377	377	377	377	377	377	377	377	377	377	377	377	377	377	377	377	377	377	377	377	377	377	377	377	377	377	377	377	377	377	377	377	377
378	378	378	378	378	378	378	378	378	378	378	378	378	378	378	378	378	378	378	378	378	378	378	378	378	378	378	378	378	378	378	378	378	378	378	378	378	378	378	378	378	378	378	378	378	378	378	378	378	378
379	379	379	379	379	379	379	379	379	379	379	379	379	379	379	379	379	379	379	379	379	379	379	379	379	379	379	379	379	379	379	379	379	379	379	379	379	379	379	379	379	379	379	379	379	379	379	379	379	379
380	380	380	380	380	380	380	380	380	380	380	380	380	380	380	380	380	380	380	380	380	380	380	380	380	380	380	380	380	380	380	380	380	380	380	380	380	380	380	380	380	380	380	380	380	380	380	380	380	380
381	381	381	381	381	381	381	381	381	381	381	381	381	381	381	381	381	381	381	381	381	381	381	381	381	381	381	381	381	381	381	381	381	381	381	381	381	381	381	381	381	381	381	381	381	381	381	381	381	381
382	382	382	382	382	382	382	382	382	382	382	382	382	382	382	382	382	382	382	382	382	382	382	382	382	382	382	382	382	382	382	382	382	382	382	382	382	382	382	382	382	382	382	382	382	382	382	382	382	382
383	383	383	383	383	383	383	383	383	383	383	383	383	383	383	383	383	383	383	383	383	383	383	383	383	383	383	383	383	383	383	383	383	383	383	383	383	383	383	383	383	383	383	383	383	383	383	383	383	383
384	384	384	384	384	384	384	384	384	384	384	384	384	384	384	384	384	384	384	384	384	384	384	384	384	384	384	384	384	384	384	384	384	384	384	384	384	384	384	384	384	384	384	384	384	384	384	384	384	384
385	385	385	385	385	385	385	385	385	385	385	385	385	385	385	385	385	385	385	385	385	385	385	385	385	385	385	385	385	385	385	385	385	385	385	385	385	385	385	385	385	385	385	385	385	385	385	385	385	385
386	386	386	386	386	386	386	386	386	386	386	386	386	386	386	386	386	386	386	386	386	386	386	386	386	386	386	386	386	386	386	386	386	386	386	386	386	386	386	386	386	386	386	386	386	386	386	386	386	386
387	387	387	387	387	387	387	387	387	387	387	387	387	387	387	387	387	387	387	387	387	387	387	387	387	387	387	387	387	387	387	387	387	387	387	387	387	387	387	387	387	387	387	387	387	387	387	387	387	387
388	388	388	388	388	388	388	388	388	388	388	388	388	388	388	388	388	388	388	388	388	388	388	388	388	388	388	388	388	388	388	388	388	388	388	388	388	388	388	388	388	388	388	388	388	388	388	388	388	388
389	389	389	389	389	389	389	389	389	389	389	389	389	389	389	389	389	389	389	389	389	389	389	389	389	389	389	389	389	389	389	389	389	389	389	389	389	389	389	389	389	389	389	389	389	389	389	389	389	389
390	390	390	390	390	390	390	390	390	390	390	390	390	390	390	390	390	390	390	390	390	390	390	390	390	390	390	390	390	390	390	390	390	390	390	390	390	390	390	390	390	390	390	390	390	390	390	390	390	390
391	391	391	391	391	391	391	391	391	391	391	391	391	391	391	391	391	391	391	391	391	391	391	391	391	391	391	391	391	391	391	391	391	391	391	391	391	391	391	391	391	391	391	391	391	391	391	391	391	391
392	392	392	392	392	392	392	392	392	392	392	392	392	392	392	392	392	392	392	392	392	392	392	392	392	392	392	392	392	392	392	392	392	392	392	392	392	392	392	392	392	392	392	392	392	392	392	392	392	392
393	393	393	393	393	393	393	393	393	393	393	393	393	393	393	393	393	393	393	393	393	393	393	393	393	393	393	393	393	393	393	393	393	393	393	393	393	393	393	393	393	393	393	393	393	393	393	393	393	393
394	394	394	394	394	394	394	394	394	394	394	394	394	394	394	394	394	394	394	394	394	394	394	394	394	394	394	394	394	394	394	394	394	394	394	394	394	394	394	394	394	394	394	394	394	394	394	394	394	394
395	395	395	395	395	395	395	395	395	395	395	395	395	395	395	395	395	395	395	395	395	395	395	395	395	395	395	395	395	395	395	395	395	395	395	395	395	395	395	395	395	395	395	395	395	395	395	395	395	395
396	396	396	396	396	396	396	396	396	396	396	396	396	396	396	396	396	396	396	396	396	396	396	396	396	396	396	396	396	396	396	396	396	396	396	396	396	396	396	396	396	396	396	396	396	396	396	396	396	396
397	397	397	397	397	397	397	397	397	397	397	397	397	397	397	397	397	397	397	397	397	397	397	397	397	397	397	397	397	397	397	397	397	397	397	397	397	397	397	397	397	397	397	397	397	397	397	397	397	397
398	398	398	398	398	398	398	398	398	398	398	398	398	398	398	398	398	398	398	398	398	398	398	398	398	398	398	398	398	398	398	398	398	398	398	398	398	398	398	398	398	398	398	398	398	398	398	398	398	398
399	399	399	399	399	399	399	399	399	399	399	399	399	399	399	399	399	399	399	399	399	399	399	399	399	399	399	399	399	399	399	399	399	399	399	399	399	399	399	399	399	399	399	399	399	399	399	399	399	399
400	400	400	400	400	400	400	400	400	400	400	400	400	400	400	400	400	400	400	400	400	400	400	400	400	400	400	400	400	400	400	400	400	400	400	400	400	400	400	400	400	400	400	400	400	400	400	400	400	400
401	401	401	401	401	401	401	401	401	401	401	401	401	401	401	401	401	401	401	401	401	401	401	401	401	401	401	401	401	401	401	401	401	401	401	401	401	401	401	401	401	401	401	401	401	401	401	401	401	401
402	402	402	402	402	402	402	402	402	402	402	402	402	402	402	402	402	402	402	402	402	402	402	402	402	402	402	402	402	402	402	402	402	402	402	402	402	402	402	402	402	402	402	402	402	402	402	402	402	402
403	403	403	403	403	403	403	403	403	403	403	403	403	403	403	403	403	403	403	403	403	403	403	403	403	403	403	403	403	403	403	403	403	403	403	403	403	403	403	403	403	403	403	403	403	403	403	403	403	403
404	404	404	404	404	404	404	404	404	404	404	404	404	404	404	404	404	404	404	404	404	404	404	404	404	404	404	404	404	404	404	404	404	404	404	404	404	404	404	404	404	404	404	404	404	404	404	404	404	404
405	405	405	405	405	405	405	405	405	405	405	405	405	405	405	405	405	405	405	405	405	405	405	405	405	405	405	405	405	405	405	405	405	405	405	405	405	405	405	405	405	405	405	405	405	405	405	405	405	405
406	406	406	406	406	406	406	406	406	406	406	406	406	406	406	406	406	406	406	406	406	406	406	406	406	406	406	406	406	406	406	406	406	406	406	406	406	406	406	406	406	406	406	406	406	406	406	406	406	406
407	407	407	407	407	407	407	407	407	407	407	407	407	407	407	407	407	407	407	407	407	407	407	407	407	407	407	407	407	407	407	407	407	407	407	407	407	407	407	407	407	407	407	407	407	407	407	407	407	407
408	408	408	408	408	408	408	408	408	408	408	408	408	408	408	408	408	408	408	408	408	408	408	408	408	408	408	408	408	408	408	408	408	408	408	408	408	408	408	408	408	408	408	408	408	408	408	408	408	408
409	409	409	409	409	409	409	409	409	409	409	409	409	409	409	409	409	409	409	409	409	409	409	409	409	409	409	409	409	409	409	409	409	409	409	409	409	409	409	409	409	409	409	409	409	409	409	409	409	409
410	410	410	410	410	410	410	410	410	410	410	410	410	410	410	410	410	410	410	410	410	410	410	410	410	410	410	410	410	410	410	410	410	410	410	410	410	410	410	410	410	410	410	410	410	410	410	410	410	410
411	411	411	411	411	411	411	411	411	411	411	411	411	411	411	411	411	411	411	411	411	411	411	411	411	411	411	411	411	411	411	411	411	411	411	411	411	411	411	411	411	411	411	411	411	411	411	411	411	411
412	412	412	412	412	412	412	412	412	412	412	412	412	412	412	412	412	412	412	412	412	412	412	412	412	412	412	412	412	412	412	412	412	412	412	412	412	412	412	412	412	412	412	412	412	412	412	412	412	412
413	413	413	413	413	413	413	413	413	413	413	413	413	413	413	413	413	413	413	413	413	413	413	413	413	413	413	413	413	413	413	413	413	413	413	413	413	413	413	413	413	413	413	413	413	413	413	413	413	413
414	414	414	414	414	414	414	414	414	414	414	414	414	414	414	414	414	414	414	414	414	414	414	414	414	414	414	414	414	414	414	414	414	414	414	414	414	414	414	414	414	414	414	414	414	414	414	414	414	414
415	415	415	415	415	415	415	415	415	415	415	415	415	415	415	415	415	415	415	415	415	415	415	415	415	415	415	415	415	415	415	415	415	415	415	415	415	415	415	415	415	415	415	415	415	415	415	415	415	415
416	416	416	416	416	416	416	416	416	416	416	416	416	416	416	416	416	416	416	416	416	416	416	416	416	416	416	416	416	416	416	416	416	416	416	416	416	416	416	416	416	416	416	416	416	416	416	416	416	416
417	417	417	417	417	417	417	417	417	417	417	417	417	417	417	417	417	417	417	417	417	417	417	417	417	417	417	417	417	417	417	417	417	417	417	417	417	417	417	417	417	417	417	417	417	417	417	417	417	417
418	418	418	418	418	418	418	418	418	418	418	418	418	418	418	418	418	418	418	418	418	418	418	418	418	418	418	418	418	418	418	418	418	418	418	418	418	418	418	418	418	418	418	418	418	418	418	418	418	418
419	419	419	419	419	419	419	419	419	419	419	419	419	419	419	419	419	419	419	419	419	419	419	419	419	419	419	419	419	419	419	419	419	419	419	419	419	419	419	419	419	419	419	419	419	419	419	419	419	419
420	420	420	420	420	420	420	420	420	420	420	420	420	420	420	420	420	420	420	420	420	420	420	420	420	420	420	420	420	420	420	420	420	420	420	420	420	420	420	420	420	420	420	420	420	420	420	420	420	420
421	421	421	421	421	421	421	421	421	421	421	421	421	421	421	421	421	421	421	421	421	421	421	421	421	421	421	421	421	421	421	421	421	421	421	421	421	421	421	421	421	421	421	421	421	421	421	421	421	421
422	422	422	422	422	422	422	422	422	422	422	422	422	422	422	422	422	422	422	422	422	422	422	422	422	422	422	422	422	422	422	422	422	422	422	422	422	422	422	422	422	422	422	422	422	422	422	422	422	422
423	423	423	423	423	423	423	423	423	423	423	423	423	423	423	423	423	423	423	423	423	423	423	423	423	423	423	423	423	423	423	423	423	423	423	423	423	423	423	423	423	423	423	423	423	423	423	423	423	423
424	424	424	424	424	424	424	424	424	424	424	424	424	424	424	424	424	424	424	424	424	424	424	424	424	424	424	424	424	424	424	424	424	424	424	424	424	424	424	424	424	424	424	424	424	424	424	424	424	424
425	425	425	425	425	425	425	425	425	425	425	425	425	425	425	425	425	425	425	425	425	425	425	425	425	425	425	425	425	425	425	425	425	425	425	425	425	425	425	425	425	425	425	425	425	425	425	425	425	425
426	426	426	426	426	426	426	426	426	426	426	426	426	426	426	426	426	426	426	426	426	426	426	426	426	426	426	426	426	426	426	426	426	426	426	426	426	426	426	426	426	426	426	426	426	426	426	426	426	426
427	427	427	427	427	427	427	427	427	427	427	427	427	427	427	427	427	427	427	427	427	427	427	427	427	427	427	427	427	427	427	427	427	427	427	427	427	427	427	427	427	427	427	427	427	427	427	427	427	427
428	428	428	428	428	428	428	428	428	428	428	428	428	428	428	428	428	428	428	428	428	428	428	428	428	428	428	428	428	428	428	428	428	428	428	428	428	428	428	428	428	428	428	428	428	428	428	428	428	428
429	429	429	429	429	429	429	429	429	429	429	429	429	429	429	429	429	429	429	429	429	429	429	429	429	429	429	429	429	429	429	429	429	429	429	429	429	429	429	429	429	429	429	429	429	429	429	429	429	429
430	430	430	430	430	430	430	430	430	430	430	430	430	430	430	430	430	430	430	430	430	430	430	430	430	430	430	430	430	430	430	430	430	430	430	430	430	430	430	430	430	430	430	430	430	430	430	430	430	430
431	431	431	431	431	431	431	431	431	431	431	431	431	431	431	431	431	431	431	431	431	431	431	431	431	431	431	431	431	431	431	431	431	431	431	431	431	431	431	431	431	431	431	431	431	431	431	431	431	431
432	432	432	432	432	432	432	432	432	432	432	432	432	432	432	432	432	432	432	432	432	432	432	432	432	432	432	432	432	432	432	432	432	432	432	432	432	432	432	432	432	432	432	432	432	432	432	432	432	432
433	433	433	433	433	433	433	433	433	433	433	433	433	433	433	433	433	433	433	433	433	433	433	433	433	433	433	433	433	433	433	433	433	433	433	433	433	433	433	433	433	433	433	433	433	433	433	433	433	433
434	434	434	434	434	434	434	434	434	434	434	434	434	434	434	434	434	434	434	434	434	434	434	434	434	434	434	434	434	434	434	434	434	434	434	434	434	434	434	434	434	434	434	434	434	434	434	434	434	434
435	435	435	435	435	435	435	435	435	435	435	435	435	435	435	435	435	435	435	435	435	435	435	435	435	435	435	435	435	435	435	435	435	435	435	435	435	435	435	435	435	435	435	435	435	435	435	435	435	435
436	436	436	436	436	436	436	436	436	436	436	436	436	436	436	436	436	436	436	436	436	436	436	436	436	436	436	436	436	436	436	436	436	436	436	436	436	436	436	436	436	436	436	436	436	436	436	436	436	436
437	437	437	437	437	437	437	437	437	437	437	437	437	437	437	437	437	437	437	437	437	437	437	437	437	437	437	437	437	437	437	437	437	437	437	437	437	437	437	437	437	437	437	437	437	437	437	437	437	437
438	438	438	438	438	438	438	438	438	438	438	438	438	438	438	438	438	438	438	438	438	438	438	438	438	438	438	438	438	438	438	438	438	438	438	438	438	438	438	438	438	438	438	438	438	438	438	438	438	438
439	439	439	439	439	439	439	439	439	439	439	439	439	439	439	439	439	439	439	439	439	439	439	439	439	439	439	439	439	439	439	439	439	439	439	439	439	439	439	439	439	439	439	439	439	439	439	439	439	439
440	440	440	440	440	440	440	440	440	440	440	440	440	440	440	440	440	440	440	440	440	440	440	440	440	440	440	440	440	440	440	440	440	440	440	440	440	440	440	440	440	440	440	440	440	440	440	440	440	440
441	441	441	441	441	441	441	441	441	441	441	441	441	441	441	441	441	441	441	441	441	441	441	441	441	441	441	441	441	441	441	441	441	441	441	441	441	441	441	441	441	441	441	441	441	441	441	441	441	441
442	442	442	442	442	442	442	442	442	442	442	442	442	442	442	442	442	442	442	442	442	442	442	442	442	442	442	442	442	442	442	442	442	442	442	442	442	442	442	442	442	442	442	442	442	442	442	442	442	442
443	443	443	443	443	443	443	443	443	443	443	443	443	443	443	443	443	443	443	443	443	443	443	443	443	443	443	443	443	443	443	443	443	443	443	443	443	443	443	443	443	443	443	443	443	443	443	443	443	443
444	444	444	444	444	444	444	444	444	444	444	444	444	444	444	444	444	444	444	444	444	444	444	444	444	444	444	444	444	444	444	444	444	444	444	444	444	444	444	444	444	444	444	444	444	444	444	444	444	444
445	445	445	445	445	445	445	445	445	445	445	445	445	445	445	445	445	445	445	445	445	445	445	445	445	445	445	445	445	445	445	445	445	445	445	445	445	445	445	445	445	445	445	445	445	445	445	445	445	445
446	446	446	446	446	446	446	446	446	446	446	446	446	446	446	446	446	446	446	446	446	446	446	446	446	446	446	446	446	446	446	446	446	446	446	446	446	446	446	446	446	446	446	446	446	446	446	446	446	446
447	447	447	447	447	447	447	447	447	447	447	447	447	447	447	447	447	447	447	447	447	447	447	447	447	447	447	447	447	447	447	447	447	447	447	447	447	447	447	447	447	447	447	447	447	447	447	447	447	447
448	448	448	448	448	448	448	448	448	448	448	448	448	448	448	448	448	448	448	448	448	448	448	448	448	448	448	448	448	448	448	448	448	448	448	448	448	448	448	448	448	448	448	448	448	448	448	448	448	448
449	449	449	449	449	449	449	449	449	449	449	449	449	449	449	449	449	449	449	449	449	449	449	449	449	449	449	449	449	449	449	449	449	449	449	449	449	449	449	449	449	449	449	449	449	449	449	449	449	449
450	450	450	450	450	450	450	450	450	450	450	450	450	450	450	450	450	450	450	450	450	450	450	450	450	450	450	450	450	450	450	450	450	450	450	450	450	450	450	450	450	450	450	450	450	450	450	450	450	450
451	451	451	451	451	451	451	451	451	451	451	451	451	451	451	451	451	451	451	451	451	451	451	451	451	451	451	451	451	451	451	451	451	451	451	451	451	451	451	451	451	451	451	451	451	451	451	451	451	451
452	452	452	452	452	452	452	452	452	452	452	452	452	452	452	452	452	452	452	452	452	452	452	452	452	452	452	452	452	452	452	452	452	452	452	452	452	452	452	452	452	452	452	452	452	452	452	452	452	452
453	453	453	453	453	453	453	453	453	453	453	453	453	453	453	453	453	453	453	453	453	453	453	453	453	453	453	453	453	453	453	453	453	453	453	453	453	453	453	453	453	453	453	453	453	453	453	453	453	453
454	454	454	454	454	454	454	454	454	454	454	454	454	454	454	454	454	454	454	454	454	454	454	454	454	454	454	454	454	454	454	454	454	454	454	454	454	454	454	454	454	454	454	454	454	454	454	454	454	454
455	455	455	455	455	455	455	455	455	455	455	455	455	455	455	455	455	455	455	455	455	455	455	455	455	455	455	455	455	455	455	455	455	455	455	455	455	455	455	455	455	455	455	455	455	455	455	455	455	455
456	456	456	456	456	456	456	456	456	456	456	456	456	456	456	456	456	456	456	456	456	456	456	456	456	456	456	456	456	456	456	456	456	456	456	456	456	456	456	456	456	456	456	456	456	456	456	456	456	456
457	457	457	457	457	457	457	457	457	457	457	457	457	457	457	457	457	457	457	457	457	457	457	457	457	457	457	457	457	457	457	457	457	457	457	457	457	457	457	457	457	457	457	457	457	457	457	457	457	457
458	458	458	458	458	458	458	458	458	458	458	458	458	458	458	458	458	458	458	458	458	458	458	458	458	458	458	458	458	458	458	458	458	458	458	458	458	458	458	458	458	458	458	458	458	458	458	458	458	458
459	459	459	459	459	459	459	459	459	459	459	459	459	459	459	459	459	459	459	459	459	459	459	459	459	459	459	459	459	459	459	459	459	459	459	459	459	459	459	459	459	459	459	459	459	459	459	459	459	459
460	460	460	460	460	460	460	460	460	460	460	460	460	460	460	460	460	460	460	460	460	460	460	460	460	460	460	460	460	460	460	460	460	460	460	460	460	460	460	460	460	460	460	460	460	460	460	460	460	460
461	461	461	461	461	461	461	461	461	461	461	461	461	461	461	461	461	461	461	461	461	461	461	461	461	461	461	461	461	461	461	461	461	461	461	461	461	461	461	461	461	461	461	461	461	461	461	461	461	461
462	462	462	462	462	462	462	462	462	462	462	462	462	462	462	462	462	462	462	462	462	462	462	462	462	462	462	462	462	462	462	462	462	462	462	462	462	462	462	462	462	462	462	462	462	462	462	462	462	462
463	463	463	463	463	463	463	463	463	463	463	463	463	463	463	463	463	463	463	463	463	463	463	463	463	463	463	463	463	463	463	463	463	463	463	463	463	463	463	463	463	463	463	463	463	463	463	463	463	463
464	464	464	464	464	464	464	464	464	464	464	464	464	464	464	464	464	464	464	464	464	464	464	464	464	464	464	464	464	464	464	464	464	464	464	464	464	464	464	464	464	464	464	464	464	464	464	464	464	464
465	465	465	465	465	465	465	465	465	465	465	465	465	465	465	465	465	465	465	465	465	465	465	465	465	465	465	465	465	465	465	465	465	465	465	465	465	465	465	465	465	465	465	465	465	465	465	465	465	465
466	466	466	466	466	466	466	466	466	466	466	466	466	466	466	466	466	466	466	466	466	466	466	466	466	466	466	466	466	466	466	466	466	466	466	466	466	466	466	466	466	466	466	466	466	466	466	466	466	466
467	467	467	467	467	467	467	467	467	467	467	467	467	467	467	467	467	467	467	467	467	467	467	467	467	467	467	467	467	467	467	467	467	467	467	467	467	467	467	467	467	467	467	467	467	467	467	467	467	467
468	468	468	468	468	468	468	468	468	468	468	468	468	468	468	468	468	468	468	468	468	468	468	468	468	468	468	468	468	468	468	468	468	468	468	468	468	468	468	468	468	468	468	468	468	468	468	468	468	468
469	469	469	469	469	469	469	469	469	469	469	469	469	469	469	469	469	469	469	469	469	469	469	469	469	469	469	469	469	469	469	469	469	469	469	469	469	469	469	469	469	469	469	469	469	469	469	469	469	469
470	470	470	470	470	470	470	470	470	470	470	470	470	470	470	470	470	470	470	470	470	470	470	470	470	470	470	470	470	470	470	470	470	470	470	470	470	470	470	470	470	470	470	470	470	470	470	470	470	470
471	471	471	471	471	471	471	471	471	471	471	471	471	471	471	471	471	471	471	471	471	471	471	471	471	471	471	471	471	471	471	471	471	471	471	471	471	471	471	471	471	471	471	471	471	471	471	471	471	471
472	472	472	472	472	472	472	472	472	472	472	472	472	472	472	472	472	472	472	472	472	472	472	472	472	472	472	472	472	472	472	472	472	472	472	472	472	472	472	472	472	472	472	472	472	472	472	472	472	472
473	473	473	473	473	473	473	473	473	473	473	473	473	473	473	473	473	473	473	473	473	473	473	473	473	473	473	473	473	473	473	473	473	473	473	473	473	473	473	473	473	473	473	473	473	473	473	473	473	473
474	474	474	474	474	474	474	474	474	474	474	474	474	474	474	474	474	474	474	474	474	474	474	474	474	474	474	474	474	474	474	474	474	474	474	474	474	474	474	474	474	474	474	474	474	474	474	474	474	474
475	475	475	475	475	475	475	475	475	475	475	475	475	475	475	475	475	475	475	475	475	475	475	475	475	475	475	475	475	475	475	475	475	475	475	475	475	475	475	475	475	475	475	475	475	475	475	475	475	475
476	476	476	476	476	476	476	476	476	476	476	476	476	476	476	476	476	476	476	476	476	476	476	476	476	476	476	476	476	476	476	476	476	476	476	476	476	476	476	476	476	476	476	476	476	476	476	476	476	476
477	477	477	477	477	477	477	477	477	477	477	477	477	477	477	477	477	477	477	477	477	477	477	477	477	477	477	477	477	477	477	477	477	477	477	477	477	477	477	477	477	477	477	477	477	477	477	477	477	477
478	478	478	478	478	478	478	478	478	478	478	478	478	478	478	478	478	478	478	478	478	478	478	478	478	478	478	478	478	478	478	478	478	478	478	478	478	478	478	478	478	478	478	478	478	478	478	478	478	478
479	479	479	479	479	479	479	479	479	479	479	479	479	479	479	479	479	479	479	479	479	479	479	479	479	479	479	479	479	479	479	479	479	479	479	479	479	479	479	479	479	479	479	479	479	479	479	479	479	479
480	480	480	480	480	480	480	480	480	480	480	480	480	480	480	480	480	480	480	480	480	480	480	480	480	480	480	480	480	480	480	480	480	480	480	480	480	480	480	480	480	480	480	480	480	480	480	480	480	480
481	481	481	481	481	481	481	481	481	481	481	481	481	481	481	481	481	481	481	481	481	481	481	481	481	481	481	481	481	481	481	481	481	481	481	481	481	481	481	481	481	481	481	481	481	481	481	481	481	481
482	482	482	482	482	482	482	482	482	482	482	482	482	482	482	482	482	482	482	482	482	482	482	482	482	482	482	482	482	482	482	482	482	482	482	482	482	482	482	482	482	482	482	482	482	482	482	482	482	482
483	483	483	483	483	483	483	483	483	483	483	483	483	483	483	483	483	483	483	483	483	483	483	483	483	483	483	483	483	483	483	483	483	483	483	483	483	483	483	483	483	483	483	483	483	483	483	483	483	483
484	484	484	484	484	484	484	484	484	484	484	484	484	484	484	484	484	484	484	484	484	484	484	484	484	484	484	484	484	484	484	484	484	484	484	484	484	484	484	484	484	484	484	484	484	484	484	484	484	484
485	485	485	485	485	485	485	485	485	485	485	485	485	485	485	485	485	485	485	485	485	485	485	485	485	485	485	485	485	485	485	485	485	485	485	485	485	485	485	485	485	485	485	485	485	485	485	485	485	485
486	486	486	486	486	486	486	486	486	486	486	486	486	486	486	486	486	486	486	486	486	486	486	486	486	486	486	486	486	486	486	486	486	486	486	486	486	486	486	486	486	486	486	486	486	486	486	486	486	486
487	487	487	487	487	487	487	487	487	487	487	487	487	487	487	487	487	487	487	487	487	487	487	487	487	487	487	487	487	487	487	487	487	487	487	487	487	487	487	487	487	487	487	487	487	487	487	487	487	487
488	488	488	488	488	488	488	488	488	488	488	488	488	488	488	488	488	488	488	488	488	488	488	488	488	488	488	488	488	488	488	488	488	488	488	488	488	488	488	488	488	488	488	488	488	488	488	488	488	488
489	489	489	489	489	489	489	489	489	489	489	489	489	489	489	489	489	489	489	489	489	489	489	489	489	489	489	489	489	489	489	489	489	489	489	489	489	489	489	489	489	489	489	489	489	489	489	489	489	489
490	490	490	490	490	490	490	490	490	490	490	490	490	490	490	490	490	490	490	490	490	490	490	490	490	490	490	490	490	490	490	490	490	490	490	490	490	490	490	490	490	490	490	490	490	490	490	490	490	490
491	491	491	491	491	491	491	491	491	491	491	491	491	491	491	491	491	491	491	491	491	491	491	491	491	491	491	491	491	491	491	491	491	491	491	491	491	491	491	491	491	491	491	491	491	491	491	491	491	491
492	492	492	492	492	492	492	492	492	492	492	492	492	492	492	492	492	492	492	492	492	492	492	492	492	492	492	492	492	492	492	492	492	492	492	492	492	492	492	492	492	492	492	492	492	492	492	492	492	492
493	493	493	493	493	493	493	493	493	493	493	493	493	493	493	493	493	493	493	493	493	493	493	493	493	493	493	493	493	493	493	493	493	493	493	493	493	493	493	493	493	493	493	493	493	493	493	493	493	493
494	494	494	494	494	494	494	494	494	494	494	494	494	494	494	494	494	494	494	494	494	494	494	494	494	494	494	494	494	494	494	494	494	494	494	494	494	494	494	494	494	494	494	494	494	494	494	494	494	494
495	495	495	495	495	495	495	495	495	495	495	495	495	495	495	495	495	495	495	495	495	495	495	495	495	495	495	495	495	495	495	495	495	495	495	495	495	495	495	495	495	495	495	495	495	495	495	495	495	495
496	496	496	496	496	496	496	496	496	496	496	496	496	496	496	496	496	496	496	496	496	496	496	496	496	496	496	496	496	496	496	496	496	496	496	496	496	496	496	496	496	496	496	496	496	496	496	496	496	496
497	497	497	497	497	497	497	497	497	497	497	497	497	497	497	497	497	497	497	497	497	497	497	497	497	497	497	497	497	497	497	497	497	497	497	497	497	497	497	497	497	497	497	497	497	497	497	497	497	497
498	498	498	498	498	498	498	498	498	498	498	498	498	498	498	498	498	498	498	498	498	498	498	498	498	498	498	498	498	498	498	498	498	498	498	498	498	498	498	498	498	498	498	498	498	498	498	498	498	498
499	499	499	499	499	499	499	499	499	499	499	499	499	499	499	499	499	499	499	499	499	499	499	499	499	499	499	499	499	499	499	499	499	499	499	499	499	499	499	499	499	499	499	499	499	499	499	499	499	499
500	500	500	500	500	500	500	500	500	500	500	500	500	500	500	500	500	500	500	500	500	500	500	500	500	500	500	500	500	500	500	500	500	500	500	500	500	500	500	500	500	500	500	500	500	500	500	500	500	500
501	501	501	501	501	501	501	501	501	501	501	501	501	501	501	501	501	501	501	501	501	501	501	501	501	501	501	501	501	501	501	501	501	501	501	501	501	501	501	501	501	501	501	501	501	501	501	501	501	501
502	502	502	502	502	502	502	502	502	502	502	502	502	502	502	502	502	502	502	502	502	502	502	502	502	502	502	502	502	502	502	502	502	502	502	502	502	502	502	502	502	502	502	502	502	502	502	502	502	502
503	503	503	503	503	503	503	503	503	503	503	503	503	503	503	503	503	503	503	503	503	503	503	503	503	503	503	503	503	503	503	503	503	503	503	503	503	503	503	503	503	503	503	503	503	503	503	503	503	503
504	504	504	504	504	504	504	504	504	504	504	504	504	504	504	504	504	504	504	504	504	504	504	504	504	504	504	504	504	504	504	504	504	504	504	504	504	504	504	504	504	504	504	504	504	504	504	504	504	504
505	505	505	505	505	505	505	505	505	505	505	505	505	505	505	505	505	505	505	505	505	505	505	505	505	505	505	505	505	505	505	505	505	505	505	505	505	505	505	505	505	505	505	505	505	505	505	505	505	505
506	506	506	506	506	506	506	506	506	506	506	506	506	506	506	506	506	506	506	506	506	506	506	506	506	506	506	506	506	506	506	506	506	506	506	506	506	506	506	506	506	506	506	506	506	506	506	506	506	506
507	507	507	507	507	507	507	507	507	507	507	507	507	507	507	507	507	507	507	507	507	507	507	507	507	507	507	507	507	507	507	507	507	507	507	507	507	507	507	507	507	507	507	507	507	507	507	507	507	507
508	508	508	508	508	508	508	508	508	508	508	508	508	508	508	508	508	508	508	508	508	508	508	508	508	508	508	508	508	508	508	508	508	508	508	508	508	508	508	508	508	508	508	508	508	508	508	508	508	508
509	509	509	509	509	509	509	509	509	509	509	509	509	509	509	509	509	509	509	509	509	509	509	509	509	509	509	509	509	509	509	509	509	509	509	509	509	509	509	509	509	509	509	509	509	509	509	509	509	509
510	510	510	510	510	510	510	510	510	510	510	510	510	510	510	510	510	510	510	510	510	510	510	510	510	510	510	510	510	510	510	510	510	510	510	510	510	510	510	510	510	510	510	510	510	510	510	510	510	510
511	511	511	511	511	511	511	511	511	511	511	511	511	511	511	511	511	511	511	511	511	511	511	511	511	511	511	511	511	511	511	511	511	511	511	511	511	511	511	511	511	511	511	511	511	511	511	511	511	511
512	512	512	512	512	512	512	512	512	512	512	512	512	512	512	512	512	512	512	512	512	512	512	512	512	512	512	512	512	512	512	512	512	512	512	512	512	512	512	512	512	512	512	512	512	512	512	512	512	512
513	513	513	513	513	513	513	513	513	513	513	513	513	513	513	513	513	513	513	513	513	513	513	513	513	513	513	513	513	513	513	513	513	513	513	513	513	513	513	513	513	513	513	513	513	513	513	513	513	513
514	514	514	514	514	514	514	514	514	514	514	514	514	514	514	514	514	514	514	514	514	514	514	514	514	514	514	514	514	514	514	514	514	514	514	514	514	514	514	514	514	514	514	514	514	514	514	514	514	514
515	515	515	515	515	515	515	515	515	515	515	515	515	515	515	515	515	515	515	515	515	515	515	515	515	515	515	515	515	515	515	515	515	515	515	515	515	515	515	515	515	515	515	515	515	515	515	515	515	515
516	516	516	516	516	516	516	516	516	516	516	516	516	516	516	516	516	516	516	516	516	516	516	516	516	516	516	516	516	516	516	516	516	516	516	516	516	516	516	516	516	516	516	516	516	516	516	516	516	516
517	517	517	517	517	517	517	517	517	517	517	517	517	517	517	517	517	517	517	517	517	517	517	517	517	517	517	517	517	517	517	517	517	517	517	517	517	517	517	517	517	517	517	517	517	517	517	517	517	517
518	518	518	518	518	518	518	518	518	518	518	518	518	518	518	518	518	518	518	518	518	518	518	518	518	518	518	518	518	518	518	518	518	518	518	518	518	518	518	518	518	518	518	518	518	518	518	518	518	518
519	519	519	519	519	519	519	519	519	519	519	519	519	519	519	519	519	519	519	519	519	519	519	519	519	519	519	519	519	519	519	519	519	519	519	519	519	519	519	519	519	519	519	519	519	519	519	519	519	519
520	520	520	520	520	520	520	520	520	520	520	520	520	520	520	520	520	520	520	520	520	520	520	520	520	520	520	520	520	520	520	520	520	520	520	520	520	520	520	520	520	520	520	520	520	520	520	520	520	520
521	521	521	521	521	521	521	521	521	521	521	521	521	521	521	521	521	521	521	521	521	521	521	521	521	521	521	521	521	521	521	521	521	521	521	521	521	521	521	521	521	521	521	521	521	521	521	521	521	521
522	522	522	522	522	522	522	522	522	522	522	522	522	522	522	522	522	522	522	522	522	522	522	522	522	522	522	522	522	522	522	522	522	522	522	522	522	522	522	522	522	522	522	522	522	522	522	522	522	522
523	523	523	523	523	523	523	523	523	523	523	523	523	523	523	523	523	523	523	523	523	523	523	523	523	523	523	523	523	523	523	523	523	523	523	523	523	523	523	523	523	523	523	523	523	523	523	523	523	523
524	524	524	524	524	524	524	524	524	524	524	524	524	524	524	524	524	524	524	524	524	524	524	524	524	524	524	524	524	524	524	524	524	524	524	524	524	524	524	524	524	524	524	524	524	524	524	524	524	524
525	525	525	525	525	525	525	525	525	525	525	525	525	525	525	525	525	525	525	525	525	525	525	525	525	525	525	525	525	525	525	525	525	525	525	525	525	525	525	525	525	525	525	525	525	525	525	525	525	525
526	526	526	526	526	526	526	526	526	526	526	526	526	526	526	526	526	526	526	526	526	526	526	526	526	526	526	526	526	526	526	526	526	526	526	526	526	526	526	526	526	526	526	526	526	526	526	526	526	526
527	527	527	527	527	527	527	527	527	527	527	527	527	527	527	527	527	527	527	527	527	527	527	527	527	527	527	527	527	527	527	527	527	527	527	527	527	527	527	527	527	527	527	527	527	527	527	527	527	527
528	528	528	528	528	528	528	528	528	528	528	528	528	528	528	528	528	528	528	528	528	528	528	528	528	528	528	528	528	528	528	528	528	528	528	528	528	528	528	528	528	528	528	528	528	528	528	528	528	528
529	529	529	529	529	529	529	529	529	529	529	529	529	529	529	529	529	529	529	529	529	529	529	529	529	529	529	529	529	529	529	529	529	529	529	529	529	529	529	529	529	529	529	529	529	529	529	529	529	529
530	530	530	530	530	530	530	530	530	530	530	530	530	530	530	530	530	530	530	530	530	530	530	530	530	530	530	530	530	530	530	530	530	530	530	530	530	530	530	530	530	530	530	530	530	530	530	530	530	530
531	531	531	531	531	531	531	531	531	531	531	531	531	531	531	531	531	531	531	531	531	531	531	531	531	531	531	531	531	531	531	531	531	531	531	531	531	531	531	531	531	531	531	531	531	531	531	531	531	531
532	532	532	532	532	532	532	532	532	532	532	532	532	532	532	532	532	532	532	532	532	532	532	532	532	532	532	532	532	532	532	532	532	532	532	532	532	532	532	532	532	532	532	532	532	532	532	532	532	532
533	533	533	533	533	533	533	533	533	533	533	533	533	533	533	533	533	533	533	533	533	533	533	533	533	533	533	533	533	533	533	533	533	533	533	533	533	533	533	533	533	533	533	533	533	533	533	533	533	533
534	534	534	534	534	534	534	534	534	534	534	534	534	534	534	534	534	534	534	534	534	534	534	534	534	534	534	534	534	534	534	534	534	534	534	534	534	534	534	534	534	534	534	534	534	534	534	534	534	534
535	535	535	535	535	535	535	535	535	535	535	535	535	535	535	535	535	535	535	535	535	535	535	535	535	535	535	535	535	535	535	535	535	535	535	535	535	535	535	535	535	535	535	535	535	535	535	535	535	535
536	536	536	536	536	536	536	536	536	536	536	536	536	536	536	536	536	536	536	536	536	536	536	536	536	536	536	536	536	536	536	536	536	536	536	536	536	536	536	536	536	536	536	536	536	536	536	536	536	536
537	537	537	537	537	537	537	537	537	537	537	537	537	537	537	537	537	537	537	537	537	537	537	537	537	537	537	537	537	537	537	537	537	537	537	537	537	537	537	537	537	537	537	537	537	537	537	537	537	537
538	538	538	538	538	538	538	538	538	538	538	538	538	538	538	538	538	538	538	538	538	538	538	538	538	538	538	538	538	538	538	538	538	538	538	538	538	538	538	538	538	538	538	538	538	538	538	538	538	538
539	539	539	539	539	539	539	539	539	539	539	539	539	539	539	539	539	539	539	539	539	539	539	539	539	539	539	539	539	539	539	539	539	539	539	539	539	539	539	539	539	539	539	539	539	539	539	539	539	539
540	540	540	540	540	540	540	540	540	540	540	540	540	540	540	540	540	540	540	540	540	540	540	540	540	540	540	540	540	540	540	540	540	540	540	540	540	540	540	540	540	540	540	540	540	540	540	540	540	540
541	541	541	541	541	541	541	541	541	541	541	541	541	541	541	541	541	541	541	541	541	541	541	541	541	541	541	541	541	541	541	541	541	541	541	541	541	541	541	541	541	541	541	541	541	541	541	541	541	541
542	542	542	542	542	542	542	542	542	542	542	542	542	542	542	542	542	542	542	542	542	542	542	542	542	542	542	542	542	542	542	542	542	542	542	542	542	542	542	542	542	542	542	542	542	542	542	542	542	542
543	543	543	543	543	543	543	543	543	543	543	543	543	543	543	543	543	543	543	543	543	543	543	543	543	543	543	543	543	543	543	543	543	543	543	543	543	543	543	543	543	543	543	543	543	543	543	543	543	543
544	544	544	544	544	544	544	544	544	544	544	544	544	544	544	544	544	544	544	544	544	544	544	544	544	544	544	544	544	544	544	544	544	544	544	544	544	544	544	544	544	544	544	544	544	544	544	544	544	544
545	545	545	545	545	545	545	545	545	545	545	545	545	545	545	545	545	545	545	545	545	545	545	545	545	545	545	545	545	545	545	545	545	545	545	545	545	545	545	545	545	545	545	545	545	545	545	545	545	545
546	546	546	546	546	546	546	546	546	546	546	546	546	546	546	546	546	546	546	546	546	546	546	546	546	546	546	546	546	546	546	546	546	546	546	546	546	546	546	546	546	546	546	546	546	546	546	546	546	546
547	547	547	547	547	547	547	547	547	547	547	547	547	547	547	547	547	547	547	547	547	547	547	547	547	547	547	547	547	547	547	547	547	547	547	547	547	547	547	547	547	547	547	547	547	547	547	547	547	547
548	548	548	548	548	548	548	548	548	548	548	548	548	548	548	548	548	548	548	548	548	548	548	548	548	548	548	548	548	548	548	548	548	548	548	548	548	548	548	548	548	548	548	548	548	548	548	548	548	548
549	549	549	549	549	549	549	549	549	549	549	549	549	549	549	549	549	549	549	549	549	549	549	549	549	549	549	549	549	549	549	549	549	549	549	549	549	549	549	549	549	549	549	549	549	549	549	549	549	549
550	550	550	550	550	550	550	550	550	550	550	550	550	550	550	550	550	550	550	550	550	550	550	550	550	550	550	550	550	550	550	550	550	550	550	550	550	550	550	550	550	550	550	550	550	550	550	550	550	550
551	551	551	551	551	551	551	551	551	551	551	551	551	551	551	551	551	551	551	551	551	551	551	551	551	551	551	551	551	551	551	551	551	551	551	551	551	551	551	551	551	551	551	551	551	551	551	551	551	551
552	552	552	552	552	552	552	552	552	552	552	552	552	552	552	552	552	552	552	552	552	552	552	552	552	552	552	552	552	552	552	552	552	552	552	552	552	552	552	552	552	552	552	552	552	552	552	552	552	552
553	553	553	553	553	553	553	553	553	553	553	553	553	553	553	553	553	553	553	553	553	553	553	553	553	553	553	553	553	553	553	553	553	553	553	553	553	553	553	553	553	553	553	553	553	553	553	553	553	553
554	554	554	554	554	554	554	554	554	554	554	554	554	554	554	554	554	554	554	554	554	554	554	554	554	554	554	554	554	554	554	554	554	554	554	554	554	554	554	554	554	554	554	554	554	554	554	554	554	554
555	555	555	555	555	555	555	555	555	555	555	555	555	555	555	555	555	555	555	555	555	555	555	555	555	555	555	555	555	555	555	555	555	555	555	555	555	555	555	555	555	555	555	555	555	555	555	555	555	555
556	556	556	556	556	556	556	556	556	556	556	556	556	556	556	556	556	556	556	556	556	556	556	556	556	556	556	556	556	556	556	556	556	556	556	556	556	556	556	556	556	556	556	556	556	556	556	556	556	556
557	557	557	557	557	557	557	557	557	557	557	557	557	557	557	557	557	557	557	557	557	557	557	557	557	557	557	557	557	557	557	557	557	557	557	557	557	557	557	557	557	557	557	557	557	557	557	557	557	557
558	558	558	558	558	558	558	558	558	558	558	558	558	558	558	558	558	558	558	558	558	558	558	558	558	558	558	558	558	558	558	558	558	558	558	558	558	558	558	558	558	558	558	558	558	558	558	558	558	558
559	559	559	559	559	559	559	559	559	559	559	559	559	559	559	559	559	559	559	559	559	559	559	559	559	559	559	559	559	559	559	559	559	559	559	559	559	559	559	559	559	559	559	559	559	559	559	559	559	559
560	560	560	560	560	560	560	560	560	560	560	560	560	560	560	560	560	560	560	560	560	560	560	560	560	560	560	560	560	560	560	560	560	560	560	560	560	560	560	560	560	560	560	560	560	560	560	560	560	560
561	561	561	561	561	561	561	561	561	561	561	561	561	561	561	561	561	561	561	561	561	561	561	561	561	561	561	561	561	561	561	561	561	561	561	561	561	561	561	561	561	561	561	561	561	561	561	561	561	561
562	562	562	562	562	562	562	562	562	562	562	562	562	562	562	562	562	562	562	562	562	562	562	562	562	562	562	562	562	562	562	562	562	562	562	562	562	562	562	562	562	562	562	562	562	562	562	562	562	562
563	563	563	563	563	563	563	563	563	563	563	563	563	563	563	563	563	563	563	563	563	563	563	563	563	563	563	563	563	563	563	563	563	563	563	563	563	563	563	563	563	563	563	563	563	563	563	563	563	563
564	564	564	564	564	564	564	564	564	564	564	564	564	564	564	564	564	564	564	564	564	564	564	564	564	564	564	564	564	564	564	564	564	564	564	564	564	564	564	564	564	564	564	564	564	564	564	564	564	564
565	565	565	565	565	565	565	565	565	565	565	565	565	565	565	565	565	565	565	565	565	565	565	565	565	565	565	565	565	565	565	565	565	565	565	565	565	565	565	565	565	565	565	565	565	565	565	565	565	565
566	566	566	566	566	566	566	566	566	566	566	566	566	566	566	566	566	566	566	566	566	566	566	566	566	566	566	566	566	566	566	566	566	566	566	566	566	566	566	566	566	566	566	566	566	566	566	566	566	566
567	567	567	567	567	567	567	567	567	567	567	567	567	567	567	567	567	567	567	567	567	567	567	567	567	567	567	567	567	567	567	567	567	567	567	567	567	567	567	567	567	567	567	567	567	567	567	567	567	567
568	568	568	568	568	568	568	568	568	568	568	568	568	568	568	568	568	568	568	568	568	568	568	568	568	568	568	568	568	568	568	568	568	568	568	568	568	568	568	568	568	568	568	568	568	568	568	568	568	568
569	569	569	569	569	569	569	569	569	569	569	569	569	569	569	569	569	569	569	569	569	569	569	569	569	569	569	569	569	569	569	569	569	569	569	569	569	569	569	569	569	569	569	569	569	569	569	569	569	569
570	570	570	570	570	570	570	570	570	570	570	570	570	570	570	570	570	570	570	570	570	570	570	570	570	570	570	570	570	570	570	570	570	570	570	570	570	570	570	570	570	570	570	570	570	570	570	570	570	570
571	571	571	571	571	571	571	571	571	571	571	571	571	571	571	571	571	571	571	571	571	571	571	571	571	571	571	571	571	571	571	571	571	571	571	571	571	571	571	571	571	571	571	571	571	571	571	571	571	571
572	572	572	572	572	572	572	572	572	572	572	572	572	572	572	572	572	572	572	572	572	572	572	572	572	572	572	572	572	572	572	572	572	572	572	572	572	572	572	572	572	572	572	572	572	572	572	572	572	572
573	573	573	573	573	573	573	573	573	573	573	573	573	573	573	573	573	573	573	573	573	573	573	573	573	573	573	573	573	573	573	573	573	573	573	573	573	573	573	573	573	573	573	573	573	573	573	573	573	573
574	574	574	574	574	574	574	574	574	574	574	574	574	574	574	574	574	574	574	574	574	574	574	574	574	574	574	574	574	574	574	574	574	574	574	574	574	574	574	574	574	574	574	574	574	574	574	574	574	574
575	575	575	575	575	575	575	575	575	575	575	575	575	575	575	575	575	575	575	575	575	575	575	575	575	575	575	575	575	575	575	575	575	575	575	575	575	575	575	575	575	575	575	575	575	575	575	575	575	575
576	576	576	576	576	576	576	576	576	576	576	576	576	576	576	576	576	576	576	576	576	576	576	576	576	576	576	576	576	576	576	576	576	576	576	576	576	576	576	576	576	576	576	576	576	576	576	576	576	576
577	577	577	577	577	577	577	577	577	577	577	577	577	577	577	577	577	577	577	577	577	577	577	577	577	577	577	577	577	577	577	577	577	577	577	577	577	577	577	577	577	577	577	577	577	577	577	577	577	577
578	578	578	578	578	578	578	578	578	578	578	578	578	578	578	578	578	578	578	578	578	578	578	578	578	578	578	578	578	578	578	578	578	578	578	578	578	578	578	578	578	578	578	578	578	578	578	578	578	578
579	579	579	579	579	579	579	579	579	579	579	579	579	579	579	579	579	579	579	579	579	579	579	579	579	579	579	579	579	579	579	579	579	579	579	579	579	579	579	579	579	579	579	579	579	579	579	579	579	579
580	580	580	580	580	580	580	580	580	580	580	580	580	580	580	580	580	580	580	580	580	580	580	580	580	580	580	580	580	580	580	580	580	580	580	580	580	580	580	580	580	580	580	580	580	580	580	580	580	580
581	581	581	581	581	581	581	581	581	581	581	581	581	581	581	581	581	581	581	581	581	581	581	581	581	581	581	581	581	581	581	581	581	581	581	581	581	581	581	581	581	581	581	581	581	581	581	581	581	581
582	582	582	582	582	582	582	582	582	582	582	582	582	582	582	582	582	582	582	582	582	582	582	582	582	582	582	582	582	582	582	582	582	582	582	582	582	582	582	582	582	582	582	582	582	582	582	582	582	582
583	583	583	583	583	583	583	583	583	583	583	583	583	583	583	583	583	583	583	583	583	583	583	583	583	583	583	583	583	583	583	583	583	583	583	583	583	583	583	583	583	583	583	583	583	583	583	583	583	583
584	584	584	584	584	584	584	584	584	584	584	584	584	584	584	584	584	584	584	584	584	584	584	584	584	584	584	584	584	584	584	584	584	584	584	584	584	584	584	584	584	584	584	584	584	584	584	584	584	584
585	585	585	585	585	585	585	585	585	585	585	585	585	585	585	585	585	585	585	585	585	585	585	585	585	585	585	585	585	585	585	585	585	585	585	585	585	585	585	585	585	585	585	585	585	585	585	585	585	585
586	586	586	586	586	586	586	586	586	586	586	586	586	586	586	586	586	586	586	586	586	586	586	586	586	586	586	586	586	586	586	586	586	586	586	586	586	586	586	586	586	586	586	586	586	586	586	586	586	586
587	587	587	587	587	587	587	587	587	587	587	587	587	587	587	587	587	587	587	587	587	587	587	587	587	587	587	587	587	587	587	587	587	587	587	587	587	587	587	587	587	587	587	587	587	587	587	587	587	587
588	588	588	588	588	588	588	588	588	588	588	588	588	588	588	588	588	588	588	588	588	588	588	588	588	588	588	588	588	588	588	588	588	588	588	588	588	588	588	588	588	588	588	588	588	588	588	588	588	588
589	589	589	589	589	589	589	589	589	589	589	589	589	589	589	589	589	589	589	589	589	589	589	589	589	589	589	589	589	589	589	589	589	589	589	589	589	589	589	589	589	589	589	589	589	589	589	589	589	589
590	590	590	590	590	590	590	590	590	590	590	590	590	590	590	590	590	590	590	590	590	590	590	590	590	590	590	590	590	590	590	590	590	590	590	590	590	590	590	590	590	590	590	590	590	590	590	590	590	590
591	591	591	591	591	591	591	591	591	591	591	591	591	591	591	591	591	591	591	591	591	591	591	591	591	591	591	591	591	591	591	591	591	591	591	591	591	591	591	591	591	591	591	591	591	591	591	591	591	591
592	592	592	592	592	592	592	592	592	592	592	592	592	592	592	592	592	592	592	592	592	592	592	592	592	592	592	592	592	592	592	592	592	592	592	592	592	592	592	592	592	592	592	592	592	592	592	592	592	592
593	593	593	593	593	593	593	593	593	593	593	593	593	593	593	593	593	593	593	593	593	593	593	593	593	593	593	593	593	593	593	593	593	593	593	593	593	593	593	593	593	593	593	593	593	593	593	593	593	593
594	594	594	594	594	594	594	594	594	594	594	594	594	594	594	594	594	594	594	594	594	594	594	594	594	594	594	594	594	594	594	594	594	594	594	594	594	594	594	594	594	594	594	594	594	594	594	594	594	594
595	595	595	595	595	595	595	595	595	595	595	595	595	595	595	595	595	595	595	595	595	595	595	595	595	595	595	595	595	595	595	595	595	595	595	595	595	595	595	595	595	595	595	595	595	595	595	595	595	595
596	596	596	596	596	596	596	596	596	596	596	596	596	596	596	596	596	596	596	596	596	596	596	596	596	596	596	596	596	596	596	596	596	596	596	596	596	596	596	596	596	596	596	596	596	596	596	596	596	596
597	597	597	597	597	597	597	597	597	597	597	597	597	597	597	597	597	597	597	597	597	597	597	597	597	597	597	597	597	597	597	597	597	597	597	597	597	597	597	597	597	597	597	597	597	597	597	597	597	597
598	598	598	598	598	598	598	598	598	598	598	598	598	598	598	598	598	598	598	598	598	598	598	598	598	598	598	598	598	598	598	598	598	598	598	598	598	598	598	598	598	598	598	598	598	598	598	598	598	598
599	599	599	599	599	599	599	599	599	599	599	599	599	599	599	599	599	599	599	599	599	599	599	599	599	599	599	599	599	599	599	599	599	599	599	599	599	599	599	599	599	599	599	599	599	599	599	599	599	599
600	600	600	600	600	600	600	600	600	600	600	600	600	600	600	600	600	600	600	600	600	600	600	600	600	600	600	600	600	600	600	600	600	600	600	600	600	600	600	600	600	600	600	600	600	600	600	600	600	600
[truncated: 851 more columns]

## Sheet: 6c-charge density
σ (uC m-2)
NaN	NaN	NaN	NaN	NaN	NaN	NaN	NaN	NaN	NaN	NaN	NaN	NaN	NaN	NaN	NaN	NaN	NaN	NaN	NaN	NaN	NaN	NaN	NaN	NaN	NaN	NaN	NaN	NaN	NaN	NaN	NaN	NaN	NaN	NaN	NaN	NaN	NaN	NaN	NaN	NaN	NaN	NaN	NaN	NaN	NaN	NaN	NaN	NaN	NaN
NaN	NaN	NaN	NaN	NaN	NaN	NaN	NaN	NaN	NaN	NaN	NaN	NaN	NaN	NaN	NaN	NaN	NaN	NaN	NaN	NaN	NaN	NaN	NaN	NaN	NaN	NaN	NaN	NaN	NaN	NaN	NaN	NaN	NaN	NaN	NaN	NaN	NaN	NaN	NaN	NaN	NaN	NaN	NaN	NaN	NaN	NaN	NaN	NaN	NaN
NaN	NaN	NaN	NaN	NaN	NaN	NaN	NaN	NaN	NaN	NaN	NaN	NaN	NaN	NaN	NaN	NaN	NaN	NaN	NaN	NaN	NaN	NaN	NaN	NaN	NaN	NaN	NaN	NaN	NaN	NaN	NaN	NaN	NaN	NaN	NaN	NaN	NaN	NaN	NaN	NaN	NaN	NaN	NaN	NaN	NaN	NaN	NaN	NaN	NaN
NaN	NaN	NaN	NaN	NaN	NaN	NaN	NaN	NaN	NaN	NaN	NaN	NaN	NaN	NaN	NaN	NaN	NaN	NaN	NaN	NaN	NaN	NaN	NaN	NaN	NaN	NaN	NaN	NaN	NaN	NaN	NaN	NaN	NaN	NaN	NaN	NaN	NaN	NaN	NaN	NaN	NaN	NaN	NaN	NaN	NaN	NaN	NaN	NaN	NaN
NaN	NaN	NaN	NaN	NaN	NaN	NaN	NaN	NaN	NaN	NaN	NaN	NaN	NaN	NaN	NaN	NaN	NaN	NaN	NaN	NaN	NaN	NaN	NaN	NaN	NaN	NaN	NaN	NaN	NaN	NaN	NaN	NaN	NaN	NaN	NaN	NaN	NaN	NaN	NaN	NaN	NaN	NaN	NaN	NaN	NaN	NaN	NaN	NaN	NaN
NaN	NaN	NaN	NaN	NaN	NaN	NaN	NaN	NaN	NaN	NaN	NaN	NaN	NaN	NaN	NaN	NaN	NaN	NaN	NaN	NaN	NaN	NaN	NaN	NaN	NaN	NaN	NaN	NaN	NaN	NaN	NaN	NaN	NaN	NaN	NaN	NaN	NaN	NaN	NaN	NaN	NaN	NaN	NaN	NaN	NaN	NaN	NaN	NaN	NaN
NaN	NaN	NaN	NaN	NaN	NaN	NaN	NaN	NaN	NaN	NaN	NaN	NaN	NaN	NaN	NaN	NaN	NaN	NaN	NaN	NaN	NaN	NaN	NaN	NaN	NaN	NaN	NaN	NaN	NaN	NaN	NaN	NaN	NaN	NaN	NaN	NaN	NaN	NaN	NaN	NaN	NaN	NaN	NaN	NaN	NaN	NaN	NaN	NaN	NaN
NaN	NaN	NaN	NaN	NaN	NaN	NaN	NaN	NaN	NaN	NaN	NaN	NaN	NaN	NaN	NaN	NaN	NaN	NaN	NaN	NaN	NaN	NaN	NaN	NaN	NaN	NaN	NaN	NaN	NaN	NaN	NaN	NaN	NaN	NaN	NaN	NaN	NaN	NaN	NaN	NaN	NaN	NaN	NaN	NaN	NaN	NaN	NaN	NaN	NaN
NaN	NaN	NaN	NaN	NaN	NaN	NaN	NaN	NaN	NaN	NaN	NaN	NaN	NaN	NaN	NaN	NaN	NaN	NaN	NaN	NaN	NaN	NaN	NaN	NaN	NaN	NaN	NaN	NaN	NaN	NaN	NaN	NaN	NaN	NaN	NaN	NaN	NaN	NaN	NaN	NaN	NaN	NaN	NaN	NaN	NaN	NaN	NaN	NaN	NaN
NaN	NaN	NaN	NaN	NaN	NaN	NaN	NaN	NaN	NaN	NaN	NaN	NaN	NaN	NaN	NaN	NaN	NaN	NaN	NaN	NaN	NaN	NaN	NaN	NaN	NaN	NaN	NaN	NaN	NaN	NaN	NaN	NaN	NaN	NaN	NaN	NaN	NaN	NaN	NaN	NaN	NaN	NaN	NaN	NaN	NaN	NaN	NaN	NaN	NaN
NaN	NaN	NaN	NaN	NaN	NaN	NaN	NaN	NaN	NaN	NaN	NaN	NaN	NaN	NaN	NaN	NaN	NaN	NaN	NaN	NaN	NaN	NaN	NaN	NaN	NaN	NaN	NaN	NaN	NaN	NaN	NaN	NaN	NaN	NaN	NaN	NaN	NaN	NaN	NaN	NaN	NaN	NaN	NaN	NaN	NaN	NaN	NaN	NaN	NaN
NaN	NaN	NaN	NaN	NaN	NaN	NaN	NaN	NaN	NaN	NaN	NaN	NaN	NaN	NaN	NaN	NaN	NaN	NaN	NaN	NaN	NaN	NaN	NaN	NaN	NaN	NaN	NaN	NaN	NaN	NaN	NaN	NaN	NaN	NaN	NaN	NaN	NaN	NaN	NaN	NaN	NaN	NaN	NaN	NaN	NaN	NaN	NaN	NaN	NaN
NaN	NaN	NaN	NaN	NaN	NaN	NaN	NaN	NaN	NaN	NaN	NaN	NaN	NaN	NaN	NaN	NaN	NaN	NaN	NaN	NaN	NaN	NaN	NaN	NaN	NaN	NaN	NaN	NaN	NaN	NaN	NaN	NaN	NaN	NaN	NaN	NaN	NaN	NaN	NaN	NaN	NaN	NaN	NaN	NaN	NaN	NaN	NaN	NaN	NaN
NaN	NaN	NaN	NaN	NaN	NaN	NaN	NaN	NaN	NaN	NaN	NaN	NaN	NaN	NaN	NaN	NaN	NaN	NaN	NaN	NaN	NaN	NaN	NaN	NaN	NaN	NaN	NaN	NaN	NaN	NaN	NaN	NaN	NaN	NaN	NaN	NaN	NaN	NaN	NaN	NaN	NaN	NaN	NaN	NaN	NaN	NaN	NaN	NaN	NaN
NaN	NaN	NaN	NaN	NaN	NaN	NaN	NaN	NaN	NaN	NaN	NaN	NaN	NaN	NaN	NaN	NaN	NaN	NaN	NaN	NaN	NaN	NaN	NaN	NaN	NaN	NaN	NaN	NaN	NaN	NaN	NaN	NaN	NaN	NaN	NaN	NaN	NaN	NaN	NaN	NaN	NaN	NaN	NaN	NaN	NaN	NaN	NaN	NaN	NaN
NaN	NaN	NaN	NaN	NaN	NaN	NaN	NaN	NaN	NaN	NaN	NaN	NaN	NaN	NaN	NaN	NaN	NaN	NaN	NaN	NaN	NaN	NaN	NaN	NaN	NaN	NaN	NaN	NaN	NaN	NaN	NaN	NaN	NaN	NaN	NaN	NaN	NaN	NaN	NaN	NaN	NaN	NaN	NaN	NaN	NaN	NaN	NaN	NaN	NaN
NaN	NaN	NaN	NaN	NaN	NaN	NaN	NaN	NaN	NaN	NaN	NaN	NaN	NaN	NaN	NaN	NaN	NaN	NaN	NaN	NaN	NaN	NaN	NaN	NaN	NaN	NaN	NaN	NaN	NaN	NaN	NaN	NaN	NaN	NaN	NaN	NaN	NaN	NaN	NaN	NaN	NaN	NaN	NaN	NaN	NaN	NaN	NaN	NaN	NaN
NaN	NaN	NaN	NaN	NaN	NaN	NaN	NaN	NaN	NaN	NaN	NaN	NaN	NaN	NaN	NaN	NaN	NaN	NaN	NaN	NaN	NaN	NaN	NaN	NaN	NaN	NaN	NaN	NaN	NaN	NaN	NaN	NaN	NaN	NaN	NaN	NaN	NaN	NaN	NaN	NaN	NaN	NaN	NaN	NaN	NaN	NaN	NaN	NaN	NaN
NaN	NaN	NaN	NaN	NaN	NaN	NaN	NaN	NaN	NaN	NaN	NaN	NaN	NaN	NaN	NaN	NaN	NaN	NaN	NaN	NaN	NaN	NaN	NaN	NaN	NaN	NaN	NaN	NaN	NaN	NaN	NaN	NaN	NaN	NaN	NaN	NaN	NaN	NaN	NaN	NaN	NaN	NaN	NaN	NaN	NaN	NaN	NaN	NaN	NaN
NaN	NaN	NaN	NaN	NaN	NaN	NaN	NaN	NaN	NaN	NaN	NaN	NaN	NaN	NaN	NaN	NaN	NaN	NaN	NaN	NaN	NaN	NaN	NaN	NaN	NaN	NaN	NaN	NaN	NaN	NaN	NaN	NaN	NaN	NaN	NaN	NaN	NaN	NaN	NaN	NaN	NaN	NaN	NaN	NaN	NaN	NaN	NaN	NaN	NaN
NaN	NaN	NaN	NaN	NaN	NaN	NaN	NaN	NaN	NaN	NaN	NaN	NaN	NaN	NaN	NaN	NaN	NaN	NaN	NaN	NaN	NaN	NaN	NaN	NaN	NaN	NaN	NaN	NaN	NaN	NaN	NaN	NaN	NaN	NaN	NaN	NaN	NaN	NaN	NaN	NaN	NaN	NaN	NaN	NaN	NaN	NaN	NaN	NaN	NaN
NaN	NaN	NaN	NaN	NaN	NaN	NaN	NaN	NaN	NaN	NaN	NaN	NaN	NaN	NaN	NaN	NaN	NaN	NaN	NaN	NaN	NaN	NaN	NaN	NaN	NaN	NaN	NaN	NaN	NaN	NaN	NaN	NaN	NaN	NaN	NaN	NaN	NaN	NaN	NaN	NaN	NaN	NaN	NaN	NaN	NaN	NaN	NaN	NaN	NaN
NaN	NaN	NaN	NaN	NaN	NaN	NaN	NaN	NaN	NaN	NaN	NaN	NaN	NaN	NaN	NaN	NaN	NaN	NaN	NaN	NaN	NaN	NaN	NaN	NaN	NaN	NaN	NaN	NaN	NaN	NaN	NaN	NaN	NaN	NaN	NaN	NaN	NaN	NaN	NaN	NaN	NaN	NaN	NaN	NaN	NaN	NaN	NaN	NaN	NaN
NaN	NaN	NaN	NaN	NaN	NaN	NaN	NaN	NaN	NaN	NaN	NaN	NaN	NaN	NaN	NaN	NaN	NaN	NaN	NaN	NaN	NaN	NaN	NaN	NaN	NaN	NaN	NaN	NaN	NaN	NaN	NaN	NaN	NaN	NaN	NaN	NaN	NaN	NaN	NaN	NaN	NaN	NaN	NaN	NaN	NaN	NaN	NaN	NaN	NaN
NaN	NaN	NaN	NaN	NaN	NaN	NaN	NaN	NaN	NaN	NaN	NaN	NaN	NaN	NaN	NaN	NaN	NaN	NaN	NaN	NaN	NaN	NaN	NaN	NaN	NaN	NaN	NaN	NaN	NaN	NaN	NaN	NaN	NaN	NaN	NaN	NaN	NaN	NaN	NaN	NaN	NaN	NaN	NaN	NaN	NaN	NaN	NaN	NaN	NaN
NaN	NaN	NaN	NaN	NaN	NaN	NaN	NaN	NaN	NaN	NaN	NaN	NaN	NaN	NaN	NaN	NaN	NaN	NaN	NaN	NaN	NaN	NaN	NaN	NaN	NaN	NaN	NaN	NaN	NaN	NaN	NaN	NaN	NaN	NaN	NaN	NaN	NaN	NaN	NaN	NaN	NaN	NaN	NaN	NaN	NaN	NaN	NaN	NaN	NaN
NaN	NaN	NaN	NaN	NaN	NaN	NaN	NaN	NaN	NaN	NaN	NaN	NaN	NaN	NaN	NaN	NaN	NaN	NaN	NaN	NaN	NaN	NaN	NaN	NaN	NaN	NaN	NaN	NaN	NaN	NaN	NaN	NaN	NaN	NaN	NaN	NaN	NaN	NaN	NaN	NaN	NaN	NaN	NaN	NaN	NaN	NaN	NaN	NaN	NaN
NaN	NaN	NaN	NaN	NaN	NaN	NaN	NaN	NaN	NaN	NaN	NaN	NaN	NaN	NaN	NaN	NaN	NaN	NaN	NaN	NaN	NaN	NaN	NaN	NaN	NaN	NaN	NaN	NaN	NaN	NaN	NaN	NaN	NaN	NaN	NaN	NaN	NaN	NaN	NaN	NaN	NaN	NaN	NaN	NaN	NaN	NaN	NaN	NaN	NaN
NaN	NaN	NaN	NaN	NaN	NaN	NaN	NaN	NaN	NaN	NaN	NaN	NaN	NaN	NaN	NaN	NaN	NaN	NaN	NaN	NaN	NaN	NaN	NaN	NaN	NaN	NaN	NaN	NaN	NaN	NaN	NaN	NaN	NaN	NaN	NaN	NaN	NaN	NaN	NaN	NaN	NaN	NaN	NaN	NaN	NaN	NaN	NaN	NaN	NaN
NaN	NaN	NaN	NaN	NaN	NaN	NaN	NaN	NaN	NaN	NaN	NaN	NaN	NaN	NaN	NaN	NaN	NaN	NaN	NaN	NaN	NaN	NaN	NaN	NaN	NaN	NaN	NaN	NaN	NaN	NaN	NaN	NaN	NaN	NaN	NaN	NaN	NaN	NaN	NaN	NaN	NaN	NaN	NaN	NaN	NaN	NaN	NaN	NaN	NaN
NaN	NaN	NaN	NaN	NaN	NaN	NaN	NaN	NaN	NaN	NaN	NaN	NaN	NaN	NaN	NaN	NaN	NaN	NaN	NaN	NaN	NaN	NaN	NaN	NaN	NaN	NaN	NaN	NaN	NaN	NaN	NaN	NaN	NaN	NaN	NaN	NaN	NaN	NaN	NaN	NaN	NaN	NaN	NaN	NaN	NaN	NaN	NaN	NaN	NaN
NaN	NaN	NaN	NaN	NaN	NaN	NaN	NaN	NaN	NaN	NaN	NaN	NaN	NaN	NaN	NaN	NaN	NaN	NaN	NaN	NaN	NaN	NaN	NaN	NaN	NaN	NaN	NaN	NaN	NaN	NaN	NaN	NaN	NaN	NaN	NaN	NaN	NaN	NaN	NaN	NaN	NaN	NaN	NaN	NaN	NaN	NaN	NaN	NaN	NaN
NaN	NaN	NaN	NaN	NaN	NaN	NaN	NaN	NaN	NaN	NaN	NaN	NaN	NaN	NaN	NaN	NaN	NaN	NaN	NaN	NaN	NaN	NaN	NaN	NaN	NaN	NaN	NaN	NaN	NaN	NaN	NaN	NaN	NaN	NaN	NaN	NaN	NaN	NaN	NaN	NaN	NaN	NaN	NaN	NaN	NaN	NaN	NaN	NaN	NaN
NaN	NaN	NaN	NaN	NaN	NaN	NaN	NaN	NaN	NaN	NaN	NaN	NaN	NaN	NaN	NaN	NaN	NaN	NaN	NaN	NaN	NaN	NaN	NaN	NaN	NaN	NaN	NaN	NaN	NaN	NaN	NaN	NaN	NaN	NaN	NaN	NaN	NaN	NaN	NaN	NaN	NaN	NaN	NaN	NaN	NaN	NaN	NaN	NaN	NaN
NaN	NaN	NaN	NaN	NaN	NaN	NaN	NaN	NaN	NaN	NaN	NaN	NaN	NaN	NaN	NaN	NaN	NaN	NaN	NaN	NaN	NaN	NaN	NaN	NaN	NaN	NaN	NaN	NaN	NaN	NaN	NaN	NaN	NaN	NaN	NaN	NaN	NaN	NaN	NaN	NaN	NaN	NaN	NaN	NaN	NaN	NaN	NaN	NaN	NaN
NaN	NaN	NaN	NaN	NaN	NaN	NaN	NaN	NaN	NaN	NaN	NaN	NaN	NaN	NaN	NaN	NaN	NaN	NaN	NaN	NaN	NaN	NaN	NaN	NaN	NaN	NaN	NaN	NaN	NaN	NaN	NaN	NaN	NaN	NaN	NaN	NaN	NaN	NaN	NaN	NaN	NaN	NaN	NaN	NaN	NaN	NaN	NaN	NaN	NaN
NaN	NaN	NaN	NaN	NaN	NaN	NaN	NaN	NaN	NaN	NaN	NaN	NaN	NaN	NaN	NaN	NaN	NaN	NaN	NaN	NaN	NaN	NaN	NaN	NaN	NaN	NaN	NaN	NaN	NaN	NaN	NaN	NaN	NaN	NaN	NaN	NaN	NaN	NaN	NaN	NaN	NaN	NaN	NaN	NaN	NaN	NaN	NaN	NaN	NaN
NaN	NaN	NaN	NaN	NaN	NaN	NaN	NaN	NaN	NaN	NaN	NaN	NaN	NaN	NaN	NaN	NaN	NaN	NaN	NaN	NaN	NaN	NaN	NaN	NaN	NaN	NaN	NaN	NaN	NaN	NaN	NaN	NaN	NaN	NaN	NaN	NaN	NaN	NaN	NaN	NaN	NaN	NaN	NaN	NaN	NaN	NaN	NaN	NaN	NaN
NaN	NaN	NaN	NaN	NaN	NaN	NaN	NaN	NaN	NaN	NaN	NaN	NaN	NaN	NaN	NaN	NaN	NaN	NaN	NaN	NaN	NaN	NaN	NaN	NaN	NaN	NaN	NaN	NaN	NaN	NaN	NaN	NaN	NaN	NaN	NaN	NaN	NaN	NaN	NaN	NaN	NaN	NaN	NaN	NaN	NaN	NaN	NaN	NaN	NaN
NaN	NaN	NaN	NaN	NaN	NaN	NaN	NaN	NaN	NaN	NaN	NaN	NaN	NaN	NaN	NaN	NaN	NaN	NaN	NaN	NaN	NaN	NaN	NaN	NaN	NaN	NaN	NaN	NaN	NaN	NaN	NaN	NaN	NaN	NaN	NaN	NaN	NaN	NaN	NaN	NaN	NaN	NaN	NaN	NaN	NaN	NaN	NaN	NaN	NaN
NaN	NaN	NaN	NaN	NaN	NaN	NaN	NaN	NaN	NaN	NaN	NaN	NaN	NaN	NaN	NaN	NaN	NaN	NaN	NaN	NaN	NaN	NaN	NaN	NaN	NaN	NaN	NaN	NaN	NaN	NaN	NaN	NaN	NaN	NaN	NaN	NaN	NaN	NaN	NaN	NaN	NaN	NaN	NaN	NaN	NaN	NaN	NaN	NaN	NaN
NaN	NaN	NaN	NaN	NaN	NaN	NaN	NaN	NaN	NaN	NaN	NaN	NaN	NaN	NaN	NaN	NaN	NaN	NaN	NaN	NaN	NaN	NaN	NaN	NaN	NaN	NaN	NaN	NaN	NaN	NaN	NaN	NaN	NaN	NaN	NaN	NaN	NaN	NaN	NaN	NaN	NaN	NaN	NaN	NaN	NaN	NaN	NaN	NaN	NaN
NaN	NaN	NaN	NaN	NaN	NaN	NaN	NaN	NaN	NaN	NaN	NaN	NaN	NaN	NaN	NaN	NaN	NaN	NaN	NaN	NaN	NaN	NaN	NaN	NaN	NaN	NaN	NaN	NaN	NaN	NaN	NaN	NaN	NaN	NaN	NaN	NaN	NaN	NaN	NaN	NaN	NaN	NaN	NaN	NaN	NaN	NaN	NaN	NaN	NaN
NaN	NaN	NaN	NaN	NaN	NaN	NaN	NaN	NaN	NaN	NaN	NaN	NaN	NaN	NaN	NaN	NaN	NaN	NaN	NaN	NaN	NaN	NaN	NaN	NaN	NaN	NaN	NaN	NaN	NaN	NaN	NaN	NaN	NaN	NaN	NaN	NaN	NaN	NaN	NaN	NaN	NaN	NaN	NaN	NaN	NaN	NaN	NaN	NaN	NaN
NaN	NaN	NaN	NaN	NaN	NaN	NaN	NaN	NaN	NaN	NaN	NaN	NaN	NaN	NaN	NaN	NaN	NaN	NaN	NaN	NaN	NaN	NaN	NaN	NaN	NaN	NaN	NaN	NaN	NaN	NaN	NaN	NaN	NaN	NaN	NaN	NaN	NaN	NaN	NaN	NaN	NaN	NaN	NaN	NaN	NaN	NaN	NaN	NaN	NaN
NaN	NaN	NaN	NaN	NaN	NaN	NaN	NaN	NaN	NaN	NaN	NaN	NaN	NaN	NaN	NaN	NaN	NaN	NaN	NaN	NaN	NaN	NaN	NaN	NaN	NaN	NaN	NaN	NaN	NaN	NaN	NaN	NaN	NaN	NaN	NaN	NaN	NaN	NaN	NaN	NaN	NaN	NaN	NaN	NaN	NaN	NaN	NaN	NaN	NaN
NaN	NaN	NaN	NaN	NaN	NaN	NaN	NaN	NaN	NaN	NaN	NaN	NaN	NaN	NaN	NaN	NaN	NaN	NaN	NaN	NaN	NaN	NaN	NaN	NaN	NaN	NaN	NaN	NaN	NaN	NaN	NaN	NaN	NaN	NaN	NaN	NaN	NaN	NaN	NaN	NaN	NaN	NaN	NaN	NaN	NaN	NaN	NaN	NaN	NaN
NaN	NaN	NaN	NaN	NaN	NaN	NaN	NaN	NaN	NaN	NaN	NaN	NaN	NaN	NaN	NaN	NaN	NaN	NaN	NaN	NaN	NaN	NaN	NaN	NaN	NaN	NaN	NaN	NaN	NaN	NaN	NaN	NaN	NaN	NaN	NaN	NaN	NaN	NaN	NaN	NaN	NaN	NaN	NaN	NaN	NaN	NaN	NaN	NaN	NaN
NaN	NaN	NaN	NaN	NaN	NaN	NaN	NaN	NaN	NaN	NaN	NaN	NaN	NaN	NaN	NaN	NaN	NaN	NaN	NaN	NaN	NaN	NaN	NaN	NaN	NaN	NaN	NaN	NaN	NaN	NaN	NaN	NaN	NaN	NaN	NaN	NaN	NaN	NaN	NaN	NaN	NaN	NaN	NaN	NaN	NaN	NaN	NaN	NaN	NaN
NaN	NaN	NaN	NaN	NaN	NaN	NaN	NaN	NaN	NaN	NaN	NaN	NaN	NaN	NaN	NaN	NaN	NaN	NaN	NaN	NaN	NaN	NaN	NaN	NaN	NaN	NaN	NaN	NaN	NaN	NaN	NaN	NaN	NaN	NaN	NaN	NaN	NaN	NaN	NaN	NaN	NaN	NaN	NaN	NaN	NaN	NaN	NaN	NaN	NaN
NaN	NaN	NaN	NaN	NaN	NaN	NaN	NaN	NaN	NaN	NaN	NaN	NaN	NaN	NaN	NaN	NaN	NaN	NaN	NaN	NaN	NaN	NaN	NaN	NaN	NaN	NaN	NaN	NaN	NaN	NaN	NaN	NaN	NaN	NaN	NaN	NaN	NaN	NaN	NaN	NaN	NaN	NaN	NaN	NaN	NaN	NaN	NaN	NaN	NaN
NaN	NaN	NaN	NaN	NaN	NaN	NaN	NaN	NaN	NaN	NaN	NaN	NaN	NaN	NaN	NaN	NaN	NaN	NaN	NaN	NaN	NaN	NaN	NaN	NaN	NaN	NaN	NaN	NaN	NaN	NaN	NaN	NaN	NaN	NaN	NaN	NaN	NaN	NaN	NaN	NaN	NaN	NaN	NaN	NaN	NaN	NaN	NaN	NaN	NaN
NaN	NaN	NaN	NaN	NaN	NaN	NaN	NaN	NaN	NaN	NaN	NaN	NaN	NaN	NaN	NaN	NaN	NaN	NaN	NaN	NaN	NaN	NaN	NaN	NaN	NaN	NaN	NaN	NaN	NaN	NaN	NaN	NaN	NaN	NaN	NaN	NaN	NaN	NaN	NaN	NaN	NaN	NaN	NaN	NaN	NaN	NaN	NaN	NaN	NaN
NaN	NaN	NaN	NaN	NaN	NaN	NaN	NaN	NaN	NaN	NaN	NaN	NaN	NaN	NaN	NaN	NaN	NaN	NaN	NaN	NaN	NaN	NaN	NaN	NaN	NaN	NaN	NaN	NaN	NaN	NaN	NaN	NaN	NaN	NaN	NaN	NaN	NaN	NaN	NaN	NaN	NaN	NaN	NaN	NaN	NaN	NaN	NaN	NaN	NaN
NaN	NaN	NaN	NaN	NaN	NaN	NaN	NaN	NaN	NaN	NaN	NaN	NaN	NaN	NaN	NaN	NaN	NaN	NaN	NaN	NaN	NaN	NaN	NaN	NaN	NaN	NaN	NaN	NaN	NaN	NaN	NaN	NaN	NaN	NaN	NaN	NaN	NaN	NaN	NaN	NaN	NaN	NaN	NaN	NaN	NaN	NaN	NaN	NaN	NaN
NaN	NaN	NaN	NaN	NaN	NaN	NaN	NaN	NaN	NaN	NaN	NaN	NaN	NaN	NaN	NaN	NaN	NaN	NaN	NaN	NaN	NaN	NaN	NaN	NaN	NaN	NaN	NaN	NaN	NaN	NaN	NaN	NaN	NaN	NaN	NaN	NaN	NaN	NaN	NaN	NaN	NaN	NaN	NaN	NaN	NaN	NaN	NaN	NaN	NaN
NaN	NaN	NaN	NaN	NaN	NaN	NaN	NaN	NaN	NaN	NaN	NaN	NaN	NaN	NaN	NaN	NaN	NaN	NaN	NaN	NaN	NaN	NaN	NaN	NaN	NaN	NaN	NaN	NaN	NaN	NaN	NaN	NaN	NaN	NaN	NaN	NaN	NaN	NaN	NaN	NaN	NaN	NaN	NaN	NaN	NaN	NaN	NaN	NaN	NaN
NaN	NaN	NaN	NaN	NaN	NaN	NaN	NaN	NaN	NaN	NaN	NaN	NaN	NaN	NaN	NaN	NaN	NaN	NaN	NaN	NaN	NaN	NaN	NaN	NaN	NaN	NaN	NaN	NaN	NaN	NaN	NaN	NaN	NaN	NaN	NaN	NaN	NaN	NaN	NaN	NaN	NaN	NaN	NaN	NaN	NaN	NaN	NaN	NaN	NaN
NaN	NaN	NaN	NaN	NaN	NaN	NaN	NaN	NaN	NaN	NaN	NaN	NaN	NaN	NaN	NaN	NaN	NaN	NaN	NaN	NaN	NaN	NaN	NaN	NaN	NaN	NaN	NaN	NaN	NaN	NaN	NaN	NaN	NaN	NaN	NaN	NaN	NaN	NaN	NaN	NaN	NaN	NaN	NaN	NaN	NaN	NaN	NaN	NaN	NaN
NaN	NaN	NaN	NaN	NaN	NaN	NaN	NaN	NaN	NaN	NaN	NaN	NaN	NaN	NaN	NaN	NaN	NaN	NaN	NaN	NaN	NaN	NaN	NaN	NaN	NaN	NaN	NaN	NaN	NaN	NaN	NaN	NaN	NaN	NaN	NaN	NaN	NaN	NaN	NaN	NaN	NaN	NaN	NaN	NaN	NaN	NaN	NaN	NaN	NaN
NaN	NaN	NaN	NaN	NaN	NaN	NaN	NaN	NaN	NaN	NaN	NaN	NaN	NaN	NaN	NaN	NaN	NaN	NaN	NaN	NaN	NaN	NaN	NaN	NaN	NaN	NaN	NaN	NaN	NaN	NaN	NaN	NaN	NaN	NaN	NaN	NaN	NaN	NaN	NaN	NaN	NaN	NaN	NaN	NaN	NaN	NaN	NaN	NaN	NaN
NaN	NaN	NaN	NaN	NaN	NaN	NaN	NaN	NaN	NaN	NaN	NaN	NaN	NaN	NaN	NaN	NaN	NaN	NaN	NaN	NaN	NaN	NaN	NaN	NaN	NaN	NaN	NaN	NaN	NaN	NaN	NaN	NaN	NaN	NaN	NaN	NaN	NaN	NaN	NaN	NaN	NaN	NaN	NaN	NaN	NaN	NaN	NaN	NaN	NaN
NaN	NaN	NaN	NaN	NaN	NaN	NaN	NaN	NaN	NaN	NaN	NaN	NaN	NaN	NaN	NaN	NaN	NaN	NaN	NaN	NaN	NaN	NaN	NaN	NaN	NaN	NaN	NaN	NaN	NaN	NaN	NaN	NaN	NaN	NaN	NaN	NaN	NaN	NaN	NaN	NaN	NaN	NaN	NaN	NaN	NaN	NaN	NaN	NaN	NaN
NaN	NaN	NaN	NaN	NaN	NaN	NaN	NaN	NaN	NaN	NaN	NaN	NaN	NaN	NaN	NaN	NaN	NaN	NaN	NaN	NaN	NaN	NaN	NaN	NaN	NaN	NaN	NaN	NaN	NaN	NaN	NaN	NaN	NaN	NaN	NaN	NaN	NaN	NaN	NaN	NaN	NaN	NaN	NaN	NaN	NaN	NaN	NaN	NaN	NaN
NaN	NaN	NaN	NaN	NaN	NaN	NaN	NaN	NaN	NaN	NaN	NaN	NaN	NaN	NaN	NaN	NaN	NaN	NaN	NaN	NaN	NaN	NaN	NaN	NaN	NaN	NaN	NaN	NaN	NaN	NaN	NaN	NaN	NaN	NaN	NaN	NaN	NaN	NaN	NaN	NaN	NaN	NaN	NaN	NaN	NaN	NaN	NaN	NaN	NaN
NaN	NaN	NaN	NaN	NaN	NaN	NaN	NaN	NaN	NaN	NaN	NaN	NaN	NaN	NaN	NaN	NaN	NaN	NaN	NaN	NaN	NaN	NaN	NaN	NaN	NaN	NaN	NaN	NaN	NaN	NaN	NaN	NaN	NaN	NaN	NaN	NaN	NaN	NaN	NaN	NaN	NaN	NaN	NaN	NaN	NaN	NaN	NaN	NaN	NaN
NaN	NaN	NaN	NaN	NaN	NaN	NaN	NaN	NaN	NaN	NaN	NaN	NaN	NaN	NaN	NaN	NaN	NaN	NaN	NaN	NaN	NaN	NaN	NaN	NaN	NaN	NaN	NaN	NaN	NaN	NaN	NaN	NaN	NaN	NaN	NaN	NaN	NaN	NaN	NaN	NaN	NaN	NaN	NaN	NaN	NaN	NaN	NaN	NaN	NaN
NaN	NaN	NaN	NaN	NaN	NaN	NaN	NaN	NaN	NaN	NaN	NaN	NaN	NaN	NaN	NaN	NaN	NaN	NaN	NaN	NaN	NaN	NaN	NaN	NaN	NaN	NaN	NaN	NaN	NaN	NaN	NaN	NaN	NaN	NaN	NaN	NaN	NaN	NaN	NaN	NaN	NaN	NaN	NaN	NaN	NaN	NaN	NaN	NaN	NaN
NaN	NaN	NaN	NaN	NaN	NaN	NaN	NaN	NaN	NaN	NaN	NaN	NaN	NaN	NaN	NaN	NaN	NaN	NaN	NaN	NaN	NaN	NaN	NaN	NaN	NaN	NaN	NaN	NaN	NaN	NaN	NaN	NaN	NaN	NaN	NaN	NaN	NaN	NaN	NaN	NaN	NaN	NaN	NaN	NaN	NaN	NaN	NaN	NaN	NaN
NaN	NaN	NaN	NaN	NaN	NaN	NaN	NaN	NaN	NaN	NaN	NaN	NaN	NaN	NaN	NaN	NaN	NaN	NaN	NaN	NaN	NaN	NaN	NaN	NaN	NaN	NaN	NaN	NaN	NaN	NaN	NaN	NaN	NaN	NaN	NaN	NaN	NaN	NaN	NaN	NaN	NaN	NaN	NaN	NaN	NaN	NaN	NaN	NaN	NaN
NaN	NaN	NaN	NaN	NaN	NaN	NaN	NaN	NaN	NaN	NaN	NaN	NaN	NaN	NaN	NaN	NaN	NaN	NaN	NaN	NaN	NaN	NaN	NaN	NaN	NaN	NaN	NaN	NaN	NaN	NaN	NaN	NaN	NaN	NaN	NaN	NaN	NaN	NaN	NaN	NaN	NaN	NaN	NaN	NaN	NaN	NaN	NaN	NaN	NaN
NaN	NaN	NaN	NaN	NaN	NaN	NaN	NaN	NaN	NaN	NaN	NaN	NaN	NaN	NaN	NaN	NaN	NaN	NaN	NaN	NaN	NaN	NaN	NaN	NaN	NaN	NaN	NaN	NaN	NaN	NaN	NaN	NaN	NaN	NaN	NaN	NaN	NaN	NaN	NaN	NaN	NaN	NaN	NaN	NaN	NaN	NaN	NaN	NaN	NaN
NaN	NaN	NaN	NaN	NaN	NaN	NaN	NaN	NaN	NaN	NaN	NaN	NaN	NaN	NaN	NaN	NaN	NaN	NaN	NaN	NaN	NaN	NaN	NaN	NaN	NaN	NaN	NaN	NaN	NaN	NaN	NaN	NaN	NaN	NaN	NaN	NaN	NaN	NaN	NaN	NaN	NaN	NaN	NaN	NaN	NaN	NaN	NaN	NaN	NaN
NaN	NaN	NaN	NaN	NaN	NaN	NaN	NaN	NaN	NaN	NaN	NaN	NaN	NaN	NaN	NaN	NaN	NaN	NaN	NaN	NaN	NaN	NaN	NaN	NaN	NaN	NaN	NaN	NaN	NaN	NaN	NaN	NaN	NaN	NaN	NaN	NaN	NaN	NaN	NaN	NaN	NaN	NaN	NaN	NaN	NaN	NaN	NaN	NaN	NaN
NaN	NaN	NaN	NaN	NaN	NaN	NaN	NaN	NaN	NaN	NaN	NaN	NaN	NaN	NaN	NaN	NaN	NaN	NaN	NaN	NaN	NaN	NaN	NaN	NaN	NaN	NaN	NaN	NaN	NaN	NaN	NaN	NaN	NaN	NaN	NaN	NaN	NaN	NaN	NaN	NaN	NaN	NaN	NaN	NaN	NaN	NaN	NaN	NaN	NaN
NaN	NaN	NaN	NaN	NaN	NaN	NaN	NaN	NaN	NaN	NaN	NaN	NaN	NaN	NaN	NaN	NaN	NaN	NaN	NaN	NaN	NaN	NaN	NaN	NaN	NaN	NaN	NaN	NaN	NaN	NaN	NaN	NaN	NaN	NaN	NaN	NaN	NaN	NaN	NaN	NaN	NaN	NaN	NaN	NaN	NaN	NaN	NaN	NaN	NaN
NaN	NaN	NaN	NaN	NaN	NaN	NaN	NaN	NaN	NaN	NaN	NaN	NaN	NaN	NaN	NaN	NaN	NaN	NaN	NaN	NaN	NaN	NaN	NaN	NaN	NaN	NaN	NaN	NaN	NaN	NaN	NaN	NaN	NaN	NaN	NaN	NaN	NaN	NaN	NaN	NaN	NaN	NaN	NaN	NaN	NaN	NaN	NaN	NaN	NaN
NaN	NaN	NaN	NaN	NaN	NaN	NaN	NaN	NaN	NaN	NaN	NaN	NaN	NaN	NaN	NaN	NaN	NaN	NaN	NaN	NaN	NaN	NaN	NaN	NaN	NaN	NaN	NaN	NaN	NaN	NaN	NaN	NaN	NaN	NaN	NaN	NaN	NaN	NaN	NaN	NaN	NaN	NaN	NaN	NaN	NaN	NaN	NaN	NaN	NaN
NaN	NaN	NaN	NaN	NaN	NaN	NaN	NaN	NaN	NaN	NaN	NaN	NaN	NaN	NaN	NaN	NaN	NaN	NaN	NaN	NaN	NaN	NaN	NaN	NaN	NaN	NaN	NaN	NaN	NaN	NaN	NaN	NaN	NaN	NaN	NaN	NaN	NaN	NaN	NaN	NaN	NaN	NaN	NaN	NaN	NaN	NaN	NaN	NaN	NaN
NaN	NaN	NaN	NaN	NaN	NaN	NaN	NaN	NaN	NaN	NaN	NaN	NaN	NaN	NaN	NaN	NaN	NaN	NaN	NaN	NaN	NaN	NaN	NaN	NaN	NaN	NaN	NaN	NaN	NaN	NaN	NaN	NaN	NaN	NaN	NaN	NaN	NaN	NaN	NaN	NaN	NaN	NaN	NaN	NaN	NaN	NaN	NaN	NaN	NaN
NaN	NaN	NaN	NaN	NaN	NaN	NaN	NaN	NaN	NaN	NaN	NaN	NaN	NaN	NaN	NaN	NaN	NaN	NaN	NaN	NaN	NaN	NaN	NaN	NaN	NaN	NaN	NaN	NaN	NaN	NaN	NaN	NaN	NaN	NaN	NaN	NaN	NaN	NaN	NaN	NaN	NaN	NaN	NaN	NaN	NaN	NaN	NaN	NaN	NaN
NaN	NaN	NaN	NaN	NaN	NaN	NaN	NaN	NaN	NaN	NaN	NaN	NaN	NaN	NaN	NaN	NaN	NaN	NaN	NaN	NaN	NaN	NaN	NaN	NaN	NaN	NaN	NaN	NaN	NaN	NaN	NaN	NaN	NaN	NaN	NaN	NaN	NaN	NaN	NaN	NaN	NaN	NaN	NaN	NaN	NaN	NaN	NaN	NaN	NaN
NaN	NaN	NaN	NaN	NaN	NaN	NaN	NaN	NaN	NaN	NaN	NaN	NaN	NaN	NaN	NaN	NaN	NaN	NaN	NaN	NaN	NaN	NaN	NaN	NaN	NaN	NaN	NaN	NaN	NaN	NaN	NaN	NaN	NaN	NaN	NaN	NaN	NaN	NaN	NaN	NaN	NaN	NaN	NaN	NaN	NaN	NaN	NaN	NaN	NaN
NaN	NaN	NaN	NaN	NaN	NaN	NaN	NaN	NaN	NaN	NaN	NaN	NaN	NaN	NaN	NaN	NaN	NaN	NaN	NaN	NaN	NaN	NaN	NaN	NaN	NaN	NaN	NaN	NaN	NaN	NaN	NaN	NaN	NaN	NaN	NaN	NaN	NaN	NaN	NaN	NaN	NaN	NaN	NaN	NaN	NaN	NaN	NaN	NaN	NaN
NaN	NaN	NaN	NaN	NaN	NaN	NaN	NaN	NaN	NaN	NaN	NaN	NaN	NaN	NaN	NaN	NaN	NaN	NaN	NaN	NaN	NaN	NaN	NaN	NaN	NaN	NaN	NaN	NaN	NaN	NaN	NaN	NaN	NaN	NaN	NaN	NaN	NaN	NaN	NaN	NaN	NaN	NaN	NaN	NaN	NaN	NaN	NaN	NaN	NaN
NaN	NaN	NaN	NaN	NaN	NaN	NaN	NaN	NaN	NaN	NaN	NaN	NaN	NaN	NaN	NaN	NaN	NaN	NaN	NaN	NaN	NaN	NaN	NaN	NaN	NaN	NaN	NaN	NaN	NaN	NaN	NaN	NaN	NaN	NaN	NaN	NaN	NaN	NaN	NaN	NaN	NaN	NaN	NaN	NaN	NaN	NaN	NaN	NaN	NaN
NaN	NaN	NaN	NaN	NaN	NaN	NaN	NaN	NaN	NaN	NaN	NaN	NaN	NaN	NaN	NaN	NaN	NaN	NaN	NaN	NaN	NaN	NaN	NaN	NaN	NaN	NaN	NaN	NaN	NaN	NaN	NaN	NaN	NaN	NaN	NaN	NaN	NaN	NaN	NaN	NaN	NaN	NaN	NaN	NaN	NaN	NaN	NaN	NaN	NaN
NaN	NaN	NaN	NaN	NaN	NaN	NaN	NaN	NaN	NaN	NaN	NaN	NaN	NaN	NaN	NaN	NaN	NaN	NaN	NaN	NaN	NaN	NaN	NaN	NaN	NaN	NaN	NaN	NaN	NaN	NaN	NaN	NaN	NaN	NaN	NaN	NaN	NaN	NaN	NaN	NaN	NaN	NaN	NaN	NaN	NaN	NaN	NaN	NaN	NaN
NaN	NaN	NaN	NaN	NaN	NaN	NaN	NaN	NaN	NaN	NaN	NaN	NaN	NaN	NaN	NaN	NaN	NaN	NaN	NaN	NaN	NaN	NaN	NaN	NaN	NaN	NaN	NaN	NaN	NaN	NaN	NaN	NaN	NaN	NaN	NaN	NaN	NaN	NaN	NaN	NaN	NaN	NaN	NaN	NaN	NaN	NaN	NaN	NaN	NaN
NaN	NaN	NaN	NaN	NaN	NaN	NaN	NaN	NaN	NaN	NaN	NaN	NaN	NaN	NaN	NaN	NaN	NaN	NaN	NaN	NaN	NaN	NaN	NaN	NaN	NaN	NaN	NaN	NaN	NaN	NaN	NaN	NaN	NaN	NaN	NaN	NaN	NaN	NaN	NaN	NaN	NaN	NaN	NaN	NaN	NaN	NaN	NaN	NaN	NaN
NaN	NaN	NaN	NaN	NaN	NaN	NaN	NaN	NaN	NaN	NaN	NaN	NaN	NaN	NaN	NaN	NaN	NaN	NaN	NaN	NaN	NaN	NaN	NaN	NaN	NaN	NaN	NaN	NaN	NaN	NaN	NaN	NaN	NaN	NaN	NaN	NaN	NaN	NaN	NaN	NaN	NaN	NaN	NaN	NaN	NaN	NaN	NaN	NaN	NaN
NaN	NaN	NaN	NaN	NaN	NaN	NaN	NaN	NaN	NaN	NaN	NaN	NaN	NaN	NaN	NaN	NaN	NaN	NaN	NaN	NaN	NaN	NaN	NaN	NaN	NaN	NaN	NaN	NaN	NaN	NaN	NaN	NaN	NaN	NaN	NaN	NaN	NaN	NaN	NaN	NaN	NaN	NaN	NaN	NaN	NaN	NaN	NaN	NaN	NaN
NaN	NaN	NaN	NaN	NaN	NaN	NaN	NaN	NaN	NaN	NaN	NaN	NaN	NaN	NaN	NaN	NaN	NaN	NaN	NaN	NaN	NaN	NaN	NaN	NaN	NaN	NaN	NaN	NaN	NaN	NaN	NaN	NaN	NaN	NaN	NaN	NaN	NaN	NaN	NaN	NaN	NaN	NaN	NaN	NaN	NaN	NaN	NaN	NaN	NaN
NaN	NaN	NaN	NaN	NaN	NaN	NaN	NaN	NaN	NaN	NaN	NaN	NaN	NaN	NaN	NaN	NaN	NaN	NaN	NaN	NaN	NaN	NaN	NaN	NaN	NaN	NaN	NaN	NaN	NaN	NaN	NaN	NaN	NaN	NaN	NaN	NaN	NaN	NaN	NaN	NaN	NaN	NaN	NaN	NaN	NaN	NaN	NaN	NaN	NaN
NaN	NaN	NaN	NaN	NaN	NaN	NaN	NaN	NaN	NaN	NaN	NaN	NaN	NaN	NaN	NaN	NaN	NaN	NaN	NaN	NaN	NaN	NaN	NaN	NaN	NaN	NaN	NaN	NaN	NaN	NaN	NaN	NaN	NaN	NaN	NaN	NaN	NaN	NaN	NaN	NaN	NaN	NaN	NaN	NaN	NaN	NaN	NaN	NaN	NaN
NaN	NaN	NaN	NaN	NaN	NaN	NaN	NaN	NaN	NaN	NaN	NaN	NaN	NaN	NaN	NaN	NaN	NaN	NaN	NaN	NaN	NaN	NaN	NaN	NaN	NaN	NaN	NaN	NaN	NaN	NaN	NaN	NaN	NaN	NaN	NaN	NaN	NaN	NaN	NaN	NaN	NaN	NaN	NaN	NaN	NaN	NaN	NaN	NaN	NaN
NaN	NaN	NaN	NaN	NaN	NaN	NaN	NaN	NaN	NaN	NaN	NaN	NaN	NaN	NaN	NaN	NaN	NaN	NaN	NaN	NaN	NaN	NaN	NaN	NaN	NaN	NaN	NaN	NaN	NaN	NaN	NaN	NaN	NaN	NaN	NaN	NaN	NaN	NaN	NaN	NaN	NaN	NaN	NaN	NaN	NaN	NaN	NaN	NaN	NaN
NaN	NaN	NaN	NaN	NaN	NaN	NaN	NaN	NaN	NaN	NaN	NaN	NaN	NaN	NaN	NaN	NaN	NaN	NaN	NaN	NaN	NaN	NaN	NaN	NaN	NaN	NaN	NaN	NaN	NaN	NaN	NaN	NaN	NaN	NaN	NaN	NaN	NaN	NaN	NaN	NaN	NaN	NaN	NaN	NaN	NaN	NaN	NaN	NaN	NaN
NaN	NaN	NaN	NaN	NaN	NaN	NaN	NaN	NaN	NaN	NaN	NaN	NaN	NaN	NaN	NaN	NaN	NaN	NaN	NaN	NaN	NaN	NaN	NaN	NaN	NaN	NaN	NaN	NaN	NaN	NaN	NaN	NaN	NaN	NaN	NaN	NaN	NaN	NaN	NaN	NaN	NaN	NaN	NaN	NaN	NaN	NaN	NaN	NaN	NaN
NaN	NaN	NaN	NaN	NaN	NaN	NaN	NaN	NaN	NaN	NaN	NaN	NaN	NaN	NaN	NaN	NaN	NaN	NaN	NaN	NaN	NaN	NaN	NaN	NaN	NaN	NaN	NaN	NaN	NaN	NaN	NaN	NaN	NaN	NaN	NaN	NaN	NaN	NaN	NaN	NaN	NaN	NaN	NaN	NaN	NaN	NaN	NaN	NaN	NaN
NaN	NaN	NaN	NaN	NaN	NaN	NaN	NaN	NaN	NaN	NaN	NaN	NaN	NaN	NaN	NaN	NaN	NaN	NaN	NaN	NaN	NaN	NaN	NaN	NaN	NaN	NaN	NaN	NaN	NaN	NaN	NaN	NaN	NaN	NaN	NaN	NaN	NaN	NaN	NaN	NaN	NaN	NaN	NaN	NaN	NaN	NaN	NaN	NaN	NaN
NaN	NaN	NaN	NaN	NaN	NaN	NaN	NaN	NaN	NaN	NaN	NaN	NaN	NaN	NaN	NaN	NaN	NaN	NaN	NaN	NaN	NaN	NaN	NaN	NaN	NaN	NaN	NaN	NaN	NaN	NaN	NaN	NaN	NaN	NaN	NaN	NaN	NaN	NaN	NaN	NaN	NaN	NaN	NaN	NaN	NaN	NaN	NaN	NaN	NaN
NaN	NaN	NaN	NaN	NaN	NaN	NaN	NaN	NaN	NaN	NaN	NaN	NaN	NaN	NaN	NaN	NaN	NaN	NaN	NaN	NaN	NaN	NaN	NaN	NaN	NaN	NaN	NaN	NaN	NaN	NaN	NaN	NaN	NaN	NaN	NaN	NaN	NaN	NaN	NaN	NaN	NaN	NaN	NaN	NaN	NaN	NaN	NaN	NaN	NaN
NaN	NaN	NaN	NaN	NaN	NaN	NaN	NaN	NaN	NaN	NaN	NaN	NaN	NaN	NaN	NaN	NaN	NaN	NaN	NaN	NaN	NaN	NaN	NaN	NaN	NaN	NaN	NaN	NaN	NaN	NaN	NaN	NaN	NaN	NaN	NaN	NaN	NaN	NaN	NaN	NaN	NaN	NaN	NaN	NaN	NaN	NaN	NaN	NaN	NaN
NaN	NaN	NaN	NaN	NaN	NaN	NaN	NaN	NaN	NaN	NaN	NaN	NaN	NaN	NaN	NaN	NaN	NaN	NaN	NaN	NaN	NaN	NaN	NaN	NaN	NaN	NaN	NaN	NaN	NaN	NaN	NaN	NaN	NaN	NaN	NaN	NaN	NaN	NaN	NaN	NaN	NaN	NaN	NaN	NaN	NaN	NaN	NaN	NaN	NaN
NaN	NaN	NaN	NaN	NaN	NaN	NaN	NaN	NaN	NaN	NaN	NaN	NaN	NaN	NaN	NaN	NaN	NaN	NaN	NaN	NaN	NaN	NaN	NaN	NaN	NaN	NaN	NaN	NaN	NaN	NaN	NaN	NaN	NaN	NaN	NaN	NaN	NaN	NaN	NaN	NaN	NaN	NaN	NaN	NaN	NaN	NaN	NaN	NaN	NaN
NaN	NaN	NaN	NaN	NaN	NaN	NaN	NaN	NaN	NaN	NaN	NaN	NaN	NaN	NaN	NaN	NaN	NaN	NaN	NaN	NaN	NaN	NaN	NaN	NaN	NaN	NaN	NaN	NaN	NaN	NaN	NaN	NaN	NaN	NaN	NaN	NaN	NaN	NaN	NaN	NaN	NaN	NaN	NaN	NaN	NaN	NaN	NaN	NaN	NaN
NaN	NaN	NaN	NaN	NaN	NaN	NaN	NaN	NaN	NaN	NaN	NaN	NaN	NaN	NaN	NaN	NaN	NaN	NaN	NaN	NaN	NaN	NaN	NaN	NaN	NaN	NaN	NaN	NaN	NaN	NaN	NaN	NaN	NaN	NaN	NaN	NaN	NaN	NaN	NaN	NaN	NaN	NaN	NaN	NaN	NaN	NaN	NaN	NaN	NaN
NaN	NaN	NaN	NaN	NaN	NaN	NaN	NaN	NaN	NaN	NaN	NaN	NaN	NaN	NaN	NaN	NaN	NaN	NaN	NaN	NaN	NaN	NaN	NaN	NaN	NaN	NaN	NaN	NaN	NaN	NaN	NaN	NaN	NaN	NaN	NaN	NaN	NaN	NaN	NaN	NaN	NaN	NaN	NaN	NaN	NaN	NaN	NaN	NaN	NaN
NaN	NaN	NaN	NaN	NaN	NaN	NaN	NaN	NaN	NaN	NaN	NaN	NaN	NaN	NaN	NaN	NaN	NaN	NaN	NaN	NaN	NaN	NaN	NaN	NaN	NaN	NaN	NaN	NaN	NaN	NaN	NaN	NaN	NaN	NaN	NaN	NaN	NaN	NaN	NaN	NaN	NaN	NaN	NaN	NaN	NaN	NaN	NaN	NaN	NaN
NaN	NaN	NaN	NaN	NaN	NaN	NaN	NaN	NaN	NaN	NaN	NaN	NaN	NaN	NaN	NaN	NaN	NaN	NaN	NaN	NaN	NaN	NaN	NaN	NaN	NaN	NaN	NaN	NaN	NaN	NaN	NaN	NaN	NaN	NaN	NaN	NaN	NaN	NaN	NaN	NaN	NaN	NaN	NaN	NaN	NaN	NaN	NaN	NaN	NaN
NaN	NaN	NaN	NaN	NaN	NaN	NaN	NaN	NaN	NaN	NaN	NaN	NaN	NaN	NaN	NaN	NaN	NaN	NaN	NaN	NaN	NaN	NaN	NaN	NaN	NaN	NaN	NaN	NaN	NaN	NaN	NaN	NaN	NaN	NaN	NaN	NaN	NaN	NaN	NaN	NaN	NaN	NaN	NaN	NaN	NaN	NaN	NaN	NaN	NaN
NaN	NaN	NaN	NaN	NaN	NaN	NaN	NaN	NaN	NaN	NaN	NaN	NaN	NaN	NaN	NaN	NaN	NaN	NaN	NaN	NaN	NaN	NaN	NaN	NaN	NaN	NaN	NaN	NaN	NaN	NaN	NaN	NaN	NaN	NaN	NaN	NaN	NaN	NaN	NaN	NaN	NaN	NaN	NaN	NaN	NaN	NaN	NaN	NaN	NaN
NaN	NaN	NaN	NaN	NaN	NaN	NaN	NaN	NaN	NaN	NaN	NaN	NaN	NaN	NaN	NaN	NaN	NaN	NaN	NaN	NaN	NaN	NaN	NaN	NaN	NaN	NaN	NaN	NaN	NaN	NaN	NaN	NaN	NaN	NaN	NaN	NaN	NaN	NaN	NaN	NaN	NaN	NaN	NaN	NaN	NaN	NaN	NaN	NaN	NaN
NaN	NaN	NaN	NaN	NaN	NaN	NaN	NaN	NaN	NaN	NaN	NaN	NaN	NaN	NaN	NaN	NaN	NaN	NaN	NaN	NaN	NaN	NaN	NaN	NaN	NaN	NaN	NaN	NaN	NaN	NaN	NaN	NaN	NaN	NaN	NaN	NaN	NaN	NaN	NaN	NaN	NaN	NaN	NaN	NaN	NaN	NaN	NaN	NaN	NaN
NaN	NaN	NaN	NaN	NaN	NaN	NaN	NaN	NaN	NaN	NaN	NaN	NaN	NaN	NaN	NaN	NaN	NaN	NaN	NaN	NaN	NaN	NaN	NaN	NaN	NaN	NaN	NaN	NaN	NaN	NaN	NaN	NaN	NaN	NaN	NaN	NaN	NaN	NaN	NaN	NaN	NaN	NaN	NaN	NaN	NaN	NaN	NaN	NaN	NaN
NaN	NaN	NaN	NaN	NaN	NaN	NaN	NaN	NaN	NaN	NaN	NaN	NaN	NaN	NaN	NaN	NaN	NaN	NaN	NaN	NaN	NaN	NaN	NaN	NaN	NaN	NaN	NaN	NaN	NaN	NaN	NaN	NaN	NaN	NaN	NaN	NaN	NaN	NaN	NaN	NaN	NaN	NaN	NaN	NaN	NaN	NaN	NaN	NaN	NaN
NaN	NaN	NaN	NaN	NaN	NaN	NaN	NaN	NaN	NaN	NaN	NaN	NaN	NaN	NaN	NaN	NaN	NaN	NaN	NaN	NaN	NaN	NaN	NaN	NaN	NaN	NaN	NaN	NaN	NaN	NaN	NaN	NaN	NaN	NaN	NaN	NaN	NaN	NaN	NaN	NaN	NaN	NaN	NaN	NaN	NaN	NaN	NaN	NaN	NaN
NaN	NaN	NaN	NaN	NaN	NaN	NaN	NaN	NaN	NaN	NaN	NaN	NaN	NaN	NaN	NaN	NaN	NaN	NaN	NaN	NaN	NaN	NaN	NaN	NaN	NaN	NaN	NaN	NaN	NaN	NaN	NaN	NaN	NaN	NaN	NaN	NaN	NaN	NaN	NaN	NaN	NaN	NaN	NaN	NaN	NaN	NaN	NaN	NaN	NaN
NaN	NaN	NaN	NaN	NaN	NaN	NaN	NaN	NaN	NaN	NaN	NaN	NaN	NaN	NaN	NaN	NaN	NaN	NaN	NaN	NaN	NaN	NaN	NaN	NaN	NaN	NaN	NaN	NaN	NaN	NaN	NaN	NaN	NaN	NaN	NaN	NaN	NaN	NaN	NaN	NaN	NaN	NaN	NaN	NaN	NaN	NaN	NaN	NaN	NaN
NaN	NaN	NaN	NaN	NaN	NaN	NaN	NaN	NaN	NaN	NaN	NaN	NaN	NaN	NaN	NaN	NaN	NaN	NaN	NaN	NaN	NaN	NaN	NaN	NaN	NaN	NaN	NaN	NaN	NaN	NaN	NaN	NaN	NaN	NaN	NaN	NaN	NaN	NaN	NaN	NaN	NaN	NaN	NaN	NaN	NaN	NaN	NaN	NaN	NaN
NaN	NaN	NaN	NaN	NaN	NaN	NaN	NaN	NaN	NaN	NaN	NaN	NaN	NaN	NaN	NaN	NaN	NaN	NaN	NaN	NaN	NaN	NaN	NaN	NaN	NaN	NaN	NaN	NaN	NaN	NaN	NaN	NaN	NaN	NaN	NaN	NaN	NaN	NaN	NaN	NaN	NaN	NaN	NaN	NaN	NaN	NaN	NaN	NaN	NaN
NaN	NaN	NaN	NaN	NaN	NaN	NaN	NaN	NaN	NaN	NaN	NaN	NaN	NaN	NaN	NaN	NaN	NaN	NaN	NaN	NaN	NaN	NaN	NaN	NaN	NaN	NaN	NaN	NaN	NaN	NaN	NaN	NaN	NaN	NaN	NaN	NaN	NaN	NaN	NaN	NaN	NaN	NaN	NaN	NaN	NaN	NaN	NaN	NaN	NaN
NaN	NaN	NaN	NaN	NaN	NaN	NaN	NaN	NaN	NaN	NaN	NaN	NaN	NaN	NaN	NaN	NaN	NaN	NaN	NaN	NaN	NaN	NaN	NaN	NaN	NaN	NaN	NaN	NaN	NaN	NaN	NaN	NaN	NaN	NaN	NaN	NaN	NaN	NaN	NaN	NaN	NaN	NaN	NaN	NaN	NaN	NaN	NaN	NaN	NaN
NaN	NaN	NaN	NaN	NaN	NaN	NaN	NaN	NaN	NaN	NaN	NaN	NaN	NaN	NaN	NaN	NaN	NaN	NaN	NaN	NaN	NaN	NaN	NaN	NaN	NaN	NaN	NaN	NaN	NaN	NaN	NaN	NaN	NaN	NaN	NaN	NaN	NaN	NaN	NaN	NaN	NaN	NaN	NaN	NaN	NaN	NaN	NaN	NaN	NaN
NaN	NaN	NaN	NaN	NaN	NaN	NaN	NaN	NaN	NaN	NaN	NaN	NaN	NaN	NaN	NaN	NaN	NaN	NaN	NaN	NaN	NaN	NaN	NaN	NaN	NaN	NaN	NaN	NaN	NaN	NaN	NaN	NaN	NaN	NaN	NaN	NaN	NaN	NaN	NaN	NaN	NaN	NaN	NaN	NaN	NaN	NaN	NaN	NaN	NaN
NaN	NaN	NaN	NaN	NaN	NaN	NaN	NaN	NaN	NaN	NaN	NaN	NaN	NaN	NaN	NaN	NaN	NaN	NaN	NaN	NaN	NaN	NaN	NaN	NaN	NaN	NaN	NaN	NaN	NaN	NaN	NaN	NaN	NaN	NaN	NaN	NaN	NaN	NaN	NaN	NaN	NaN	NaN	NaN	NaN	NaN	NaN	NaN	NaN	NaN
NaN	NaN	NaN	NaN	NaN	NaN	NaN	NaN	NaN	NaN	NaN	NaN	NaN	NaN	NaN	NaN	NaN	NaN	NaN	NaN	NaN	NaN	NaN	NaN	NaN	NaN	NaN	NaN	NaN	NaN	NaN	NaN	NaN	NaN	NaN	NaN	NaN	NaN	NaN	NaN	NaN	NaN	NaN	NaN	NaN	NaN	NaN	NaN	NaN	NaN
NaN	NaN	NaN	NaN	NaN	NaN	NaN	NaN	NaN	NaN	NaN	NaN	NaN	NaN	NaN	NaN	NaN	NaN	NaN	NaN	NaN	NaN	NaN	NaN	NaN	NaN	NaN	NaN	NaN	NaN	NaN	NaN	NaN	NaN	NaN	NaN	NaN	NaN	NaN	NaN	NaN	NaN	NaN	NaN	NaN	NaN	NaN	NaN	NaN	NaN
NaN	NaN	NaN	NaN	NaN	NaN	NaN	NaN	NaN	NaN	NaN	NaN	NaN	NaN	NaN	NaN	NaN	NaN	NaN	NaN	NaN	NaN	NaN	NaN	NaN	NaN	NaN	NaN	NaN	NaN	NaN	NaN	NaN	NaN	NaN	NaN	NaN	NaN	NaN	NaN	NaN	NaN	NaN	NaN	NaN	NaN	NaN	NaN	NaN	NaN
NaN	NaN	NaN	NaN	NaN	NaN	NaN	NaN	NaN	NaN	NaN	NaN	NaN	NaN	NaN	NaN	NaN	NaN	NaN	NaN	NaN	NaN	NaN	NaN	NaN	NaN	NaN	NaN	NaN	NaN	NaN	NaN	NaN	NaN	NaN	NaN	NaN	NaN	NaN	NaN	NaN	NaN	NaN	NaN	NaN	NaN	NaN	NaN	NaN	NaN
NaN	NaN	NaN	NaN	NaN	NaN	NaN	NaN	NaN	NaN	NaN	NaN	NaN	NaN	NaN	NaN	NaN	NaN	NaN	NaN	NaN	NaN	NaN	NaN	NaN	NaN	NaN	NaN	NaN	NaN	NaN	NaN	NaN	NaN	NaN	NaN	NaN	NaN	NaN	NaN	NaN	NaN	NaN	NaN	NaN	NaN	NaN	NaN	NaN	NaN
NaN	NaN	NaN	NaN	NaN	NaN	NaN	NaN	NaN	NaN	NaN	NaN	NaN	NaN	NaN	NaN	NaN	NaN	NaN	NaN	NaN	NaN	NaN	NaN	NaN	NaN	NaN	NaN	NaN	NaN	NaN	NaN	NaN	NaN	NaN	NaN	NaN	NaN	NaN	NaN	NaN	NaN	NaN	NaN	NaN	NaN	NaN	NaN	NaN	NaN
NaN	NaN	NaN	NaN	NaN	NaN	NaN	NaN	NaN	NaN	NaN	NaN	NaN	NaN	NaN	NaN	NaN	NaN	NaN	NaN	NaN	NaN	NaN	NaN	NaN	NaN	NaN	NaN	NaN	NaN	NaN	NaN	NaN	NaN	NaN	NaN	NaN	NaN	NaN	NaN	NaN	NaN	NaN	NaN	NaN	NaN	NaN	NaN	NaN	NaN
NaN	NaN	NaN	NaN	NaN	NaN	NaN	NaN	NaN	NaN	NaN	NaN	NaN	NaN	NaN	NaN	NaN	NaN	NaN	NaN	NaN	NaN	NaN	NaN	NaN	NaN	NaN	NaN	NaN	NaN	NaN	NaN	NaN	NaN	NaN	NaN	NaN	NaN	NaN	NaN	NaN	NaN	NaN	NaN	NaN	NaN	NaN	NaN	NaN	NaN
NaN	NaN	NaN	NaN	NaN	NaN	NaN	NaN	NaN	NaN	NaN	NaN	NaN	NaN	NaN	NaN	NaN	NaN	NaN	NaN	NaN	NaN	NaN	NaN	NaN	NaN	NaN	NaN	NaN	NaN	NaN	NaN	NaN	NaN	NaN	NaN	NaN	NaN	NaN	NaN	NaN	NaN	NaN	NaN	NaN	NaN	NaN	NaN	NaN	NaN
NaN	NaN	NaN	NaN	NaN	NaN	NaN	NaN	NaN	NaN	NaN	NaN	NaN	NaN	NaN	NaN	NaN	NaN	NaN	NaN	NaN	NaN	NaN	NaN	NaN	NaN	NaN	NaN	NaN	NaN	NaN	NaN	NaN	NaN	NaN	NaN	NaN	NaN	NaN	NaN	NaN	NaN	NaN	NaN	NaN	NaN	NaN	NaN	NaN	NaN
NaN	NaN	NaN	NaN	NaN	NaN	NaN	NaN	NaN	NaN	NaN	NaN	NaN	NaN	NaN	NaN	NaN	NaN	NaN	NaN	NaN	NaN	NaN	NaN	NaN	NaN	NaN	NaN	NaN	NaN	NaN	NaN	NaN	NaN	NaN	NaN	NaN	NaN	NaN	NaN	NaN	NaN	NaN	NaN	NaN	NaN	NaN	NaN	NaN	NaN
NaN	NaN	NaN	NaN	NaN	NaN	NaN	NaN	NaN	NaN	NaN	NaN	NaN	NaN	NaN	NaN	NaN	NaN	NaN	NaN	NaN	NaN	NaN	NaN	NaN	NaN	NaN	NaN	NaN	NaN	NaN	NaN	NaN	NaN	NaN	NaN	NaN	NaN	NaN	NaN	NaN	NaN	NaN	NaN	NaN	NaN	NaN	NaN	NaN	NaN
NaN	NaN	NaN	NaN	NaN	NaN	NaN	NaN	NaN	NaN	NaN	NaN	NaN	NaN	NaN	NaN	NaN	NaN	NaN	NaN	NaN	NaN	NaN	NaN	NaN	NaN	NaN	NaN	NaN	NaN	NaN	NaN	NaN	NaN	NaN	NaN	NaN	NaN	NaN	NaN	NaN	NaN	NaN	NaN	NaN	NaN	NaN	NaN	NaN	NaN
NaN	NaN	NaN	NaN	NaN	NaN	NaN	NaN	NaN	NaN	NaN	NaN	NaN	NaN	NaN	NaN	NaN	NaN	NaN	NaN	NaN	NaN	NaN	NaN	NaN	NaN	NaN	NaN	NaN	NaN	NaN	NaN	NaN	NaN	NaN	NaN	NaN	NaN	NaN	NaN	NaN	NaN	NaN	NaN	NaN	NaN	NaN	NaN	NaN	NaN
NaN	NaN	NaN	NaN	NaN	NaN	NaN	NaN	NaN	NaN	NaN	NaN	NaN	NaN	NaN	NaN	NaN	NaN	NaN	NaN	NaN	NaN	NaN	NaN	NaN	NaN	NaN	NaN	NaN	NaN	NaN	NaN	NaN	NaN	NaN	NaN	NaN	NaN	NaN	NaN	NaN	NaN	NaN	NaN	NaN	NaN	NaN	NaN	NaN	NaN
NaN	NaN	NaN	NaN	NaN	NaN	NaN	NaN	NaN	NaN	NaN	NaN	NaN	NaN	NaN	NaN	NaN	NaN	NaN	NaN	NaN	NaN	NaN	NaN	NaN	NaN	NaN	NaN	NaN	NaN	NaN	NaN	NaN	NaN	NaN	NaN	NaN	NaN	NaN	NaN	NaN	NaN	NaN	NaN	NaN	NaN	NaN	NaN	NaN	NaN
NaN	NaN	NaN	NaN	NaN	NaN	NaN	NaN	NaN	NaN	NaN	NaN	NaN	NaN	NaN	NaN	NaN	NaN	NaN	NaN	NaN	NaN	NaN	NaN	NaN	NaN	NaN	NaN	NaN	NaN	NaN	NaN	NaN	NaN	NaN	NaN	NaN	NaN	NaN	NaN	NaN	NaN	NaN	NaN	NaN	NaN	NaN	NaN	NaN	NaN
NaN	NaN	NaN	NaN	NaN	NaN	NaN	NaN	NaN	NaN	NaN	NaN	NaN	NaN	NaN	NaN	NaN	NaN	NaN	NaN	NaN	NaN	NaN	NaN	NaN	NaN	NaN	NaN	NaN	NaN	NaN	NaN	NaN	NaN	NaN	NaN	NaN	NaN	NaN	NaN	NaN	NaN	NaN	NaN	NaN	NaN	NaN	NaN	NaN	NaN
NaN	NaN	NaN	NaN	NaN	NaN	NaN	NaN	NaN	NaN	NaN	NaN	NaN	NaN	NaN	NaN	NaN	NaN	NaN	NaN	NaN	NaN	NaN	NaN	NaN	NaN	NaN	NaN	NaN	NaN	NaN	NaN	NaN	NaN	NaN	NaN	NaN	NaN	NaN	NaN	NaN	NaN	NaN	NaN	NaN	NaN	NaN	NaN	NaN	NaN
NaN	NaN	NaN	NaN	NaN	NaN	NaN	NaN	NaN	NaN	NaN	NaN	NaN	NaN	NaN	NaN	NaN	NaN	NaN	NaN	NaN	NaN	NaN	NaN	NaN	NaN	NaN	NaN	NaN	NaN	NaN	NaN	NaN	NaN	NaN	NaN	NaN	NaN	NaN	NaN	NaN	NaN	NaN	NaN	NaN	NaN	NaN	NaN	NaN	NaN
NaN	NaN	NaN	NaN	NaN	NaN	NaN	NaN	NaN	NaN	NaN	NaN	NaN	NaN	NaN	NaN	NaN	NaN	NaN	NaN	NaN	NaN	NaN	NaN	NaN	NaN	NaN	NaN	NaN	NaN	NaN	NaN	NaN	NaN	NaN	NaN	NaN	NaN	NaN	NaN	NaN	NaN	NaN	NaN	NaN	NaN	NaN	NaN	NaN	NaN
NaN	NaN	NaN	NaN	NaN	NaN	NaN	NaN	NaN	NaN	NaN	NaN	NaN	NaN	NaN	NaN	NaN	NaN	NaN	NaN	NaN	NaN	NaN	NaN	NaN	NaN	NaN	NaN	NaN	NaN	NaN	NaN	NaN	NaN	NaN	NaN	NaN	NaN	NaN	NaN	NaN	NaN	NaN	NaN	NaN	NaN	NaN	NaN	NaN	NaN
NaN	NaN	NaN	NaN	NaN	NaN	NaN	NaN	NaN	NaN	NaN	NaN	NaN	NaN	NaN	NaN	NaN	NaN	NaN	NaN	NaN	NaN	NaN	NaN	NaN	NaN	NaN	NaN	NaN	NaN	NaN	NaN	NaN	NaN	NaN	NaN	NaN	NaN	NaN	NaN	NaN	NaN	NaN	NaN	NaN	NaN	NaN	NaN	NaN	NaN
NaN	NaN	NaN	NaN	NaN	NaN	NaN	NaN	NaN	NaN	NaN	NaN	NaN	NaN	NaN	NaN	NaN	NaN	NaN	NaN	NaN	NaN	NaN	NaN	NaN	NaN	NaN	NaN	NaN	NaN	NaN	NaN	NaN	NaN	NaN	NaN	NaN	NaN	NaN	NaN	NaN	NaN	NaN	NaN	NaN	NaN	NaN	NaN	NaN	NaN
NaN	NaN	NaN	NaN	NaN	NaN	NaN	NaN	NaN	NaN	NaN	NaN	NaN	NaN	NaN	NaN	NaN	NaN	NaN	NaN	NaN	NaN	NaN	NaN	NaN	NaN	NaN	NaN	NaN	NaN	NaN	NaN	NaN	NaN	NaN	NaN	NaN	NaN	NaN	NaN	NaN	NaN	NaN	NaN	NaN	NaN	NaN	NaN	NaN	NaN
NaN	NaN	NaN	NaN	NaN	NaN	NaN	NaN	NaN	NaN	NaN	NaN	NaN	NaN	NaN	NaN	NaN	NaN	NaN	NaN	NaN	NaN	NaN	NaN	NaN	NaN	NaN	NaN	NaN	NaN	NaN	NaN	NaN	NaN	NaN	NaN	NaN	NaN	NaN	NaN	NaN	NaN	NaN	NaN	NaN	NaN	NaN	NaN	NaN	NaN
NaN	NaN	NaN	NaN	NaN	NaN	NaN	NaN	NaN	NaN	NaN	NaN	NaN	NaN	NaN	NaN	NaN	NaN	NaN	NaN	NaN	NaN	NaN	NaN	NaN	NaN	NaN	NaN	NaN	NaN	NaN	NaN	NaN	NaN	NaN	NaN	NaN	NaN	NaN	NaN	NaN	NaN	NaN	NaN	NaN	NaN	NaN	NaN	NaN	NaN
NaN	NaN	NaN	NaN	NaN	NaN	NaN	NaN	NaN	NaN	NaN	NaN	NaN	NaN	NaN	NaN	NaN	NaN	NaN	NaN	NaN	NaN	NaN	NaN	NaN	NaN	NaN	NaN	NaN	NaN	NaN	NaN	NaN	NaN	NaN	NaN	NaN	NaN	NaN	NaN	NaN	NaN	NaN	NaN	NaN	NaN	NaN	NaN	NaN	NaN
NaN	NaN	NaN	NaN	NaN	NaN	NaN	NaN	NaN	NaN	NaN	NaN	NaN	NaN	NaN	NaN	NaN	NaN	NaN	NaN	NaN	NaN	NaN	NaN	NaN	NaN	NaN	NaN	NaN	NaN	NaN	NaN	NaN	NaN	NaN	NaN	NaN	NaN	NaN	NaN	NaN	NaN	NaN	NaN	NaN	NaN	NaN	NaN	NaN	NaN
NaN	NaN	NaN	NaN	NaN	NaN	NaN	NaN	NaN	NaN	NaN	NaN	NaN	NaN	NaN	NaN	NaN	NaN	NaN	NaN	NaN	NaN	NaN	NaN	NaN	NaN	NaN	NaN	NaN	NaN	NaN	NaN	NaN	NaN	NaN	NaN	NaN	NaN	NaN	NaN	NaN	NaN	NaN	NaN	NaN	NaN	NaN	NaN	NaN	NaN
NaN	NaN	NaN	NaN	NaN	NaN	NaN	NaN	NaN	NaN	NaN	NaN	NaN	NaN	NaN	NaN	NaN	NaN	NaN	NaN	NaN	NaN	NaN	NaN	NaN	NaN	NaN	NaN	NaN	NaN	NaN	NaN	NaN	NaN	NaN	NaN	NaN	NaN	NaN	NaN	NaN	NaN	NaN	NaN	NaN	NaN	NaN	NaN	NaN	NaN
NaN	NaN	NaN	NaN	NaN	NaN	NaN	NaN	NaN	NaN	NaN	NaN	NaN	NaN	NaN	NaN	NaN	NaN	NaN	NaN	NaN	NaN	NaN	NaN	NaN	NaN	NaN	NaN	NaN	NaN	NaN	NaN	NaN	NaN	NaN	NaN	NaN	NaN	NaN	NaN	NaN	NaN	NaN	NaN	NaN	NaN	NaN	NaN	NaN	NaN
NaN	NaN	NaN	NaN	NaN	NaN	NaN	NaN	NaN	NaN	NaN	NaN	NaN	NaN	NaN	NaN	NaN	NaN	NaN	NaN	NaN	NaN	NaN	NaN	NaN	NaN	NaN	NaN	NaN	NaN	NaN	NaN	NaN	NaN	NaN	NaN	NaN	NaN	NaN	NaN	NaN	NaN	NaN	NaN	NaN	NaN	NaN	NaN	NaN	NaN
NaN	NaN	NaN	NaN	NaN	NaN	NaN	NaN	NaN	NaN	NaN	NaN	NaN	NaN	NaN	NaN	NaN	NaN	NaN	NaN	NaN	NaN	NaN	NaN	NaN	NaN	NaN	NaN	NaN	NaN	NaN	NaN	NaN	NaN	NaN	NaN	NaN	NaN	NaN	NaN	NaN	NaN	NaN	NaN	NaN	NaN	NaN	NaN	NaN	NaN
NaN	NaN	NaN	NaN	NaN	NaN	NaN	NaN	NaN	NaN	NaN	NaN	NaN	NaN	NaN	NaN	NaN	NaN	NaN	NaN	NaN	NaN	NaN	NaN	NaN	NaN	NaN	NaN	NaN	NaN	NaN	NaN	NaN	NaN	NaN	NaN	NaN	NaN	NaN	NaN	NaN	NaN	NaN	NaN	NaN	NaN	NaN	NaN	NaN	NaN
NaN	NaN	NaN	NaN	NaN	NaN	NaN	NaN	NaN	NaN	NaN	NaN	NaN	NaN	NaN	NaN	NaN	NaN	NaN	NaN	NaN	NaN	NaN	NaN	NaN	NaN	NaN	NaN	NaN	NaN	NaN	NaN	NaN	NaN	NaN	NaN	NaN	NaN	NaN	NaN	NaN	NaN	NaN	NaN	NaN	NaN	NaN	NaN	NaN	NaN
NaN	NaN	NaN	NaN	NaN	NaN	NaN	NaN	NaN	NaN	NaN	NaN	NaN	NaN	NaN	NaN	NaN	NaN	NaN	NaN	NaN	NaN	NaN	NaN	NaN	NaN	NaN	NaN	NaN	NaN	NaN	NaN	NaN	NaN	NaN	NaN	NaN	NaN	NaN	NaN	NaN	NaN	NaN	NaN	NaN	NaN	NaN	NaN	NaN	NaN
NaN	NaN	NaN	NaN	NaN	NaN	NaN	NaN	NaN	NaN	NaN	NaN	NaN	NaN	NaN	NaN	NaN	NaN	NaN	NaN	NaN	NaN	NaN	NaN	NaN	NaN	NaN	NaN	NaN	NaN	NaN	NaN	NaN	NaN	NaN	NaN	NaN	NaN	NaN	NaN	NaN	NaN	NaN	NaN	NaN	NaN	NaN	NaN	NaN	NaN
NaN	NaN	NaN	NaN	NaN	NaN	NaN	NaN	NaN	NaN	NaN	NaN	NaN	NaN	NaN	NaN	NaN	NaN	NaN	NaN	NaN	NaN	NaN	NaN	NaN	NaN	NaN	NaN	NaN	NaN	NaN	NaN	NaN	NaN	NaN	NaN	NaN	NaN	NaN	NaN	NaN	NaN	NaN	NaN	NaN	NaN	NaN	NaN	NaN	NaN
NaN	NaN	NaN	NaN	NaN	NaN	NaN	NaN	NaN	NaN	NaN	NaN	NaN	NaN	NaN	NaN	NaN	NaN	NaN	NaN	NaN	NaN	NaN	NaN	NaN	NaN	NaN	NaN	NaN	NaN	NaN	NaN	NaN	NaN	NaN	NaN	NaN	NaN	NaN	NaN	NaN	NaN	NaN	NaN	NaN	NaN	NaN	NaN	NaN	NaN
NaN	NaN	NaN	NaN	NaN	NaN	NaN	NaN	NaN	NaN	NaN	NaN	NaN	NaN	NaN	NaN	NaN	NaN	NaN	NaN	NaN	NaN	NaN	NaN	NaN	NaN	NaN	NaN	NaN	NaN	NaN	NaN	NaN	NaN	NaN	NaN	NaN	NaN	NaN	NaN	NaN	NaN	NaN	NaN	NaN	NaN	NaN	NaN	NaN	NaN
NaN	NaN	NaN	NaN	NaN	NaN	NaN	NaN	NaN	NaN	NaN	NaN	NaN	NaN	NaN	NaN	NaN	NaN	NaN	NaN	NaN	NaN	NaN	NaN	NaN	NaN	NaN	NaN	NaN	NaN	NaN	NaN	NaN	NaN	NaN	NaN	NaN	NaN	NaN	NaN	NaN	NaN	NaN	NaN	NaN	NaN	NaN	NaN	NaN	NaN
NaN	NaN	NaN	NaN	NaN	NaN	NaN	NaN	NaN	NaN	NaN	NaN	NaN	NaN	NaN	NaN	NaN	NaN	NaN	NaN	NaN	NaN	NaN	NaN	NaN	NaN	NaN	NaN	NaN	NaN	NaN	NaN	NaN	NaN	NaN	NaN	NaN	NaN	NaN	NaN	NaN	NaN	NaN	NaN	NaN	NaN	NaN	NaN	NaN	NaN
NaN	NaN	NaN	NaN	NaN	NaN	NaN	NaN	NaN	NaN	NaN	NaN	NaN	NaN	NaN	NaN	NaN	NaN	NaN	NaN	NaN	NaN	NaN	NaN	NaN	NaN	NaN	NaN	NaN	NaN	NaN	NaN	NaN	NaN	NaN	NaN	NaN	NaN	NaN	NaN	NaN	NaN	NaN	NaN	NaN	NaN	NaN	NaN	NaN	NaN
NaN	NaN	NaN	NaN	NaN	NaN	NaN	NaN	NaN	NaN	NaN	NaN	NaN	NaN	NaN	NaN	NaN	NaN	NaN	NaN	NaN	NaN	NaN	NaN	NaN	NaN	NaN	NaN	NaN	NaN	NaN	NaN	NaN	NaN	NaN	NaN	NaN	NaN	NaN	NaN	NaN	NaN	NaN	NaN	NaN	NaN	NaN	NaN	NaN	NaN
NaN	NaN	NaN	NaN	NaN	NaN	NaN	NaN	NaN	NaN	NaN	NaN	NaN	NaN	NaN	NaN	NaN	NaN	NaN	NaN	NaN	NaN	NaN	NaN	NaN	NaN	NaN	NaN	NaN	NaN	NaN	NaN	NaN	NaN	NaN	NaN	NaN	NaN	NaN	NaN	NaN	NaN	NaN	NaN	NaN	NaN	NaN	NaN	NaN	NaN
NaN	NaN	NaN	NaN	NaN	NaN	NaN	NaN	NaN	NaN	NaN	NaN	NaN	NaN	NaN	NaN	NaN	NaN	NaN	NaN	NaN	NaN	NaN	NaN	NaN	NaN	NaN	NaN	NaN	NaN	NaN	NaN	NaN	NaN	NaN	NaN	NaN	NaN	NaN	NaN	NaN	NaN	NaN	NaN	NaN	NaN	NaN	NaN	NaN	NaN
NaN	NaN	NaN	NaN	NaN	NaN	NaN	NaN	NaN	NaN	NaN	NaN	NaN	NaN	NaN	NaN	NaN	NaN	NaN	NaN	NaN	NaN	NaN	NaN	NaN	NaN	NaN	NaN	NaN	NaN	NaN	NaN	NaN	NaN	NaN	NaN	NaN	NaN	NaN	NaN	NaN	NaN	NaN	NaN	NaN	NaN	NaN	NaN	NaN	NaN
NaN	NaN	NaN	NaN	NaN	NaN	NaN	NaN	NaN	NaN	NaN	NaN	NaN	NaN	NaN	NaN	NaN	NaN	NaN	NaN	NaN	NaN	NaN	NaN	NaN	NaN	NaN	NaN	NaN	NaN	NaN	NaN	NaN	NaN	NaN	NaN	NaN	NaN	NaN	NaN	NaN	NaN	NaN	NaN	NaN	NaN	NaN	NaN	NaN	NaN
NaN	NaN	NaN	NaN	NaN	NaN	NaN	NaN	NaN	NaN	NaN	NaN	NaN	NaN	NaN	NaN	NaN	NaN	NaN	NaN	NaN	NaN	NaN	NaN	NaN	NaN	NaN	NaN	NaN	NaN	NaN	NaN	NaN	NaN	NaN	NaN	NaN	NaN	NaN	NaN	NaN	NaN	NaN	NaN	NaN	NaN	NaN	NaN	NaN	NaN
NaN	NaN	NaN	NaN	NaN	NaN	NaN	NaN	NaN	NaN	NaN	NaN	NaN	NaN	NaN	NaN	NaN	NaN	NaN	NaN	NaN	NaN	NaN	NaN	NaN	NaN	NaN	NaN	NaN	NaN	NaN	NaN	NaN	NaN	NaN	NaN	NaN	NaN	NaN	NaN	NaN	NaN	NaN	NaN	NaN	NaN	NaN	NaN	NaN	NaN
NaN	NaN	NaN	NaN	NaN	NaN	NaN	NaN	NaN	NaN	NaN	NaN	NaN	NaN	NaN	NaN	NaN	NaN	NaN	NaN	NaN	NaN	NaN	NaN	NaN	NaN	NaN	NaN	NaN	NaN	NaN	NaN	NaN	NaN	NaN	NaN	NaN	NaN	NaN	NaN	NaN	NaN	NaN	NaN	NaN	NaN	NaN	NaN	NaN	NaN
NaN	NaN	NaN	NaN	NaN	NaN	NaN	NaN	NaN	NaN	NaN	NaN	NaN	NaN	NaN	NaN	NaN	NaN	NaN	NaN	NaN	NaN	NaN	NaN	NaN	NaN	NaN	NaN	NaN	NaN	NaN	NaN	NaN	NaN	NaN	NaN	NaN	NaN	NaN	NaN	NaN	NaN	NaN	NaN	NaN	NaN	NaN	NaN	NaN	NaN
NaN	NaN	NaN	NaN	NaN	NaN	NaN	NaN	NaN	NaN	NaN	NaN	NaN	NaN	NaN	NaN	NaN	NaN	NaN	NaN	NaN	NaN	NaN	NaN	NaN	NaN	NaN	NaN	NaN	NaN	NaN	NaN	NaN	NaN	NaN	NaN	NaN	NaN	NaN	NaN	NaN	NaN	NaN	NaN	NaN	NaN	NaN	NaN	NaN	NaN
NaN	NaN	NaN	NaN	NaN	NaN	NaN	NaN	NaN	NaN	NaN	NaN	NaN	NaN	NaN	NaN	NaN	NaN	NaN	NaN	NaN	NaN	NaN	NaN	NaN	NaN	NaN	NaN	NaN	NaN	NaN	NaN	NaN	NaN	NaN	NaN	NaN	NaN	NaN	NaN	NaN	NaN	NaN	NaN	NaN	NaN	NaN	NaN	NaN	NaN
NaN	NaN	NaN	NaN	NaN	NaN	NaN	NaN	NaN	NaN	NaN	NaN	NaN	NaN	NaN	NaN	NaN	NaN	NaN	NaN	NaN	NaN	NaN	NaN	NaN	NaN	NaN	NaN	NaN	NaN	NaN	NaN	NaN	NaN	NaN	NaN	NaN	NaN	NaN	NaN	NaN	NaN	NaN	NaN	NaN	NaN	NaN	NaN	NaN	NaN
NaN	NaN	NaN	NaN	NaN	NaN	NaN	NaN	NaN	NaN	NaN	NaN	NaN	NaN	NaN	NaN	NaN	NaN	NaN	NaN	NaN	NaN	NaN	NaN	NaN	NaN	NaN	NaN	NaN	NaN	NaN	NaN	NaN	NaN	NaN	NaN	NaN	NaN	NaN	NaN	NaN	NaN	NaN	NaN	NaN	NaN	NaN	NaN	NaN	NaN
NaN	NaN	NaN	NaN	NaN	NaN	NaN	NaN	NaN	NaN	NaN	NaN	NaN	NaN	NaN	NaN	NaN	NaN	NaN	NaN	NaN	NaN	NaN	NaN	NaN	NaN	NaN	NaN	NaN	NaN	NaN	NaN	NaN	NaN	NaN	NaN	NaN	NaN	NaN	NaN	NaN	NaN	NaN	NaN	NaN	NaN	NaN	NaN	NaN	NaN
NaN	NaN	NaN	NaN	NaN	NaN	NaN	NaN	NaN	NaN	NaN	NaN	NaN	NaN	NaN	NaN	NaN	NaN	NaN	NaN	NaN	NaN	NaN	NaN	NaN	NaN	NaN	NaN	NaN	NaN	NaN	NaN	NaN	NaN	NaN	NaN	NaN	NaN	NaN	NaN	NaN	NaN	NaN	NaN	NaN	NaN	NaN	NaN	NaN	NaN
NaN	NaN	NaN	NaN	NaN	NaN	NaN	NaN	NaN	NaN	NaN	NaN	NaN	NaN	NaN	NaN	NaN	NaN	NaN	NaN	NaN	NaN	NaN	NaN	NaN	NaN	NaN	NaN	NaN	NaN	NaN	NaN	NaN	NaN	NaN	NaN	NaN	NaN	NaN	NaN	NaN	NaN	NaN	NaN	NaN	NaN	NaN	NaN	NaN	NaN
NaN	NaN	NaN	NaN	NaN	NaN	NaN	NaN	NaN	NaN	NaN	NaN	NaN	NaN	NaN	NaN	NaN	NaN	NaN	NaN	NaN	NaN	NaN	NaN	NaN	NaN	NaN	NaN	NaN	NaN	NaN	NaN	NaN	NaN	NaN	NaN	NaN	NaN	NaN	NaN	NaN	NaN	NaN	NaN	NaN	NaN	NaN	NaN	NaN	NaN
NaN	NaN	NaN	NaN	NaN	NaN	NaN	NaN	NaN	NaN	NaN	NaN	NaN	NaN	NaN	NaN	NaN	NaN	NaN	NaN	NaN	NaN	NaN	NaN	NaN	NaN	NaN	NaN	NaN	NaN	NaN	NaN	NaN	NaN	NaN	NaN	NaN	NaN	NaN	NaN	NaN	NaN	NaN	NaN	NaN	NaN	NaN	NaN	NaN	NaN
NaN	NaN	NaN	NaN	NaN	NaN	NaN	NaN	NaN	NaN	NaN	NaN	NaN	NaN	NaN	NaN	NaN	NaN	NaN	NaN	NaN	NaN	NaN	NaN	NaN	NaN	NaN	NaN	NaN	NaN	NaN	NaN	NaN	NaN	NaN	NaN	NaN	NaN	NaN	NaN	NaN	NaN	NaN	NaN	NaN	NaN	NaN	NaN	NaN	NaN
NaN	NaN	NaN	NaN	NaN	NaN	NaN	NaN	NaN	NaN	NaN	NaN	NaN	NaN	NaN	NaN	NaN	NaN	NaN	NaN	NaN	NaN	NaN	NaN	NaN	NaN	NaN	NaN	NaN	NaN	NaN	NaN	NaN	NaN	NaN	NaN	NaN	NaN	NaN	NaN	NaN	NaN	NaN	NaN	NaN	NaN	NaN	NaN	NaN	NaN
NaN	NaN	NaN	NaN	NaN	NaN	NaN	NaN	NaN	NaN	NaN	NaN	NaN	NaN	NaN	NaN	NaN	NaN	NaN	NaN	NaN	NaN	NaN	NaN	NaN	NaN	NaN	NaN	NaN	NaN	NaN	NaN	NaN	NaN	NaN	NaN	NaN	NaN	NaN	NaN	NaN	NaN	NaN	NaN	NaN	NaN	NaN	NaN	NaN	NaN
NaN	NaN	NaN	NaN	NaN	NaN	NaN	NaN	NaN	NaN	NaN	NaN	NaN	NaN	NaN	NaN	NaN	NaN	NaN	NaN	NaN	NaN	NaN	NaN	NaN	NaN	NaN	NaN	NaN	NaN	NaN	NaN	NaN	NaN	NaN	NaN	NaN	NaN	NaN	NaN	NaN	NaN	NaN	NaN	NaN	NaN	NaN	NaN	NaN	NaN
NaN	NaN	NaN	NaN	NaN	NaN	NaN	NaN	NaN	NaN	NaN	NaN	NaN	NaN	NaN	NaN	NaN	NaN	NaN	NaN	NaN	NaN	NaN	NaN	NaN	NaN	NaN	NaN	NaN	NaN	NaN	NaN	NaN	NaN	NaN	NaN	NaN	NaN	NaN	NaN	NaN	NaN	NaN	NaN	NaN	NaN	NaN	NaN	NaN	NaN
NaN	NaN	NaN	NaN	NaN	NaN	NaN	NaN	NaN	NaN	NaN	NaN	NaN	NaN	NaN	NaN	NaN	NaN	NaN	NaN	NaN	NaN	NaN	NaN	NaN	NaN	NaN	NaN	NaN	NaN	NaN	NaN	NaN	NaN	NaN	NaN	NaN	NaN	NaN	NaN	NaN	NaN	NaN	NaN	NaN	NaN	NaN	NaN	NaN	NaN
NaN	NaN	NaN	NaN	NaN	NaN	NaN	NaN	NaN	NaN	NaN	NaN	NaN	NaN	NaN	NaN	NaN	NaN	NaN	NaN	NaN	NaN	NaN	NaN	NaN	NaN	NaN	NaN	NaN	NaN	NaN	NaN	NaN	NaN	NaN	NaN	NaN	NaN	NaN	NaN	NaN	NaN	NaN	NaN	NaN	NaN	NaN	NaN	NaN	NaN
NaN	NaN	NaN	NaN	NaN	NaN	NaN	NaN	NaN	NaN	NaN	NaN	NaN	NaN	NaN	NaN	NaN	NaN	NaN	NaN	NaN	NaN	NaN	NaN	NaN	NaN	NaN	NaN	NaN	NaN	NaN	NaN	NaN	NaN	NaN	NaN	NaN	NaN	NaN	NaN	NaN	NaN	NaN	NaN	NaN	NaN	NaN	NaN	NaN	NaN
NaN	NaN	NaN	NaN	NaN	NaN	NaN	NaN	NaN	NaN	NaN	NaN	NaN	NaN	NaN	NaN	NaN	NaN	NaN	NaN	NaN	NaN	NaN	NaN	NaN	NaN	NaN	NaN	NaN	NaN	NaN	NaN	NaN	NaN	NaN	NaN	NaN	NaN	NaN	NaN	NaN	NaN	NaN	NaN	NaN	NaN	NaN	NaN	NaN	NaN
NaN	NaN	NaN	NaN	NaN	NaN	NaN	NaN	NaN	NaN	NaN	NaN	NaN	NaN	NaN	NaN	NaN	NaN	NaN	NaN	NaN	NaN	NaN	NaN	NaN	NaN	NaN	NaN	NaN	NaN	NaN	NaN	NaN	NaN	NaN	NaN	NaN	NaN	NaN	NaN	NaN	NaN	NaN	NaN	NaN	NaN	NaN	NaN	NaN	NaN
NaN	NaN	NaN	NaN	NaN	NaN	NaN	NaN	NaN	NaN	NaN	NaN	NaN	NaN	NaN	NaN	NaN	NaN	NaN	NaN	NaN	NaN	NaN	NaN	NaN	NaN	NaN	NaN	NaN	NaN	NaN	NaN	NaN	NaN	NaN	NaN	NaN	NaN	NaN	NaN	NaN	NaN	NaN	NaN	NaN	NaN	NaN	NaN	NaN	NaN
NaN	NaN	NaN	NaN	NaN	NaN	NaN	NaN	NaN	NaN	NaN	NaN	NaN	NaN	NaN	NaN	NaN	NaN	NaN	NaN	NaN	NaN	NaN	NaN	NaN	NaN	NaN	NaN	NaN	NaN	NaN	NaN	NaN	NaN	NaN	NaN	NaN	NaN	NaN	NaN	NaN	NaN	NaN	NaN	NaN	NaN	NaN	NaN	NaN	NaN
NaN	NaN	NaN	NaN	NaN	NaN	NaN	NaN	NaN	NaN	NaN	NaN	NaN	NaN	NaN	NaN	NaN	NaN	NaN	NaN	NaN	NaN	NaN	NaN	NaN	NaN	NaN	NaN	NaN	NaN	NaN	NaN	NaN	NaN	NaN	NaN	NaN	NaN	NaN	NaN	NaN	NaN	NaN	NaN	NaN	NaN	NaN	NaN	NaN	NaN
NaN	NaN	NaN	NaN	NaN	NaN	NaN	NaN	NaN	NaN	NaN	NaN	NaN	NaN	NaN	NaN	NaN	NaN	NaN	NaN	NaN	NaN	NaN	NaN	NaN	NaN	NaN	NaN	NaN	NaN	NaN	NaN	NaN	NaN	NaN	NaN	NaN	NaN	NaN	NaN	NaN	NaN	NaN	NaN	NaN	NaN	NaN	NaN	NaN	NaN
NaN	NaN	NaN	NaN	NaN	NaN	NaN	NaN	NaN	NaN	NaN	NaN	NaN	NaN	NaN	NaN	NaN	NaN	NaN	NaN	NaN	NaN	NaN	NaN	NaN	NaN	NaN	NaN	NaN	NaN	NaN	NaN	NaN	NaN	NaN	NaN	NaN	NaN	NaN	NaN	NaN	NaN	NaN	NaN	NaN	NaN	NaN	NaN	NaN	NaN
NaN	NaN	NaN	NaN	NaN	NaN	NaN	NaN	NaN	NaN	NaN	NaN	NaN	NaN	NaN	NaN	NaN	NaN	NaN	NaN	NaN	NaN	NaN	NaN	NaN	NaN	NaN	NaN	NaN	NaN	NaN	NaN	NaN	NaN	NaN	NaN	NaN	NaN	NaN	NaN	NaN	NaN	NaN	NaN	NaN	NaN	NaN	NaN	NaN	NaN
NaN	NaN	NaN	NaN	NaN	NaN	NaN	NaN	NaN	NaN	NaN	NaN	NaN	NaN	NaN	NaN	NaN	NaN	NaN	NaN	NaN	NaN	NaN	NaN	NaN	NaN	NaN	NaN	NaN	NaN	NaN	NaN	NaN	NaN	NaN	NaN	NaN	NaN	NaN	NaN	NaN	NaN	NaN	NaN	NaN	NaN	NaN	NaN	NaN	NaN
NaN	NaN	NaN	NaN	NaN	NaN	NaN	NaN	NaN	NaN	NaN	NaN	NaN	NaN	NaN	NaN	NaN	NaN	NaN	NaN	NaN	NaN	NaN	NaN	NaN	NaN	NaN	NaN	NaN	NaN	NaN	NaN	NaN	NaN	NaN	NaN	NaN	NaN	NaN	NaN	NaN	NaN	NaN	NaN	NaN	NaN	NaN	NaN	NaN	NaN
NaN	NaN	NaN	NaN	NaN	NaN	NaN	NaN	NaN	NaN	NaN	NaN	NaN	NaN	NaN	NaN	NaN	NaN	NaN	NaN	NaN	NaN	NaN	NaN	NaN	NaN	NaN	NaN	NaN	NaN	NaN	NaN	NaN	NaN	NaN	NaN	NaN	NaN	NaN	NaN	NaN	NaN	NaN	NaN	NaN	NaN	NaN	NaN	NaN	NaN
NaN	NaN	NaN	NaN	NaN	NaN	NaN	NaN	NaN	NaN	NaN	NaN	NaN	NaN	NaN	NaN	NaN	NaN	NaN	NaN	NaN	NaN	NaN	NaN	NaN	NaN	NaN	NaN	NaN	NaN	NaN	NaN	NaN	NaN	NaN	NaN	NaN	NaN	NaN	NaN	NaN	NaN	NaN	NaN	NaN	NaN	NaN	NaN	NaN	NaN
NaN	NaN	NaN	NaN	NaN	NaN	NaN	NaN	NaN	NaN	NaN	NaN	NaN	NaN	NaN	NaN	NaN	NaN	NaN	NaN	NaN	NaN	NaN	NaN	NaN	NaN	NaN	NaN	NaN	NaN	NaN	NaN	NaN	NaN	NaN	NaN	NaN	NaN	NaN	NaN	NaN	NaN	NaN	NaN	NaN	NaN	NaN	NaN	NaN	NaN
NaN	NaN	NaN	NaN	NaN	NaN	NaN	NaN	NaN	NaN	NaN	NaN	NaN	NaN	NaN	NaN	NaN	NaN	NaN	NaN	NaN	NaN	NaN	NaN	NaN	NaN	NaN	NaN	NaN	NaN	NaN	NaN	NaN	NaN	NaN	NaN	NaN	NaN	NaN	NaN	NaN	NaN	NaN	NaN	NaN	NaN	NaN	NaN	NaN	NaN
NaN	NaN	NaN	NaN	NaN	NaN	NaN	NaN	NaN	NaN	NaN	NaN	NaN	NaN	NaN	NaN	NaN	NaN	NaN	NaN	NaN	NaN	NaN	NaN	NaN	NaN	NaN	NaN	NaN	NaN	NaN	NaN	NaN	NaN	NaN	NaN	NaN	NaN	NaN	NaN	NaN	NaN	NaN	NaN	NaN	NaN	NaN	NaN	NaN	NaN
NaN	NaN	NaN	NaN	NaN	NaN	NaN	NaN	NaN	NaN	NaN	NaN	NaN	NaN	NaN	NaN	NaN	NaN	NaN	NaN	NaN	NaN	NaN	NaN	NaN	NaN	NaN	NaN	NaN	NaN	NaN	NaN	NaN	NaN	NaN	NaN	NaN	NaN	NaN	NaN	NaN	NaN	NaN	NaN	NaN	NaN	NaN	NaN	NaN	NaN
NaN	NaN	NaN	NaN	NaN	NaN	NaN	NaN	NaN	NaN	NaN	NaN	NaN	NaN	NaN	NaN	NaN	NaN	NaN	NaN	NaN	NaN	NaN	NaN	NaN	NaN	NaN	NaN	NaN	NaN	NaN	NaN	NaN	NaN	NaN	NaN	NaN	NaN	NaN	NaN	NaN	NaN	NaN	NaN	NaN	NaN	NaN	NaN	NaN	NaN
NaN	NaN	NaN	NaN	NaN	NaN	NaN	NaN	NaN	NaN	NaN	NaN	NaN	NaN	NaN	NaN	NaN	NaN	NaN	NaN	NaN	NaN	NaN	NaN	NaN	NaN	NaN	NaN	NaN	NaN	NaN	NaN	NaN	NaN	NaN	NaN	NaN	NaN	NaN	NaN	NaN	NaN	NaN	NaN	NaN	NaN	NaN	NaN	NaN	NaN
NaN	NaN	NaN	NaN	NaN	NaN	NaN	NaN	NaN	NaN	NaN	NaN	NaN	NaN	NaN	NaN	NaN	NaN	NaN	NaN	NaN	NaN	NaN	NaN	NaN	NaN	NaN	NaN	NaN	NaN	NaN	NaN	NaN	NaN	NaN	NaN	NaN	NaN	NaN	NaN	NaN	NaN	NaN	NaN	NaN	NaN	NaN	NaN	NaN	NaN
NaN	NaN	NaN	NaN	NaN	NaN	NaN	NaN	NaN	NaN	NaN	NaN	NaN	NaN	NaN	NaN	NaN	NaN	NaN	NaN	NaN	NaN	NaN	NaN	NaN	NaN	NaN	NaN	NaN	NaN	NaN	NaN	NaN	NaN	NaN	NaN	NaN	NaN	NaN	NaN	NaN	NaN	NaN	NaN	NaN	NaN	NaN	NaN	NaN	NaN
NaN	NaN	NaN	NaN	NaN	NaN	NaN	NaN	NaN	NaN	NaN	NaN	NaN	NaN	NaN	NaN	NaN	NaN	NaN	NaN	NaN	NaN	NaN	NaN	NaN	NaN	NaN	NaN	NaN	NaN	NaN	NaN	NaN	NaN	NaN	NaN	NaN	NaN	NaN	NaN	NaN	NaN	NaN	NaN	NaN	NaN	NaN	NaN	NaN	NaN
NaN	NaN	NaN	NaN	NaN	NaN	NaN	NaN	NaN	NaN	NaN	NaN	NaN	NaN	NaN	NaN	NaN	NaN	NaN	NaN	NaN	NaN	NaN	NaN	NaN	NaN	NaN	NaN	NaN	NaN	NaN	NaN	NaN	NaN	NaN	NaN	NaN	NaN	NaN	NaN	NaN	NaN	NaN	NaN	NaN	NaN	NaN	NaN	NaN	NaN
NaN	NaN	NaN	NaN	NaN	NaN	NaN	NaN	NaN	NaN	NaN	NaN	NaN	NaN	NaN	NaN	NaN	NaN	NaN	NaN	NaN	NaN	NaN	NaN	NaN	NaN	NaN	NaN	NaN	NaN	NaN	NaN	NaN	NaN	NaN	NaN	NaN	NaN	NaN	NaN	NaN	NaN	NaN	NaN	NaN	NaN	NaN	NaN	NaN	NaN
NaN	NaN	NaN	NaN	NaN	NaN	NaN	NaN	NaN	NaN	NaN	NaN	NaN	NaN	NaN	NaN	NaN	NaN	NaN	NaN	NaN	NaN	NaN	NaN	NaN	NaN	NaN	NaN	NaN	NaN	NaN	NaN	NaN	NaN	NaN	NaN	NaN	NaN	NaN	NaN	NaN	NaN	NaN	NaN	NaN	NaN	NaN	NaN	NaN	NaN
NaN	NaN	NaN	NaN	NaN	NaN	NaN	NaN	NaN	NaN	NaN	NaN	NaN	NaN	NaN	NaN	NaN	NaN	NaN	NaN	NaN	NaN	NaN	NaN	NaN	NaN	NaN	NaN	NaN	NaN	NaN	NaN	NaN	NaN	NaN	NaN	NaN	NaN	NaN	NaN	NaN	NaN	NaN	NaN	NaN	NaN	NaN	NaN	NaN	NaN
NaN	NaN	NaN	NaN	NaN	NaN	NaN	NaN	NaN	NaN	NaN	NaN	NaN	NaN	NaN	NaN	NaN	NaN	NaN	NaN	NaN	NaN	NaN	NaN	NaN	NaN	NaN	NaN	NaN	NaN	NaN	NaN	NaN	NaN	NaN	NaN	NaN	NaN	NaN	NaN	NaN	NaN	NaN	NaN	NaN	NaN	NaN	NaN	NaN	NaN
NaN	NaN	NaN	NaN	NaN	NaN	NaN	NaN	NaN	NaN	NaN	NaN	NaN	NaN	NaN	NaN	NaN	NaN	NaN	NaN	NaN	NaN	NaN	NaN	NaN	NaN	NaN	NaN	NaN	NaN	NaN	NaN	NaN	NaN	NaN	NaN	NaN	NaN	NaN	NaN	NaN	NaN	NaN	NaN	NaN	NaN	NaN	NaN	NaN	NaN
NaN	NaN	NaN	NaN	NaN	NaN	NaN	NaN	NaN	NaN	NaN	NaN	NaN	NaN	NaN	NaN	NaN	NaN	NaN	NaN	NaN	NaN	NaN	NaN	NaN	NaN	NaN	NaN	NaN	NaN	NaN	NaN	NaN	NaN	NaN	NaN	NaN	NaN	NaN	NaN	NaN	NaN	NaN	NaN	NaN	NaN	NaN	NaN	NaN	NaN
NaN	NaN	NaN	NaN	NaN	NaN	NaN	NaN	NaN	NaN	NaN	NaN	NaN	NaN	NaN	NaN	NaN	NaN	NaN	NaN	NaN	NaN	NaN	NaN	NaN	NaN	NaN	NaN	NaN	NaN	NaN	NaN	NaN	NaN	NaN	NaN	NaN	NaN	NaN	NaN	NaN	NaN	NaN	NaN	NaN	NaN	NaN	NaN	NaN	NaN
NaN	NaN	NaN	NaN	NaN	NaN	NaN	NaN	NaN	NaN	NaN	NaN	NaN	NaN	NaN	NaN	NaN	NaN	NaN	NaN	NaN	NaN	NaN	NaN	NaN	NaN	NaN	NaN	NaN	NaN	NaN	NaN	NaN	NaN	NaN	NaN	NaN	NaN	NaN	NaN	NaN	NaN	NaN	NaN	NaN	NaN	NaN	NaN	NaN	NaN
NaN	NaN	NaN	NaN	NaN	NaN	NaN	NaN	NaN	NaN	NaN	NaN	NaN	NaN	NaN	NaN	NaN	NaN	NaN	NaN	NaN	NaN	NaN	NaN	NaN	NaN	NaN	NaN	NaN	NaN	NaN	NaN	NaN	NaN	NaN	NaN	NaN	NaN	NaN	NaN	NaN	NaN	NaN	NaN	NaN	NaN	NaN	NaN	NaN	NaN
NaN	NaN	NaN	NaN	NaN	NaN	NaN	NaN	NaN	NaN	NaN	NaN	NaN	NaN	NaN	NaN	NaN	NaN	NaN	NaN	NaN	NaN	NaN	NaN	NaN	NaN	NaN	NaN	NaN	NaN	NaN	NaN	NaN	NaN	NaN	NaN	NaN	NaN	NaN	NaN	NaN	NaN	NaN	NaN	NaN	NaN	NaN	NaN	NaN	NaN
NaN	NaN	NaN	NaN	NaN	NaN	NaN	NaN	NaN	NaN	NaN	NaN	NaN	NaN	NaN	NaN	NaN	NaN	NaN	NaN	NaN	NaN	NaN	NaN	NaN	NaN	NaN	NaN	NaN	NaN	NaN	NaN	NaN	NaN	NaN	NaN	NaN	NaN	NaN	NaN	NaN	NaN	NaN	NaN	NaN	NaN	NaN	NaN	NaN	NaN
NaN	NaN	NaN	NaN	NaN	NaN	NaN	NaN	NaN	NaN	NaN	NaN	NaN	NaN	NaN	NaN	NaN	NaN	NaN	NaN	NaN	NaN	NaN	NaN	NaN	NaN	NaN	NaN	NaN	NaN	NaN	NaN	NaN	NaN	NaN	NaN	NaN	NaN	NaN	NaN	NaN	NaN	NaN	NaN	NaN	NaN	NaN	NaN	NaN	NaN
NaN	NaN	NaN	NaN	NaN	NaN	NaN	NaN	NaN	NaN	NaN	NaN	NaN	NaN	NaN	NaN	NaN	NaN	NaN	NaN	NaN	NaN	NaN	NaN	NaN	NaN	NaN	NaN	NaN	NaN	NaN	NaN	NaN	NaN	NaN	NaN	NaN	NaN	NaN	NaN	NaN	NaN	NaN	NaN	NaN	NaN	NaN	NaN	NaN	NaN
NaN	NaN	NaN	NaN	NaN	NaN	NaN	NaN	NaN	NaN	NaN	NaN	NaN	NaN	NaN	NaN	NaN	NaN	NaN	NaN	NaN	NaN	NaN	NaN	NaN	NaN	NaN	NaN	NaN	NaN	NaN	NaN	NaN	NaN	NaN	NaN	NaN	NaN	NaN	NaN	NaN	NaN	NaN	NaN	NaN	NaN	NaN	NaN	NaN	NaN
NaN	NaN	NaN	NaN	NaN	NaN	NaN	NaN	NaN	NaN	NaN	NaN	NaN	NaN	NaN	NaN	NaN	NaN	NaN	NaN	NaN	NaN	NaN	NaN	NaN	NaN	NaN	NaN	NaN	NaN	NaN	NaN	NaN	NaN	NaN	NaN	NaN	NaN	NaN	NaN	NaN	NaN	NaN	NaN	NaN	NaN	NaN	NaN	NaN	NaN
NaN	NaN	NaN	NaN	NaN	NaN	NaN	NaN	NaN	NaN	NaN	NaN	NaN	NaN	NaN	NaN	NaN	NaN	NaN	NaN	NaN	NaN	NaN	NaN	NaN	NaN	NaN	NaN	NaN	NaN	NaN	NaN	NaN	NaN	NaN	NaN	NaN	NaN	NaN	NaN	NaN	NaN	NaN	NaN	NaN	NaN	NaN	NaN	NaN	NaN
NaN	NaN	NaN	NaN	NaN	NaN	NaN	NaN	NaN	NaN	NaN	NaN	NaN	NaN	NaN	NaN	NaN	NaN	NaN	NaN	NaN	NaN	NaN	NaN	NaN	NaN	NaN	NaN	NaN	NaN	NaN	NaN	NaN	NaN	NaN	NaN	NaN	NaN	NaN	NaN	NaN	NaN	NaN	NaN	NaN	NaN	NaN	NaN	NaN	NaN
NaN	NaN	NaN	NaN	NaN	NaN	NaN	NaN	NaN	NaN	NaN	NaN	NaN	NaN	NaN	NaN	NaN	NaN	NaN	NaN	NaN	NaN	NaN	NaN	NaN	NaN	NaN	NaN	NaN	NaN	NaN	NaN	NaN	NaN	NaN	NaN	NaN	NaN	NaN	NaN	NaN	NaN	NaN	NaN	NaN	NaN	NaN	NaN	NaN	NaN
NaN	NaN	NaN	NaN	NaN	NaN	NaN	NaN	NaN	NaN	NaN	NaN	NaN	NaN	NaN	NaN	NaN	NaN	NaN	NaN	NaN	NaN	NaN	NaN	NaN	NaN	NaN	NaN	NaN	NaN	NaN	NaN	NaN	NaN	NaN	NaN	NaN	NaN	NaN	NaN	NaN	NaN	NaN	NaN	NaN	NaN	NaN	NaN	NaN	NaN
NaN	NaN	NaN	NaN	NaN	NaN	NaN	NaN	NaN	NaN	NaN	NaN	NaN	NaN	NaN	NaN	NaN	NaN	NaN	NaN	NaN	NaN	NaN	NaN	NaN	NaN	NaN	NaN	NaN	NaN	NaN	NaN	NaN	NaN	NaN	NaN	NaN	NaN	NaN	NaN	NaN	NaN	NaN	NaN	NaN	NaN	NaN	NaN	NaN	NaN
NaN	NaN	NaN	NaN	NaN	NaN	NaN	NaN	NaN	NaN	NaN	NaN	NaN	NaN	NaN	NaN	NaN	NaN	NaN	NaN	NaN	NaN	NaN	NaN	NaN	NaN	NaN	NaN	NaN	NaN	NaN	NaN	NaN	NaN	NaN	NaN	NaN	NaN	NaN	NaN	NaN	NaN	NaN	NaN	NaN	NaN	NaN	NaN	NaN	NaN
NaN	NaN	NaN	NaN	NaN	NaN	NaN	NaN	NaN	NaN	NaN	NaN	NaN	NaN	NaN	NaN	NaN	NaN	NaN	NaN	NaN	NaN	NaN	NaN	NaN	NaN	NaN	NaN	NaN	NaN	NaN	NaN	NaN	NaN	NaN	NaN	NaN	NaN	NaN	NaN	NaN	NaN	NaN	NaN	NaN	NaN	NaN	NaN	NaN	NaN
NaN	NaN	NaN	NaN	NaN	NaN	NaN	NaN	NaN	NaN	NaN	NaN	NaN	NaN	NaN	NaN	NaN	NaN	NaN	NaN	NaN	NaN	NaN	NaN	NaN	NaN	NaN	NaN	NaN	NaN	NaN	NaN	NaN	NaN	NaN	NaN	NaN	NaN	NaN	NaN	NaN	NaN	NaN	NaN	NaN	NaN	NaN	NaN	NaN	NaN
NaN	NaN	NaN	NaN	NaN	NaN	NaN	NaN	NaN	NaN	NaN	NaN	NaN	NaN	NaN	NaN	NaN	NaN	NaN	NaN	NaN	NaN	NaN	NaN	NaN	NaN	NaN	NaN	NaN	NaN	NaN	NaN	NaN	NaN	NaN	NaN	NaN	NaN	NaN	NaN	NaN	NaN	NaN	NaN	NaN	NaN	NaN	NaN	NaN	NaN
NaN	NaN	NaN	NaN	NaN	NaN	NaN	NaN	NaN	NaN	NaN	NaN	NaN	NaN	NaN	NaN	NaN	NaN	NaN	NaN	NaN	NaN	NaN	NaN	NaN	NaN	NaN	NaN	NaN	NaN	NaN	NaN	NaN	NaN	NaN	NaN	NaN	NaN	NaN	NaN	NaN	NaN	NaN	NaN	NaN	NaN	NaN	NaN	NaN	NaN
NaN	NaN	NaN	NaN	NaN	NaN	NaN	NaN	NaN	NaN	NaN	NaN	NaN	NaN	NaN	NaN	NaN	NaN	NaN	NaN	NaN	NaN	NaN	NaN	NaN	NaN	NaN	NaN	NaN	NaN	NaN	NaN	NaN	NaN	NaN	NaN	NaN	NaN	NaN	NaN	NaN	NaN	NaN	NaN	NaN	NaN	NaN	NaN	NaN	NaN
NaN	NaN	NaN	NaN	NaN	NaN	NaN	NaN	NaN	NaN	NaN	NaN	NaN	NaN	NaN	NaN	NaN	NaN	NaN	NaN	NaN	NaN	NaN	NaN	NaN	NaN	NaN	NaN	NaN	NaN	NaN	NaN	NaN	NaN	NaN	NaN	NaN	NaN	NaN	NaN	NaN	NaN	NaN	NaN	NaN	NaN	NaN	NaN	NaN	NaN
NaN	NaN	NaN	NaN	NaN	NaN	NaN	NaN	NaN	NaN	NaN	NaN	NaN	NaN	NaN	NaN	NaN	NaN	NaN	NaN	NaN	NaN	NaN	NaN	NaN	NaN	NaN	NaN	NaN	NaN	NaN	NaN	NaN	NaN	NaN	NaN	NaN	NaN	NaN	NaN	NaN	NaN	NaN	NaN	NaN	NaN	NaN	NaN	NaN	NaN
NaN	NaN	NaN	NaN	NaN	NaN	NaN	NaN	NaN	NaN	NaN	NaN	NaN	NaN	NaN	NaN	NaN	NaN	NaN	NaN	NaN	NaN	NaN	NaN	NaN	NaN	NaN	NaN	NaN	NaN	NaN	NaN	NaN	NaN	NaN	NaN	NaN	NaN	NaN	NaN	NaN	NaN	NaN	NaN	NaN	NaN	NaN	NaN	NaN	NaN
NaN	NaN	NaN	NaN	NaN	NaN	NaN	NaN	NaN	NaN	NaN	NaN	NaN	NaN	NaN	NaN	NaN	NaN	NaN	NaN	NaN	NaN	NaN	NaN	NaN	NaN	NaN	NaN	NaN	NaN	NaN	NaN	NaN	NaN	NaN	NaN	NaN	NaN	NaN	NaN	NaN	NaN	NaN	NaN	NaN	NaN	NaN	NaN	NaN	NaN
NaN	NaN	NaN	NaN	NaN	NaN	NaN	NaN	NaN	NaN	NaN	NaN	NaN	NaN	NaN	NaN	NaN	NaN	NaN	NaN	NaN	NaN	NaN	NaN	NaN	NaN	NaN	NaN	NaN	NaN	NaN	NaN	NaN	NaN	NaN	NaN	NaN	NaN	NaN	NaN	NaN	NaN	NaN	NaN	NaN	NaN	NaN	NaN	NaN	NaN
NaN	NaN	NaN	NaN	NaN	NaN	NaN	NaN	NaN	NaN	NaN	NaN	NaN	NaN	NaN	NaN	NaN	NaN	NaN	NaN	NaN	NaN	NaN	NaN	NaN	NaN	NaN	NaN	NaN	NaN	NaN	NaN	NaN	NaN	NaN	NaN	NaN	NaN	NaN	NaN	NaN	NaN	NaN	NaN	NaN	NaN	NaN	NaN	NaN	NaN
NaN	NaN	NaN	NaN	NaN	NaN	NaN	NaN	NaN	NaN	NaN	NaN	NaN	NaN	NaN	NaN	NaN	NaN	NaN	NaN	NaN	NaN	NaN	NaN	NaN	NaN	NaN	NaN	NaN	NaN	NaN	NaN	NaN	NaN	NaN	NaN	NaN	NaN	NaN	NaN	NaN	NaN	NaN	NaN	NaN	NaN	NaN	NaN	NaN	NaN
NaN	NaN	NaN	NaN	NaN	NaN	NaN	NaN	NaN	NaN	NaN	NaN	NaN	NaN	NaN	NaN	NaN	NaN	NaN	NaN	NaN	NaN	NaN	NaN	NaN	NaN	NaN	NaN	NaN	NaN	NaN	NaN	NaN	NaN	NaN	NaN	NaN	NaN	NaN	NaN	NaN	NaN	NaN	NaN	NaN	NaN	NaN	NaN	NaN	NaN
NaN	NaN	NaN	NaN	NaN	NaN	NaN	NaN	NaN	NaN	NaN	NaN	NaN	NaN	NaN	NaN	NaN	NaN	NaN	NaN	NaN	NaN	NaN	NaN	NaN	NaN	NaN	NaN	NaN	NaN	NaN	NaN	NaN	NaN	NaN	NaN	NaN	NaN	NaN	NaN	NaN	NaN	NaN	NaN	NaN	NaN	NaN	NaN	NaN	NaN
NaN	NaN	NaN	NaN	NaN	NaN	NaN	NaN	NaN	NaN	NaN	NaN	NaN	NaN	NaN	NaN	NaN	NaN	NaN	NaN	NaN	NaN	NaN	NaN	NaN	NaN	NaN	NaN	NaN	NaN	NaN	NaN	NaN	NaN	NaN	NaN	NaN	NaN	NaN	NaN	NaN	NaN	NaN	NaN	NaN	NaN	NaN	NaN	NaN	NaN
NaN	NaN	NaN	NaN	NaN	NaN	NaN	NaN	NaN	NaN	NaN	NaN	NaN	NaN	NaN	NaN	NaN	NaN	NaN	NaN	NaN	NaN	NaN	NaN	NaN	NaN	NaN	NaN	NaN	NaN	NaN	NaN	NaN	NaN	NaN	NaN	NaN	NaN	NaN	NaN	NaN	NaN	NaN	NaN	NaN	NaN	NaN	NaN	NaN	NaN
NaN	NaN	NaN	NaN	NaN	NaN	NaN	NaN	NaN	NaN	NaN	NaN	NaN	NaN	NaN	NaN	NaN	NaN	NaN	NaN	NaN	NaN	NaN	NaN	NaN	NaN	NaN	NaN	NaN	NaN	NaN	NaN	NaN	NaN	NaN	NaN	NaN	NaN	NaN	NaN	NaN	NaN	NaN	NaN	NaN	NaN	NaN	NaN	NaN	NaN
NaN	NaN	NaN	NaN	NaN	NaN	NaN	NaN	NaN	NaN	NaN	NaN	NaN	NaN	NaN	NaN	NaN	NaN	NaN	NaN	NaN	NaN	NaN	NaN	NaN	NaN	NaN	NaN	NaN	NaN	NaN	NaN	NaN	NaN	NaN	NaN	NaN	NaN	NaN	NaN	NaN	NaN	NaN	NaN	NaN	NaN	NaN	NaN	NaN	NaN
NaN	NaN	NaN	NaN	NaN	NaN	NaN	NaN	NaN	NaN	NaN	NaN	NaN	NaN	NaN	NaN	NaN	NaN	NaN	NaN	NaN	NaN	NaN	NaN	NaN	NaN	NaN	NaN	NaN	NaN	NaN	NaN	NaN	NaN	NaN	NaN	NaN	NaN	NaN	NaN	NaN	NaN	NaN	NaN	NaN	NaN	NaN	NaN	NaN	NaN
NaN	NaN	NaN	NaN	NaN	NaN	NaN	NaN	NaN	NaN	NaN	NaN	NaN	NaN	NaN	NaN	NaN	NaN	NaN	NaN	NaN	NaN	NaN	NaN	NaN	NaN	NaN	NaN	NaN	NaN	NaN	NaN	NaN	NaN	NaN	NaN	NaN	NaN	NaN	NaN	NaN	NaN	NaN	NaN	NaN	NaN	NaN	NaN	NaN	NaN
NaN	NaN	NaN	NaN	NaN	NaN	NaN	NaN	NaN	NaN	NaN	NaN	NaN	NaN	NaN	NaN	NaN	NaN	NaN	NaN	NaN	NaN	NaN	NaN	NaN	NaN	NaN	NaN	NaN	NaN	NaN	NaN	NaN	NaN	NaN	NaN	NaN	NaN	NaN	NaN	NaN	NaN	NaN	NaN	NaN	NaN	NaN	NaN	NaN	NaN
NaN	NaN	NaN	NaN	NaN	NaN	NaN	NaN	NaN	NaN	NaN	NaN	NaN	NaN	NaN	NaN	NaN	NaN	NaN	NaN	NaN	NaN	NaN	NaN	NaN	NaN	NaN	NaN	NaN	NaN	NaN	NaN	NaN	NaN	NaN	NaN	NaN	NaN	NaN	NaN	NaN	NaN	NaN	NaN	NaN	NaN	NaN	NaN	NaN	NaN
NaN	NaN	NaN	NaN	NaN	NaN	NaN	NaN	NaN	NaN	NaN	NaN	NaN	NaN	NaN	NaN	NaN	NaN	NaN	NaN	NaN	NaN	NaN	NaN	NaN	NaN	NaN	NaN	NaN	NaN	NaN	NaN	NaN	NaN	NaN	NaN	NaN	NaN	NaN	NaN	NaN	NaN	NaN	NaN	NaN	NaN	NaN	NaN	NaN	NaN
NaN	NaN	NaN	NaN	NaN	NaN	NaN	NaN	NaN	NaN	NaN	NaN	NaN	NaN	NaN	NaN	NaN	NaN	NaN	NaN	NaN	NaN	NaN	NaN	NaN	NaN	NaN	NaN	NaN	NaN	NaN	NaN	NaN	NaN	NaN	NaN	NaN	NaN	NaN	NaN	NaN	NaN	NaN	NaN	NaN	NaN	NaN	NaN	NaN	NaN
NaN	NaN	NaN	NaN	NaN	NaN	NaN	NaN	NaN	NaN	NaN	NaN	NaN	NaN	NaN	NaN	NaN	NaN	NaN	NaN	NaN	NaN	NaN	NaN	NaN	NaN	NaN	NaN	NaN	NaN	NaN	NaN	NaN	NaN	NaN	NaN	NaN	NaN	NaN	NaN	NaN	NaN	NaN	NaN	NaN	NaN	NaN	NaN	NaN	NaN
NaN	NaN	NaN	NaN	NaN	NaN	NaN	NaN	NaN	NaN	NaN	NaN	NaN	NaN	NaN	NaN	NaN	NaN	NaN	NaN	NaN	NaN	NaN	NaN	NaN	NaN	NaN	NaN	NaN	NaN	NaN	NaN	NaN	NaN	NaN	NaN	NaN	NaN	NaN	NaN	NaN	NaN	NaN	NaN	NaN	NaN	NaN	NaN	NaN	NaN
NaN	NaN	NaN	NaN	NaN	NaN	NaN	NaN	NaN	NaN	NaN	NaN	NaN	NaN	NaN	NaN	NaN	NaN	NaN	NaN	NaN	NaN	NaN	NaN	NaN	NaN	NaN	NaN	NaN	NaN	NaN	NaN	NaN	NaN	NaN	NaN	NaN	NaN	NaN	NaN	NaN	NaN	NaN	NaN	NaN	NaN	NaN	NaN	NaN	NaN
NaN	NaN	NaN	NaN	NaN	NaN	NaN	NaN	NaN	NaN	NaN	NaN	NaN	NaN	NaN	NaN	NaN	NaN	NaN	NaN	NaN	NaN	NaN	NaN	NaN	NaN	NaN	NaN	NaN	NaN	NaN	NaN	NaN	NaN	NaN	NaN	NaN	NaN	NaN	NaN	NaN	NaN	NaN	NaN	NaN	NaN	NaN	NaN	NaN	NaN
NaN	NaN	NaN	NaN	NaN	NaN	NaN	NaN	NaN	NaN	NaN	NaN	NaN	NaN	NaN	NaN	NaN	NaN	NaN	NaN	NaN	NaN	NaN	NaN	NaN	NaN	NaN	NaN	NaN	NaN	NaN	NaN	NaN	NaN	NaN	NaN	NaN	NaN	NaN	NaN	NaN	NaN	NaN	NaN	NaN	NaN	NaN	NaN	NaN	NaN
NaN	NaN	NaN	NaN	NaN	NaN	NaN	NaN	NaN	NaN	NaN	NaN	NaN	NaN	NaN	NaN	NaN	NaN	NaN	NaN	NaN	NaN	NaN	NaN	NaN	NaN	NaN	NaN	NaN	NaN	NaN	NaN	NaN	NaN	NaN	NaN	NaN	NaN	NaN	NaN	NaN	NaN	NaN	NaN	NaN	NaN	NaN	NaN	NaN	NaN
NaN	NaN	NaN	NaN	NaN	NaN	NaN	NaN	NaN	NaN	NaN	NaN	NaN	NaN	NaN	NaN	NaN	NaN	NaN	NaN	NaN	NaN	NaN	NaN	NaN	NaN	NaN	NaN	NaN	NaN	NaN	NaN	NaN	NaN	NaN	NaN	NaN	NaN	NaN	NaN	NaN	NaN	NaN	NaN	NaN	NaN	NaN	NaN	NaN	NaN
NaN	NaN	NaN	NaN	NaN	NaN	NaN	NaN	NaN	NaN	NaN	NaN	NaN	NaN	NaN	NaN	NaN	NaN	NaN	NaN	NaN	NaN	NaN	NaN	NaN	NaN	NaN	NaN	NaN	NaN	NaN	NaN	NaN	NaN	NaN	NaN	NaN	NaN	NaN	NaN	NaN	NaN	NaN	NaN	NaN	NaN	NaN	NaN	NaN	NaN
NaN	NaN	NaN	NaN	NaN	NaN	NaN	NaN	NaN	NaN	NaN	NaN	NaN	NaN	NaN	NaN	NaN	NaN	NaN	NaN	NaN	NaN	NaN	NaN	NaN	NaN	NaN	NaN	NaN	NaN	NaN	NaN	NaN	NaN	NaN	NaN	NaN	NaN	NaN	NaN	NaN	NaN	NaN	NaN	NaN	NaN	NaN	NaN	NaN	NaN
NaN	NaN	NaN	NaN	NaN	NaN	NaN	NaN	NaN	NaN	NaN	NaN	NaN	NaN	NaN	NaN	NaN	NaN	NaN	NaN	NaN	NaN	NaN	NaN	NaN	NaN	NaN	NaN	NaN	NaN	NaN	NaN	NaN	NaN	NaN	NaN	NaN	NaN	NaN	NaN	NaN	NaN	NaN	NaN	NaN	NaN	NaN	NaN	NaN	NaN
NaN	NaN	NaN	NaN	NaN	NaN	NaN	NaN	NaN	NaN	NaN	NaN	NaN	NaN	NaN	NaN	NaN	NaN	NaN	NaN	NaN	NaN	NaN	NaN	NaN	NaN	NaN	NaN	NaN	NaN	NaN	NaN	NaN	NaN	NaN	NaN	NaN	NaN	NaN	NaN	NaN	NaN	NaN	NaN	NaN	NaN	NaN	NaN	NaN	NaN
NaN	NaN	NaN	NaN	NaN	NaN	NaN	NaN	NaN	NaN	NaN	NaN	NaN	NaN	NaN	NaN	NaN	NaN	NaN	NaN	NaN	NaN	NaN	NaN	NaN	NaN	NaN	NaN	NaN	NaN	NaN	NaN	NaN	NaN	NaN	NaN	NaN	NaN	NaN	NaN	NaN	NaN	NaN	NaN	NaN	NaN	NaN	NaN	NaN	NaN
NaN	NaN	NaN	NaN	NaN	NaN	NaN	NaN	NaN	NaN	NaN	NaN	NaN	NaN	NaN	NaN	NaN	NaN	NaN	NaN	NaN	NaN	NaN	NaN	NaN	NaN	NaN	NaN	NaN	NaN	NaN	NaN	NaN	NaN	NaN	NaN	NaN	NaN	NaN	NaN	NaN	NaN	NaN	NaN	NaN	NaN	NaN	NaN	NaN	NaN
NaN	NaN	NaN	NaN	NaN	NaN	NaN	NaN	NaN	NaN	NaN	NaN	NaN	NaN	NaN	NaN	NaN	NaN	NaN	NaN	NaN	NaN	NaN	NaN	NaN	NaN	NaN	NaN	NaN	NaN	NaN	NaN	NaN	NaN	NaN	NaN	NaN	NaN	NaN	NaN	NaN	NaN	NaN	NaN	NaN	NaN	NaN	NaN	NaN	NaN
NaN	NaN	NaN	NaN	NaN	NaN	NaN	NaN	NaN	NaN	NaN	NaN	NaN	NaN	NaN	NaN	NaN	NaN	NaN	NaN	NaN	NaN	NaN	NaN	NaN	NaN	NaN	NaN	NaN	NaN	NaN	NaN	NaN	NaN	NaN	NaN	NaN	NaN	NaN	NaN	NaN	NaN	NaN	NaN	NaN	NaN	NaN	NaN	NaN	NaN
NaN	NaN	NaN	NaN	NaN	NaN	NaN	NaN	NaN	NaN	NaN	NaN	NaN	NaN	NaN	NaN	NaN	NaN	NaN	NaN	NaN	NaN	NaN	NaN	NaN	NaN	NaN	NaN	NaN	NaN	NaN	NaN	NaN	NaN	NaN	NaN	NaN	NaN	NaN	NaN	NaN	NaN	NaN	NaN	NaN	NaN	NaN	NaN	NaN	NaN
NaN	NaN	NaN	NaN	NaN	NaN	NaN	NaN	NaN	NaN	NaN	NaN	NaN	NaN	NaN	NaN	NaN	NaN	NaN	NaN	NaN	NaN	NaN	NaN	NaN	NaN	NaN	NaN	NaN	NaN	NaN	NaN	NaN	NaN	NaN	NaN	NaN	NaN	NaN	NaN	NaN	NaN	NaN	NaN	NaN	NaN	NaN	NaN	NaN	NaN
NaN	NaN	NaN	NaN	NaN	NaN	NaN	NaN	NaN	NaN	NaN	NaN	NaN	NaN	NaN	NaN	NaN	NaN	NaN	NaN	NaN	NaN	NaN	NaN	NaN	NaN	NaN	NaN	NaN	NaN	NaN	NaN	NaN	NaN	NaN	NaN	NaN	NaN	NaN	NaN	NaN	NaN	NaN	NaN	NaN	NaN	NaN	NaN	NaN	NaN
NaN	NaN	NaN	NaN	NaN	NaN	NaN	NaN	NaN	NaN	NaN	NaN	NaN	NaN	NaN	NaN	NaN	NaN	NaN	NaN	NaN	NaN	NaN	NaN	NaN	NaN	NaN	NaN	NaN	NaN	NaN	NaN	NaN	NaN	NaN	NaN	NaN	NaN	NaN	NaN	NaN	NaN	NaN	NaN	NaN	NaN	NaN	NaN	NaN	NaN
NaN	NaN	NaN	NaN	NaN	NaN	NaN	NaN	NaN	NaN	NaN	NaN	NaN	NaN	NaN	NaN	NaN	NaN	NaN	NaN	NaN	NaN	NaN	NaN	NaN	NaN	NaN	NaN	NaN	NaN	NaN	NaN	NaN	NaN	NaN	NaN	NaN	NaN	NaN	NaN	NaN	NaN	NaN	NaN	NaN	NaN	NaN	NaN	NaN	NaN
NaN	NaN	NaN	NaN	NaN	NaN	NaN	NaN	NaN	NaN	NaN	NaN	NaN	NaN	NaN	NaN	NaN	NaN	NaN	NaN	NaN	NaN	NaN	NaN	NaN	NaN	NaN	NaN	NaN	NaN	NaN	NaN	NaN	NaN	NaN	NaN	NaN	NaN	NaN	NaN	NaN	NaN	NaN	NaN	NaN	NaN	NaN	NaN	NaN	NaN
NaN	NaN	NaN	NaN	NaN	NaN	NaN	NaN	NaN	NaN	NaN	NaN	NaN	NaN	NaN	NaN	NaN	NaN	NaN	NaN	NaN	NaN	NaN	NaN	NaN	NaN	NaN	NaN	NaN	NaN	NaN	NaN	NaN	NaN	NaN	NaN	NaN	NaN	NaN	NaN	NaN	NaN	NaN	NaN	NaN	NaN	NaN	NaN	NaN	NaN
NaN	NaN	NaN	NaN	NaN	NaN	NaN	NaN	NaN	NaN	NaN	NaN	NaN	NaN	NaN	NaN	NaN	NaN	NaN	NaN	NaN	NaN	NaN	NaN	NaN	NaN	NaN	NaN	NaN	NaN	NaN	NaN	NaN	NaN	NaN	NaN	NaN	NaN	NaN	NaN	NaN	NaN	NaN	NaN	NaN	NaN	NaN	NaN	NaN	NaN
NaN	NaN	NaN	NaN	NaN	NaN	NaN	NaN	NaN	NaN	NaN	NaN	NaN	NaN	NaN	NaN	NaN	NaN	NaN	NaN	NaN	NaN	NaN	NaN	NaN	NaN	NaN	NaN	NaN	NaN	NaN	NaN	NaN	NaN	NaN	NaN	NaN	NaN	NaN	NaN	NaN	NaN	NaN	NaN	NaN	NaN	NaN	NaN	NaN	NaN
NaN	NaN	NaN	NaN	NaN	NaN	NaN	NaN	NaN	NaN	NaN	NaN	NaN	NaN	NaN	NaN	NaN	NaN	NaN	NaN	NaN	NaN	NaN	NaN	NaN	NaN	NaN	NaN	NaN	NaN	NaN	NaN	NaN	NaN	NaN	NaN	NaN	NaN	NaN	NaN	NaN	NaN	NaN	NaN	NaN	NaN	NaN	NaN	NaN	NaN
NaN	NaN	NaN	NaN	NaN	NaN	NaN	NaN	NaN	NaN	NaN	NaN	NaN	NaN	NaN	NaN	NaN	NaN	NaN	NaN	NaN	NaN	NaN	NaN	NaN	NaN	NaN	NaN	NaN	NaN	NaN	NaN	NaN	NaN	NaN	NaN	NaN	NaN	NaN	NaN	NaN	NaN	NaN	NaN	NaN	NaN	NaN	NaN	NaN	NaN
NaN	NaN	NaN	NaN	NaN	NaN	NaN	NaN	NaN	NaN	NaN	NaN	NaN	NaN	NaN	NaN	NaN	NaN	NaN	NaN	NaN	NaN	NaN	NaN	NaN	NaN	NaN	NaN	NaN	NaN	NaN	NaN	NaN	NaN	NaN	NaN	NaN	NaN	NaN	NaN	NaN	NaN	NaN	NaN	NaN	NaN	NaN	NaN	NaN	NaN
NaN	NaN	NaN	NaN	NaN	NaN	NaN	NaN	NaN	NaN	NaN	NaN	NaN	NaN	NaN	NaN	NaN	NaN	NaN	NaN	NaN	NaN	NaN	NaN	NaN	NaN	NaN	NaN	NaN	NaN	NaN	NaN	NaN	NaN	NaN	NaN	NaN	NaN	NaN	NaN	NaN	NaN	NaN	NaN	NaN	NaN	NaN	NaN	NaN	NaN
NaN	NaN	NaN	NaN	NaN	NaN	NaN	NaN	NaN	NaN	NaN	NaN	NaN	NaN	NaN	NaN	NaN	NaN	NaN	NaN	NaN	NaN	NaN	NaN	NaN	NaN	NaN	NaN	NaN	NaN	NaN	NaN	NaN	NaN	NaN	NaN	NaN	NaN	NaN	NaN	NaN	NaN	NaN	NaN	NaN	NaN	NaN	NaN	NaN	NaN
NaN	NaN	NaN	NaN	NaN	NaN	NaN	NaN	NaN	NaN	NaN	NaN	NaN	NaN	NaN	NaN	NaN	NaN	NaN	NaN	NaN	NaN	NaN	NaN	NaN	NaN	NaN	NaN	NaN	NaN	NaN	NaN	NaN	NaN	NaN	NaN	NaN	NaN	NaN	NaN	NaN	NaN	NaN	NaN	NaN	NaN	NaN	NaN	NaN	NaN
NaN	NaN	NaN	NaN	NaN	NaN	NaN	NaN	NaN	NaN	NaN	NaN	NaN	NaN	NaN	NaN	NaN	NaN	NaN	NaN	NaN	NaN	NaN	NaN	NaN	NaN	NaN	NaN	NaN	NaN	NaN	NaN	NaN	NaN	NaN	NaN	NaN	NaN	NaN	NaN	NaN	NaN	NaN	NaN	NaN	NaN	NaN	NaN	NaN	NaN
NaN	NaN	NaN	NaN	NaN	NaN	NaN	NaN	NaN	NaN	NaN	NaN	NaN	NaN	NaN	NaN	NaN	NaN	NaN	NaN	NaN	NaN	NaN	NaN	NaN	NaN	NaN	NaN	NaN	NaN	NaN	NaN	NaN	NaN	NaN	NaN	NaN	NaN	NaN	NaN	NaN	NaN	NaN	NaN	NaN	NaN	NaN	NaN	NaN	NaN
NaN	NaN	NaN	NaN	NaN	NaN	NaN	NaN	NaN	NaN	NaN	NaN	NaN	NaN	NaN	NaN	NaN	NaN	NaN	NaN	NaN	NaN	NaN	NaN	NaN	NaN	NaN	NaN	NaN	NaN	NaN	NaN	NaN	NaN	NaN	NaN	NaN	NaN	NaN	NaN	NaN	NaN	NaN	NaN	NaN	NaN	NaN	NaN	NaN	NaN
NaN	NaN	NaN	NaN	NaN	NaN	NaN	NaN	NaN	NaN	NaN	NaN	NaN	NaN	NaN	NaN	NaN	NaN	NaN	NaN	NaN	NaN	NaN	NaN	NaN	NaN	NaN	NaN	NaN	NaN	NaN	NaN	NaN	NaN	NaN	NaN	NaN	NaN	NaN	NaN	NaN	NaN	NaN	NaN	NaN	NaN	NaN	NaN	NaN	NaN
NaN	NaN	NaN	NaN	NaN	NaN	NaN	NaN	NaN	NaN	NaN	NaN	NaN	NaN	NaN	NaN	NaN	NaN	NaN	NaN	NaN	NaN	NaN	NaN	NaN	NaN	NaN	NaN	NaN	NaN	NaN	NaN	NaN	NaN	NaN	NaN	NaN	NaN	NaN	NaN	NaN	NaN	NaN	NaN	NaN	NaN	NaN	NaN	NaN	NaN
NaN	NaN	NaN	NaN	NaN	NaN	NaN	NaN	NaN	NaN	NaN	NaN	NaN	NaN	NaN	NaN	NaN	NaN	NaN	NaN	NaN	NaN	NaN	NaN	NaN	NaN	NaN	NaN	NaN	NaN	NaN	NaN	NaN	NaN	NaN	NaN	NaN	NaN	NaN	NaN	NaN	NaN	NaN	NaN	NaN	NaN	NaN	NaN	NaN	NaN
NaN	NaN	NaN	NaN	NaN	NaN	NaN	NaN	NaN	NaN	NaN	NaN	NaN	NaN	NaN	NaN	NaN	NaN	NaN	NaN	NaN	NaN	NaN	NaN	NaN	NaN	NaN	NaN	NaN	NaN	NaN	NaN	NaN	NaN	NaN	NaN	NaN	NaN	NaN	NaN	NaN	NaN	NaN	NaN	NaN	NaN	NaN	NaN	NaN	NaN
NaN	NaN	NaN	NaN	NaN	NaN	NaN	NaN	NaN	NaN	NaN	NaN	NaN	NaN	NaN	NaN	NaN	NaN	NaN	NaN	NaN	NaN	NaN	NaN	NaN	NaN	NaN	NaN	NaN	NaN	NaN	NaN	NaN	NaN	NaN	NaN	NaN	NaN	NaN	NaN	NaN	NaN	NaN	NaN	NaN	NaN	NaN	NaN	NaN	NaN
NaN	NaN	NaN	NaN	NaN	NaN	NaN	NaN	NaN	NaN	NaN	NaN	NaN	NaN	NaN	NaN	NaN	NaN	NaN	NaN	NaN	NaN	NaN	NaN	NaN	NaN	NaN	NaN	NaN	NaN	NaN	NaN	NaN	NaN	NaN	NaN	NaN	NaN	NaN	NaN	NaN	NaN	NaN	NaN	NaN	NaN	NaN	NaN	NaN	NaN
NaN	NaN	NaN	NaN	NaN	NaN	NaN	NaN	NaN	NaN	NaN	NaN	NaN	NaN	NaN	NaN	NaN	NaN	NaN	NaN	NaN	NaN	NaN	NaN	NaN	NaN	NaN	NaN	NaN	NaN	NaN	NaN	NaN	NaN	NaN	NaN	NaN	NaN	NaN	NaN	NaN	NaN	NaN	NaN	NaN	NaN	NaN	NaN	NaN	NaN
NaN	NaN	NaN	NaN	NaN	NaN	NaN	NaN	NaN	NaN	NaN	NaN	NaN	NaN	NaN	NaN	NaN	NaN	NaN	NaN	NaN	NaN	NaN	NaN	NaN	NaN	NaN	NaN	NaN	NaN	NaN	NaN	NaN	NaN	NaN	NaN	NaN	NaN	NaN	NaN	NaN	NaN	NaN	NaN	NaN	NaN	NaN	NaN	NaN	NaN
NaN	NaN	NaN	NaN	NaN	NaN	NaN	NaN	NaN	NaN	NaN	NaN	NaN	NaN	NaN	NaN	NaN	NaN	NaN	NaN	NaN	NaN	NaN	NaN	NaN	NaN	NaN	NaN	NaN	NaN	NaN	NaN	NaN	NaN	NaN	NaN	NaN	NaN	NaN	NaN	NaN	NaN	NaN	NaN	NaN	NaN	NaN	NaN	NaN	NaN
NaN	NaN	NaN	NaN	NaN	NaN	NaN	NaN	NaN	NaN	NaN	NaN	NaN	NaN	NaN	NaN	NaN	NaN	NaN	NaN	NaN	NaN	NaN	NaN	NaN	NaN	NaN	NaN	NaN	NaN	NaN	NaN	NaN	NaN	NaN	NaN	NaN	NaN	NaN	NaN	NaN	NaN	NaN	NaN	NaN	NaN	NaN	NaN	NaN	NaN
NaN	NaN	NaN	NaN	NaN	NaN	NaN	NaN	NaN	NaN	NaN	NaN	NaN	NaN	NaN	NaN	NaN	NaN	NaN	NaN	NaN	NaN	NaN	NaN	NaN	NaN	NaN	NaN	NaN	NaN	NaN	NaN	NaN	NaN	NaN	NaN	NaN	NaN	NaN	NaN	NaN	NaN	NaN	NaN	NaN	NaN	NaN	NaN	NaN	NaN
NaN	NaN	NaN	NaN	NaN	NaN	NaN	NaN	NaN	NaN	NaN	NaN	NaN	NaN	NaN	NaN	NaN	NaN	NaN	NaN	NaN	NaN	NaN	NaN	NaN	NaN	NaN	NaN	NaN	NaN	NaN	NaN	NaN	NaN	NaN	NaN	NaN	NaN	NaN	NaN	NaN	NaN	NaN	NaN	NaN	NaN	NaN	NaN	NaN	NaN
NaN	NaN	NaN	NaN	NaN	NaN	NaN	NaN	NaN	NaN	NaN	NaN	NaN	NaN	NaN	NaN	NaN	NaN	NaN	NaN	NaN	NaN	NaN	NaN	NaN	NaN	NaN	NaN	NaN	NaN	NaN	NaN	NaN	NaN	NaN	NaN	NaN	NaN	NaN	NaN	NaN	NaN	NaN	NaN	NaN	NaN	NaN	NaN	NaN	NaN
NaN	NaN	NaN	NaN	NaN	NaN	NaN	NaN	NaN	NaN	NaN	NaN	NaN	NaN	NaN	NaN	NaN	NaN	NaN	NaN	NaN	NaN	NaN	NaN	NaN	NaN	NaN	NaN	NaN	NaN	NaN	NaN	NaN	NaN	NaN	NaN	NaN	NaN	NaN	NaN	NaN	NaN	NaN	NaN	NaN	NaN	NaN	NaN	NaN	NaN
NaN	NaN	NaN	NaN	NaN	NaN	NaN	NaN	NaN	NaN	NaN	NaN	NaN	NaN	NaN	NaN	NaN	NaN	NaN	NaN	NaN	NaN	NaN	NaN	NaN	NaN	NaN	NaN	NaN	NaN	NaN	NaN	NaN	NaN	NaN	NaN	NaN	NaN	NaN	NaN	NaN	NaN	NaN	NaN	NaN	NaN	NaN	NaN	NaN	NaN
NaN	NaN	NaN	NaN	NaN	NaN	NaN	NaN	NaN	NaN	NaN	NaN	NaN	NaN	NaN	NaN	NaN	NaN	NaN	NaN	NaN	NaN	NaN	NaN	NaN	NaN	NaN	NaN	NaN	NaN	NaN	NaN	NaN	NaN	NaN	NaN	NaN	NaN	NaN	NaN	NaN	NaN	NaN	NaN	NaN	NaN	NaN	NaN	NaN	NaN
NaN	NaN	NaN	NaN	NaN	NaN	NaN	NaN	NaN	NaN	NaN	NaN	NaN	NaN	NaN	NaN	NaN	NaN	NaN	NaN	NaN	NaN	NaN	NaN	NaN	NaN	NaN	NaN	NaN	NaN	NaN	NaN	NaN	NaN	NaN	NaN	NaN	NaN	NaN	NaN	NaN	NaN	NaN	NaN	NaN	NaN	NaN	NaN	NaN	NaN
NaN	NaN	NaN	NaN	NaN	NaN	NaN	NaN	NaN	NaN	NaN	NaN	NaN	NaN	NaN	NaN	NaN	NaN	NaN	NaN	NaN	NaN	NaN	NaN	NaN	NaN	NaN	NaN	NaN	NaN	NaN	NaN	NaN	NaN	NaN	NaN	NaN	NaN	NaN	NaN	NaN	NaN	NaN	NaN	NaN	NaN	NaN	NaN	NaN	NaN
NaN	NaN	NaN	NaN	NaN	NaN	NaN	NaN	NaN	NaN	NaN	NaN	NaN	NaN	NaN	NaN	NaN	NaN	NaN	NaN	NaN	NaN	NaN	NaN	NaN	NaN	NaN	NaN	NaN	NaN	NaN	NaN	NaN	NaN	NaN	NaN	NaN	NaN	NaN	NaN	NaN	NaN	NaN	NaN	NaN	NaN	NaN	NaN	NaN	NaN
NaN	NaN	NaN	NaN	NaN	NaN	NaN	NaN	NaN	NaN	NaN	NaN	NaN	NaN	NaN	NaN	NaN	NaN	NaN	NaN	NaN	NaN	NaN	NaN	NaN	NaN	NaN	NaN	NaN	NaN	NaN	NaN	NaN	NaN	NaN	NaN	NaN	NaN	NaN	NaN	NaN	NaN	NaN	NaN	NaN	NaN	NaN	NaN	NaN	NaN
NaN	NaN	NaN	NaN	NaN	NaN	NaN	NaN	NaN	NaN	NaN	NaN	NaN	NaN	NaN	NaN	NaN	NaN	NaN	NaN	NaN	NaN	NaN	NaN	NaN	NaN	NaN	NaN	NaN	NaN	NaN	NaN	NaN	NaN	NaN	NaN	NaN	NaN	NaN	NaN	NaN	NaN	NaN	NaN	NaN	NaN	NaN	NaN	NaN	NaN
NaN	NaN	NaN	NaN	NaN	NaN	NaN	NaN	NaN	NaN	NaN	NaN	NaN	NaN	NaN	NaN	NaN	NaN	NaN	NaN	NaN	NaN	NaN	NaN	NaN	NaN	NaN	NaN	NaN	NaN	NaN	NaN	NaN	NaN	NaN	NaN	NaN	NaN	NaN	NaN	NaN	NaN	NaN	NaN	NaN	NaN	NaN	NaN	NaN	NaN
NaN	NaN	NaN	NaN	NaN	NaN	NaN	NaN	NaN	NaN	NaN	NaN	NaN	NaN	NaN	NaN	NaN	NaN	NaN	NaN	NaN	NaN	NaN	NaN	NaN	NaN	NaN	NaN	NaN	NaN	NaN	NaN	NaN	NaN	NaN	NaN	NaN	NaN	NaN	NaN	NaN	NaN	NaN	NaN	NaN	NaN	NaN	NaN	NaN	NaN
NaN	NaN	NaN	NaN	NaN	NaN	NaN	NaN	NaN	NaN	NaN	NaN	NaN	NaN	NaN	NaN	NaN	NaN	NaN	NaN	NaN	NaN	NaN	NaN	NaN	NaN	NaN	NaN	NaN	NaN	NaN	NaN	NaN	NaN	NaN	NaN	NaN	NaN	NaN	NaN	NaN	NaN	NaN	NaN	NaN	NaN	NaN	NaN	NaN	NaN
NaN	NaN	NaN	NaN	NaN	NaN	NaN	NaN	NaN	NaN	NaN	NaN	NaN	NaN	NaN	NaN	NaN	NaN	NaN	NaN	NaN	NaN	NaN	NaN	NaN	NaN	NaN	NaN	NaN	NaN	NaN	NaN	NaN	NaN	NaN	NaN	NaN	NaN	NaN	NaN	NaN	NaN	NaN	NaN	NaN	NaN	NaN	NaN	NaN	NaN
NaN	NaN	NaN	NaN	NaN	NaN	NaN	NaN	NaN	NaN	NaN	NaN	NaN	NaN	NaN	NaN	NaN	NaN	NaN	NaN	NaN	NaN	NaN	NaN	NaN	NaN	NaN	NaN	NaN	NaN	NaN	NaN	NaN	NaN	NaN	NaN	NaN	NaN	NaN	NaN	NaN	NaN	NaN	NaN	NaN	NaN	NaN	NaN	NaN	NaN
NaN	NaN	NaN	NaN	NaN	NaN	NaN	NaN	NaN	NaN	NaN	NaN	NaN	NaN	NaN	NaN	NaN	NaN	NaN	NaN	NaN	NaN	NaN	NaN	NaN	NaN	NaN	NaN	NaN	NaN	NaN	NaN	NaN	NaN	NaN	NaN	NaN	NaN	NaN	NaN	NaN	NaN	NaN	NaN	NaN	NaN	NaN	NaN	NaN	NaN
NaN	NaN	NaN	NaN	NaN	NaN	NaN	NaN	NaN	NaN	NaN	NaN	NaN	NaN	NaN	NaN	NaN	NaN	NaN	NaN	NaN	NaN	NaN	NaN	NaN	NaN	NaN	NaN	NaN	NaN	NaN	NaN	NaN	NaN	NaN	NaN	NaN	NaN	NaN	NaN	NaN	NaN	NaN	NaN	NaN	NaN	NaN	NaN	NaN	NaN
NaN	NaN	NaN	NaN	NaN	NaN	NaN	NaN	NaN	NaN	NaN	NaN	NaN	NaN	NaN	NaN	NaN	NaN	NaN	NaN	NaN	NaN	NaN	NaN	NaN	NaN	NaN	NaN	NaN	NaN	NaN	NaN	NaN	NaN	NaN	NaN	NaN	NaN	NaN	NaN	NaN	NaN	NaN	NaN	NaN	NaN	NaN	NaN	NaN	NaN
NaN	NaN	NaN	NaN	NaN	NaN	NaN	NaN	NaN	NaN	NaN	NaN	NaN	NaN	NaN	NaN	NaN	NaN	NaN	NaN	NaN	NaN	NaN	NaN	NaN	NaN	NaN	NaN	NaN	NaN	NaN	NaN	NaN	NaN	NaN	NaN	NaN	NaN	NaN	NaN	NaN	NaN	NaN	NaN	NaN	NaN	NaN	NaN	NaN	NaN
NaN	NaN	NaN	NaN	NaN	NaN	NaN	NaN	NaN	NaN	NaN	NaN	NaN	NaN	NaN	NaN	NaN	NaN	NaN	NaN	NaN	NaN	NaN	NaN	NaN	NaN	NaN	NaN	NaN	NaN	NaN	NaN	NaN	NaN	NaN	NaN	NaN	NaN	NaN	NaN	NaN	NaN	NaN	NaN	NaN	NaN	NaN	NaN	NaN	NaN
NaN	NaN	NaN	NaN	NaN	NaN	NaN	NaN	NaN	NaN	NaN	NaN	NaN	NaN	NaN	NaN	NaN	NaN	NaN	NaN	NaN	NaN	NaN	NaN	NaN	NaN	NaN	NaN	NaN	NaN	NaN	NaN	NaN	NaN	NaN	NaN	NaN	NaN	NaN	NaN	NaN	NaN	NaN	NaN	NaN	NaN	NaN	NaN	NaN	NaN
NaN	NaN	NaN	NaN	NaN	NaN	NaN	NaN	NaN	NaN	NaN	NaN	NaN	NaN	NaN	NaN	NaN	NaN	NaN	NaN	NaN	NaN	NaN	NaN	NaN	NaN	NaN	NaN	NaN	NaN	NaN	NaN	NaN	NaN	NaN	NaN	NaN	NaN	NaN	NaN	NaN	NaN	NaN	NaN	NaN	NaN	NaN	NaN	NaN	NaN
NaN	NaN	NaN	NaN	NaN	NaN	NaN	NaN	NaN	NaN	NaN	NaN	NaN	NaN	NaN	NaN	NaN	NaN	NaN	NaN	NaN	NaN	NaN	NaN	NaN	NaN	NaN	NaN	NaN	NaN	NaN	NaN	NaN	NaN	NaN	NaN	NaN	NaN	NaN	NaN	NaN	NaN	NaN	NaN	NaN	NaN	NaN	NaN	NaN	NaN
NaN	NaN	NaN	NaN	NaN	NaN	NaN	NaN	NaN	NaN	NaN	NaN	NaN	NaN	NaN	NaN	NaN	NaN	NaN	NaN	NaN	NaN	NaN	NaN	NaN	NaN	NaN	NaN	NaN	NaN	NaN	NaN	NaN	NaN	NaN	NaN	NaN	NaN	NaN	NaN	NaN	NaN	NaN	NaN	NaN	NaN	NaN	NaN	NaN	NaN
NaN	NaN	NaN	NaN	NaN	NaN	NaN	NaN	NaN	NaN	NaN	NaN	NaN	NaN	NaN	NaN	NaN	NaN	NaN	NaN	NaN	NaN	NaN	NaN	NaN	NaN	NaN	NaN	NaN	NaN	NaN	NaN	NaN	NaN	NaN	NaN	NaN	NaN	NaN	NaN	NaN	NaN	NaN	NaN	NaN	NaN	NaN	NaN	NaN	NaN
NaN	NaN	NaN	NaN	NaN	NaN	NaN	NaN	NaN	NaN	NaN	NaN	NaN	NaN	NaN	NaN	NaN	NaN	NaN	NaN	NaN	NaN	NaN	NaN	NaN	NaN	NaN	NaN	NaN	NaN	NaN	NaN	NaN	NaN	NaN	NaN	NaN	NaN	NaN	NaN	NaN	NaN	NaN	NaN	NaN	NaN	NaN	NaN	NaN	NaN
NaN	NaN	NaN	NaN	NaN	NaN	NaN	NaN	NaN	NaN	NaN	NaN	NaN	NaN	NaN	NaN	NaN	NaN	NaN	NaN	NaN	NaN	NaN	NaN	NaN	NaN	NaN	NaN	NaN	NaN	NaN	NaN	NaN	NaN	NaN	NaN	NaN	NaN	NaN	NaN	NaN	NaN	NaN	NaN	NaN	NaN	NaN	NaN	NaN	NaN
NaN	NaN	NaN	NaN	NaN	NaN	NaN	NaN	NaN	NaN	NaN	NaN	NaN	NaN	NaN	NaN	NaN	NaN	NaN	NaN	NaN	NaN	NaN	NaN	NaN	NaN	NaN	NaN	NaN	NaN	NaN	NaN	NaN	NaN	NaN	NaN	NaN	NaN	NaN	NaN	NaN	NaN	NaN	NaN	NaN	NaN	NaN	NaN	NaN	NaN
NaN	NaN	NaN	NaN	NaN	NaN	NaN	NaN	NaN	NaN	NaN	NaN	NaN	NaN	NaN	NaN	NaN	NaN	NaN	NaN	NaN	NaN	NaN	NaN	NaN	NaN	NaN	NaN	NaN	NaN	NaN	NaN	NaN	NaN	NaN	NaN	NaN	NaN	NaN	NaN	NaN	NaN	NaN	NaN	NaN	NaN	NaN	NaN	NaN	NaN
NaN	NaN	NaN	NaN	NaN	NaN	NaN	NaN	NaN	NaN	NaN	NaN	NaN	NaN	NaN	NaN	NaN	NaN	NaN	NaN	NaN	NaN	NaN	NaN	NaN	NaN	NaN	NaN	NaN	NaN	NaN	NaN	NaN	NaN	NaN	NaN	NaN	NaN	NaN	NaN	NaN	NaN	NaN	NaN	NaN	NaN	NaN	NaN	NaN	NaN
NaN	NaN	NaN	NaN	NaN	NaN	NaN	NaN	NaN	NaN	NaN	NaN	NaN	NaN	NaN	NaN	NaN	NaN	NaN	NaN	NaN	NaN	NaN	NaN	NaN	NaN	NaN	NaN	NaN	NaN	NaN	NaN	NaN	NaN	NaN	NaN	NaN	NaN	NaN	NaN	NaN	NaN	NaN	NaN	NaN	NaN	NaN	NaN	NaN	NaN
NaN	NaN	NaN	NaN	NaN	NaN	NaN	NaN	NaN	NaN	NaN	NaN	NaN	NaN	NaN	NaN	NaN	NaN	NaN	NaN	NaN	NaN	NaN	NaN	NaN	NaN	NaN	NaN	NaN	NaN	NaN	NaN	NaN	NaN	NaN	NaN	NaN	NaN	NaN	NaN	NaN	NaN	NaN	NaN	NaN	NaN	NaN	NaN	NaN	NaN
NaN	NaN	NaN	NaN	NaN	NaN	NaN	NaN	NaN	NaN	NaN	NaN	NaN	NaN	NaN	NaN	NaN	NaN	NaN	NaN	NaN	NaN	NaN	NaN	NaN	NaN	NaN	NaN	NaN	NaN	NaN	NaN	NaN	NaN	NaN	NaN	NaN	NaN	NaN	NaN	NaN	NaN	NaN	NaN	NaN	NaN	NaN	NaN	NaN	NaN
NaN	NaN	NaN	NaN	NaN	NaN	NaN	NaN	NaN	NaN	NaN	NaN	NaN	NaN	NaN	NaN	NaN	NaN	NaN	NaN	NaN	NaN	NaN	NaN	NaN	NaN	NaN	NaN	NaN	NaN	NaN	NaN	NaN	NaN	NaN	NaN	NaN	NaN	NaN	NaN	NaN	NaN	NaN	NaN	NaN	NaN	NaN	NaN	NaN	NaN
NaN	NaN	NaN	NaN	NaN	NaN	NaN	NaN	NaN	NaN	NaN	NaN	NaN	NaN	NaN	NaN	NaN	NaN	NaN	NaN	NaN	NaN	NaN	NaN	NaN	NaN	NaN	NaN	NaN	NaN	NaN	NaN	NaN	NaN	NaN	NaN	NaN	NaN	NaN	NaN	NaN	NaN	NaN	NaN	NaN	NaN	NaN	NaN	NaN	NaN
NaN	NaN	NaN	NaN	NaN	NaN	NaN	NaN	NaN	NaN	NaN	NaN	NaN	NaN	NaN	NaN	NaN	NaN	NaN	NaN	NaN	NaN	NaN	NaN	NaN	NaN	NaN	NaN	NaN	NaN	NaN	NaN	NaN	NaN	NaN	NaN	NaN	NaN	NaN	NaN	NaN	NaN	NaN	NaN	NaN	NaN	NaN	NaN	NaN	NaN
NaN	NaN	NaN	NaN	NaN	NaN	NaN	NaN	NaN	NaN	NaN	NaN	NaN	NaN	NaN	NaN	NaN	NaN	NaN	NaN	NaN	NaN	NaN	NaN	NaN	NaN	NaN	NaN	NaN	NaN	NaN	NaN	NaN	NaN	NaN	NaN	NaN	NaN	NaN	NaN	NaN	NaN	NaN	NaN	NaN	NaN	NaN	NaN	NaN	NaN
NaN	NaN	NaN	NaN	NaN	NaN	NaN	NaN	NaN	NaN	NaN	NaN	NaN	NaN	NaN	NaN	NaN	NaN	NaN	NaN	NaN	NaN	NaN	NaN	NaN	NaN	NaN	NaN	NaN	NaN	NaN	NaN	NaN	NaN	NaN	NaN	NaN	NaN	NaN	NaN	NaN	NaN	NaN	NaN	NaN	NaN	NaN	NaN	NaN	NaN
NaN	NaN	NaN	NaN	NaN	NaN	NaN	NaN	NaN	NaN	NaN	NaN	NaN	NaN	NaN	NaN	NaN	NaN	NaN	NaN	NaN	NaN	NaN	NaN	NaN	NaN	NaN	NaN	NaN	NaN	NaN	NaN	NaN	NaN	NaN	NaN	NaN	NaN	NaN	NaN	NaN	NaN	NaN	NaN	NaN	NaN	NaN	NaN	NaN	NaN
NaN	NaN	NaN	NaN	NaN	NaN	NaN	NaN	NaN	NaN	NaN	NaN	NaN	NaN	NaN	NaN	NaN	NaN	NaN	NaN	NaN	NaN	NaN	NaN	NaN	NaN	NaN	NaN	NaN	NaN	NaN	NaN	NaN	NaN	NaN	NaN	NaN	NaN	NaN	NaN	NaN	NaN	NaN	NaN	NaN	NaN	NaN	NaN	NaN	NaN
NaN	NaN	NaN	NaN	NaN	NaN	NaN	NaN	NaN	NaN	NaN	NaN	NaN	NaN	NaN	NaN	NaN	NaN	NaN	NaN	NaN	NaN	NaN	NaN	NaN	NaN	NaN	NaN	NaN	NaN	NaN	NaN	NaN	NaN	NaN	NaN	NaN	NaN	NaN	NaN	NaN	NaN	NaN	NaN	NaN	NaN	NaN	NaN	NaN	NaN
NaN	NaN	NaN	NaN	NaN	NaN	NaN	NaN	NaN	NaN	NaN	NaN	NaN	NaN	NaN	NaN	NaN	NaN	NaN	NaN	NaN	NaN	NaN	NaN	NaN	NaN	NaN	NaN	NaN	NaN	NaN	NaN	NaN	NaN	NaN	NaN	NaN	NaN	NaN	NaN	NaN	NaN	NaN	NaN	NaN	NaN	NaN	NaN	NaN	NaN
NaN	NaN	NaN	NaN	NaN	NaN	NaN	NaN	NaN	NaN	NaN	NaN	NaN	NaN	NaN	NaN	NaN	NaN	NaN	NaN	NaN	NaN	NaN	NaN	NaN	NaN	NaN	NaN	NaN	NaN	NaN	NaN	NaN	NaN	NaN	NaN	NaN	NaN	NaN	NaN	NaN	NaN	NaN	NaN	NaN	NaN	NaN	NaN	NaN	NaN
NaN	NaN	NaN	NaN	NaN	NaN	NaN	NaN	NaN	NaN	NaN	NaN	NaN	NaN	NaN	NaN	NaN	NaN	NaN	NaN	NaN	NaN	NaN	NaN	NaN	NaN	NaN	NaN	NaN	NaN	NaN	NaN	NaN	NaN	NaN	NaN	NaN	NaN	NaN	NaN	NaN	NaN	NaN	NaN	NaN	NaN	NaN	NaN	NaN	NaN
NaN	NaN	NaN	NaN	NaN	NaN	NaN	NaN	NaN	NaN	NaN	NaN	NaN	NaN	NaN	NaN	NaN	NaN	NaN	NaN	NaN	NaN	NaN	NaN	NaN	NaN	NaN	NaN	NaN	NaN	NaN	NaN	NaN	NaN	NaN	NaN	NaN	NaN	NaN	NaN	NaN	NaN	NaN	NaN	NaN	NaN	NaN	NaN	NaN	NaN
NaN	NaN	NaN	NaN	NaN	NaN	NaN	NaN	NaN	NaN	NaN	NaN	NaN	NaN	NaN	NaN	NaN	NaN	NaN	NaN	NaN	NaN	NaN	NaN	NaN	NaN	NaN	NaN	NaN	NaN	NaN	NaN	NaN	NaN	NaN	NaN	NaN	NaN	NaN	NaN	NaN	NaN	NaN	NaN	NaN	NaN	NaN	NaN	NaN	NaN
NaN	NaN	NaN	NaN	NaN	NaN	NaN	NaN	NaN	NaN	NaN	NaN	NaN	NaN	NaN	NaN	NaN	NaN	NaN	NaN	NaN	NaN	NaN	NaN	NaN	NaN	NaN	NaN	NaN	NaN	NaN	NaN	NaN	NaN	NaN	NaN	NaN	NaN	NaN	NaN	NaN	NaN	NaN	NaN	NaN	NaN	NaN	NaN	NaN	NaN
NaN	NaN	NaN	NaN	NaN	NaN	NaN	NaN	NaN	NaN	NaN	NaN	NaN	NaN	NaN	NaN	NaN	NaN	NaN	NaN	NaN	NaN	NaN	NaN	NaN	NaN	NaN	NaN	NaN	NaN	NaN	NaN	NaN	NaN	NaN	NaN	NaN	NaN	NaN	NaN	NaN	NaN	NaN	NaN	NaN	NaN	NaN	NaN	NaN	NaN
NaN	NaN	NaN	NaN	NaN	NaN	NaN	NaN	NaN	NaN	NaN	NaN	NaN	NaN	NaN	NaN	NaN	NaN	NaN	NaN	NaN	NaN	NaN	NaN	NaN	NaN	NaN	NaN	NaN	NaN	NaN	NaN	NaN	NaN	NaN	NaN	NaN	NaN	NaN	NaN	NaN	NaN	NaN	NaN	NaN	NaN	NaN	NaN	NaN	NaN
NaN	NaN	NaN	NaN	NaN	NaN	NaN	NaN	NaN	NaN	NaN	NaN	NaN	NaN	NaN	NaN	NaN	NaN	NaN	NaN	NaN	NaN	NaN	NaN	NaN	NaN	NaN	NaN	NaN	NaN	NaN	NaN	NaN	NaN	NaN	NaN	NaN	NaN	NaN	NaN	NaN	NaN	NaN	NaN	NaN	NaN	NaN	NaN	NaN	NaN
NaN	NaN	NaN	NaN	NaN	NaN	NaN	NaN	NaN	NaN	NaN	NaN	NaN	NaN	NaN	NaN	NaN	NaN	NaN	NaN	NaN	NaN	NaN	NaN	NaN	NaN	NaN	NaN	NaN	NaN	NaN	NaN	NaN	NaN	NaN	NaN	NaN	NaN	NaN	NaN	NaN	NaN	NaN	NaN	NaN	NaN	NaN	NaN	NaN	NaN
NaN	NaN	NaN	NaN	NaN	NaN	NaN	NaN	NaN	NaN	NaN	NaN	NaN	NaN	NaN	NaN	NaN	NaN	NaN	NaN	NaN	NaN	NaN	NaN	NaN	NaN	NaN	NaN	NaN	NaN	NaN	NaN	NaN	NaN	NaN	NaN	NaN	NaN	NaN	NaN	NaN	NaN	NaN	NaN	NaN	NaN	NaN	NaN	NaN	NaN
NaN	NaN	NaN	NaN	NaN	NaN	NaN	NaN	NaN	NaN	NaN	NaN	NaN	NaN	NaN	NaN	NaN	NaN	NaN	NaN	NaN	NaN	NaN	NaN	NaN	NaN	NaN	NaN	NaN	NaN	NaN	NaN	NaN	NaN	NaN	NaN	NaN	NaN	NaN	NaN	NaN	NaN	NaN	NaN	NaN	NaN	NaN	NaN	NaN	NaN
NaN	NaN	NaN	NaN	NaN	NaN	NaN	NaN	NaN	NaN	NaN	NaN	NaN	NaN	NaN	NaN	NaN	NaN	NaN	NaN	NaN	NaN	NaN	NaN	NaN	NaN	NaN	NaN	NaN	NaN	NaN	NaN	NaN	NaN	NaN	NaN	NaN	NaN	NaN	NaN	NaN	NaN	NaN	NaN	NaN	NaN	NaN	NaN	NaN	NaN
NaN	NaN	NaN	NaN	NaN	NaN	NaN	NaN	NaN	NaN	NaN	NaN	NaN	NaN	NaN	NaN	NaN	NaN	NaN	NaN	NaN	NaN	NaN	NaN	NaN	NaN	NaN	NaN	NaN	NaN	NaN	NaN	NaN	NaN	NaN	NaN	NaN	NaN	NaN	NaN	NaN	NaN	NaN	NaN	NaN	NaN	NaN	NaN	NaN	NaN
NaN	NaN	NaN	NaN	NaN	NaN	NaN	NaN	NaN	NaN	NaN	NaN	NaN	NaN	NaN	NaN	NaN	NaN	NaN	NaN	NaN	NaN	NaN	NaN	NaN	NaN	NaN	NaN	NaN	NaN	NaN	NaN	NaN	NaN	NaN	NaN	NaN	NaN	NaN	NaN	NaN	NaN	NaN	NaN	NaN	NaN	NaN	NaN	NaN	NaN
NaN	NaN	NaN	NaN	NaN	NaN	NaN	NaN	NaN	NaN	NaN	NaN	NaN	NaN	NaN	NaN	NaN	NaN	NaN	NaN	NaN	NaN	NaN	NaN	NaN	NaN	NaN	NaN	NaN	NaN	NaN	NaN	NaN	NaN	NaN	NaN	NaN	NaN	NaN	NaN	NaN	NaN	NaN	NaN	NaN	NaN	NaN	NaN	NaN	NaN
NaN	NaN	NaN	NaN	NaN	NaN	NaN	NaN	NaN	NaN	NaN	NaN	NaN	NaN	NaN	NaN	NaN	NaN	NaN	NaN	NaN	NaN	NaN	NaN	NaN	NaN	NaN	NaN	NaN	NaN	NaN	NaN	NaN	NaN	NaN	NaN	NaN	NaN	NaN	NaN	NaN	NaN	NaN	NaN	NaN	NaN	NaN	NaN	NaN	NaN
NaN	NaN	NaN	NaN	NaN	NaN	NaN	NaN	NaN	NaN	NaN	NaN	NaN	NaN	NaN	NaN	NaN	NaN	NaN	NaN	NaN	NaN	NaN	NaN	NaN	NaN	NaN	NaN	NaN	NaN	NaN	NaN	NaN	NaN	NaN	NaN	NaN	NaN	NaN	NaN	NaN	NaN	NaN	NaN	NaN	NaN	NaN	NaN	NaN	NaN
NaN	NaN	NaN	NaN	NaN	NaN	NaN	NaN	NaN	NaN	NaN	NaN	NaN	NaN	NaN	NaN	NaN	NaN	NaN	NaN	NaN	NaN	NaN	NaN	NaN	NaN	NaN	NaN	NaN	NaN	NaN	NaN	NaN	NaN	NaN	NaN	NaN	NaN	NaN	NaN	NaN	NaN	NaN	NaN	NaN	NaN	NaN	NaN	NaN	NaN
NaN	NaN	NaN	NaN	NaN	NaN	NaN	NaN	NaN	NaN	NaN	NaN	NaN	NaN	NaN	NaN	NaN	NaN	NaN	NaN	NaN	NaN	NaN	NaN	NaN	NaN	NaN	NaN	NaN	NaN	NaN	NaN	NaN	NaN	NaN	NaN	NaN	NaN	NaN	NaN	NaN	NaN	NaN	NaN	NaN	NaN	NaN	NaN	NaN	NaN
NaN	NaN	NaN	NaN	NaN	NaN	NaN	NaN	NaN	NaN	NaN	NaN	NaN	NaN	NaN	NaN	NaN	NaN	NaN	NaN	NaN	NaN	NaN	NaN	NaN	NaN	NaN	NaN	NaN	NaN	NaN	NaN	NaN	NaN	NaN	NaN	NaN	NaN	NaN	NaN	NaN	NaN	NaN	NaN	NaN	NaN	NaN	NaN	NaN	NaN
NaN	NaN	NaN	NaN	NaN	NaN	NaN	NaN	NaN	NaN	NaN	NaN	NaN	NaN	NaN	NaN	NaN	NaN	NaN	NaN	NaN	NaN	NaN	NaN	NaN	NaN	NaN	NaN	NaN	NaN	NaN	NaN	NaN	NaN	NaN	NaN	NaN	NaN	NaN	NaN	NaN	NaN	NaN	NaN	NaN	NaN	NaN	NaN	NaN	NaN
NaN	NaN	NaN	NaN	NaN	NaN	NaN	NaN	NaN	NaN	NaN	NaN	NaN	NaN	NaN	NaN	NaN	NaN	NaN	NaN	NaN	NaN	NaN	NaN	NaN	NaN	NaN	NaN	NaN	NaN	NaN	NaN	NaN	NaN	NaN	NaN	NaN	NaN	NaN	NaN	NaN	NaN	NaN	NaN	NaN	NaN	NaN	NaN	NaN	NaN
NaN	NaN	NaN	NaN	NaN	NaN	NaN	NaN	NaN	NaN	NaN	NaN	NaN	NaN	NaN	NaN	NaN	NaN	NaN	NaN	NaN	NaN	NaN	NaN	NaN	NaN	NaN	NaN	NaN	NaN	NaN	NaN	NaN	NaN	NaN	NaN	NaN	NaN	NaN	NaN	NaN	NaN	NaN	NaN	NaN	NaN	NaN	NaN	NaN	NaN
NaN	NaN	NaN	NaN	NaN	NaN	NaN	NaN	NaN	NaN	NaN	NaN	NaN	NaN	NaN	NaN	NaN	NaN	NaN	NaN	NaN	NaN	NaN	NaN	NaN	NaN	NaN	NaN	NaN	NaN	NaN	NaN	NaN	NaN	NaN	NaN	NaN	NaN	NaN	NaN	NaN	NaN	NaN	NaN	NaN	NaN	NaN	NaN	NaN	NaN
NaN	NaN	NaN	NaN	NaN	NaN	NaN	NaN	NaN	NaN	NaN	NaN	NaN	NaN	NaN	NaN	NaN	NaN	NaN	NaN	NaN	NaN	NaN	NaN	NaN	NaN	NaN	NaN	NaN	NaN	NaN	NaN	NaN	NaN	NaN	NaN	NaN	NaN	NaN	NaN	NaN	NaN	NaN	NaN	NaN	NaN	NaN	NaN	NaN	NaN
NaN	NaN	NaN	NaN	NaN	NaN	NaN	NaN	NaN	NaN	NaN	NaN	NaN	NaN	NaN	NaN	NaN	NaN	NaN	NaN	NaN	NaN	NaN	NaN	NaN	NaN	NaN	NaN	NaN	NaN	NaN	NaN	NaN	NaN	NaN	NaN	NaN	NaN	NaN	NaN	NaN	NaN	NaN	NaN	NaN	NaN	NaN	NaN	NaN	NaN
NaN	NaN	NaN	NaN	NaN	NaN	NaN	NaN	NaN	NaN	NaN	NaN	NaN	NaN	NaN	NaN	NaN	NaN	NaN	NaN	NaN	NaN	NaN	NaN	NaN	NaN	NaN	NaN	NaN	NaN	NaN	NaN	NaN	NaN	NaN	NaN	NaN	NaN	NaN	NaN	NaN	NaN	NaN	NaN	NaN	NaN	NaN	NaN	NaN	NaN
NaN	NaN	NaN	NaN	NaN	NaN	NaN	NaN	NaN	NaN	NaN	NaN	NaN	NaN	NaN	NaN	NaN	NaN	NaN	NaN	NaN	NaN	NaN	NaN	NaN	NaN	NaN	NaN	NaN	NaN	NaN	NaN	NaN	NaN	NaN	NaN	NaN	NaN	NaN	NaN	NaN	NaN	NaN	NaN	NaN	NaN	NaN	NaN	NaN	NaN
NaN	NaN	NaN	NaN	NaN	NaN	NaN	NaN	NaN	NaN	NaN	NaN	NaN	NaN	NaN	NaN	NaN	NaN	NaN	NaN	NaN	NaN	NaN	NaN	NaN	NaN	NaN	NaN	NaN	NaN	NaN	NaN	NaN	NaN	NaN	NaN	NaN	NaN	NaN	NaN	NaN	NaN	NaN	NaN	NaN	NaN	NaN	NaN	NaN	NaN
NaN	NaN	NaN	NaN	NaN	NaN	NaN	NaN	NaN	NaN	NaN	NaN	NaN	NaN	NaN	NaN	NaN	NaN	NaN	NaN	NaN	NaN	NaN	NaN	NaN	NaN	NaN	NaN	NaN	NaN	NaN	NaN	NaN	NaN	NaN	NaN	NaN	NaN	NaN	NaN	NaN	NaN	NaN	NaN	NaN	NaN	NaN	NaN	NaN	NaN
NaN	NaN	NaN	NaN	NaN	NaN	NaN	NaN	NaN	NaN	NaN	NaN	NaN	NaN	NaN	NaN	NaN	NaN	NaN	NaN	NaN	NaN	NaN	NaN	NaN	NaN	NaN	NaN	NaN	NaN	NaN	NaN	NaN	NaN	NaN	NaN	NaN	NaN	NaN	NaN	NaN	NaN	NaN	NaN	NaN	NaN	NaN	NaN	NaN	NaN
NaN	NaN	NaN	NaN	NaN	NaN	NaN	NaN	NaN	NaN	NaN	NaN	NaN	NaN	NaN	NaN	NaN	NaN	NaN	NaN	NaN	NaN	NaN	NaN	NaN	NaN	NaN	NaN	NaN	NaN	NaN	NaN	NaN	NaN	NaN	NaN	NaN	NaN	NaN	NaN	NaN	NaN	NaN	NaN	NaN	NaN	NaN	NaN	NaN	NaN
NaN	NaN	NaN	NaN	NaN	NaN	NaN	NaN	NaN	NaN	NaN	NaN	NaN	NaN	NaN	NaN	NaN	NaN	NaN	NaN	NaN	NaN	NaN	NaN	NaN	NaN	NaN	NaN	NaN	NaN	NaN	NaN	NaN	NaN	NaN	NaN	NaN	NaN	NaN	NaN	NaN	NaN	NaN	NaN	NaN	NaN	NaN	NaN	NaN	NaN
NaN	NaN	NaN	NaN	NaN	NaN	NaN	NaN	NaN	NaN	NaN	NaN	NaN	NaN	NaN	NaN	NaN	NaN	NaN	NaN	NaN	NaN	NaN	NaN	NaN	NaN	NaN	NaN	NaN	NaN	NaN	NaN	NaN	NaN	NaN	NaN	NaN	NaN	NaN	NaN	NaN	NaN	NaN	NaN	NaN	NaN	NaN	NaN	NaN	NaN
NaN	NaN	NaN	NaN	NaN	NaN	NaN	NaN	NaN	NaN	NaN	NaN	NaN	NaN	NaN	NaN	NaN	NaN	NaN	NaN	NaN	NaN	NaN	NaN	NaN	NaN	NaN	NaN	NaN	NaN	NaN	NaN	NaN	NaN	NaN	NaN	NaN	NaN	NaN	NaN	NaN	NaN	NaN	NaN	NaN	NaN	NaN	NaN	NaN	NaN
NaN	NaN	NaN	NaN	NaN	NaN	NaN	NaN	NaN	NaN	NaN	NaN	NaN	NaN	NaN	NaN	NaN	NaN	NaN	NaN	NaN	NaN	NaN	NaN	NaN	NaN	NaN	NaN	NaN	NaN	NaN	NaN	NaN	NaN	NaN	NaN	NaN	NaN	NaN	NaN	NaN	NaN	NaN	NaN	NaN	NaN	NaN	NaN	NaN	NaN
NaN	NaN	NaN	NaN	NaN	NaN	NaN	NaN	NaN	NaN	NaN	NaN	NaN	NaN	NaN	NaN	NaN	NaN	NaN	NaN	NaN	NaN	NaN	NaN	NaN	NaN	NaN	NaN	NaN	NaN	NaN	NaN	NaN	NaN	NaN	NaN	NaN	NaN	NaN	NaN	NaN	NaN	NaN	NaN	NaN	NaN	NaN	NaN	NaN	NaN
NaN	NaN	NaN	NaN	NaN	NaN	NaN	NaN	NaN	NaN	NaN	NaN	NaN	NaN	NaN	NaN	NaN	NaN	NaN	NaN	NaN	NaN	NaN	NaN	NaN	NaN	NaN	NaN	NaN	NaN	NaN	NaN	NaN	NaN	NaN	NaN	NaN	NaN	NaN	NaN	NaN	NaN	NaN	NaN	NaN	NaN	NaN	NaN	NaN	NaN
NaN	NaN	NaN	NaN	NaN	NaN	NaN	NaN	NaN	NaN	NaN	NaN	NaN	NaN	NaN	NaN	NaN	NaN	NaN	NaN	NaN	NaN	NaN	NaN	NaN	NaN	NaN	NaN	NaN	NaN	NaN	NaN	NaN	NaN	NaN	NaN	NaN	NaN	NaN	NaN	NaN	NaN	NaN	NaN	NaN	NaN	NaN	NaN	NaN	NaN
NaN	NaN	NaN	NaN	NaN	NaN	NaN	NaN	NaN	NaN	NaN	NaN	NaN	NaN	NaN	NaN	NaN	NaN	NaN	NaN	NaN	NaN	NaN	NaN	NaN	NaN	NaN	NaN	NaN	NaN	NaN	NaN	NaN	NaN	NaN	NaN	NaN	NaN	NaN	NaN	NaN	NaN	NaN	NaN	NaN	NaN	NaN	NaN	NaN	NaN
NaN	NaN	NaN	NaN	NaN	NaN	NaN	NaN	NaN	NaN	NaN	NaN	NaN	NaN	NaN	NaN	NaN	NaN	NaN	NaN	NaN	NaN	NaN	NaN	NaN	NaN	NaN	NaN	NaN	NaN	NaN	NaN	NaN	NaN	NaN	NaN	NaN	NaN	NaN	NaN	NaN	NaN	NaN	NaN	NaN	NaN	NaN	NaN	NaN	NaN
NaN	NaN	NaN	NaN	NaN	NaN	NaN	NaN	NaN	NaN	NaN	NaN	NaN	NaN	NaN	NaN	NaN	NaN	NaN	NaN	NaN	NaN	NaN	NaN	NaN	NaN	NaN	NaN	NaN	NaN	NaN	NaN	NaN	NaN	NaN	NaN	NaN	NaN	NaN	NaN	NaN	NaN	NaN	NaN	NaN	NaN	NaN	NaN	NaN	NaN
NaN	NaN	NaN	NaN	NaN	NaN	NaN	NaN	NaN	NaN	NaN	NaN	NaN	NaN	NaN	NaN	NaN	NaN	NaN	NaN	NaN	NaN	NaN	NaN	NaN	NaN	NaN	NaN	NaN	NaN	NaN	NaN	NaN	NaN	NaN	NaN	NaN	NaN	NaN	NaN	NaN	NaN	NaN	NaN	NaN	NaN	NaN	NaN	NaN	NaN
NaN	NaN	NaN	NaN	NaN	NaN	NaN	NaN	NaN	NaN	NaN	NaN	NaN	NaN	NaN	NaN	NaN	NaN	NaN	NaN	NaN	NaN	NaN	NaN	NaN	NaN	NaN	NaN	NaN	NaN	NaN	NaN	NaN	NaN	NaN	NaN	NaN	NaN	NaN	NaN	NaN	NaN	NaN	NaN	NaN	NaN	NaN	NaN	NaN	NaN
NaN	NaN	NaN	NaN	NaN	NaN	NaN	NaN	NaN	NaN	NaN	NaN	NaN	NaN	NaN	NaN	NaN	NaN	NaN	NaN	NaN	NaN	NaN	NaN	NaN	NaN	NaN	NaN	NaN	NaN	NaN	NaN	NaN	NaN	NaN	NaN	NaN	NaN	NaN	NaN	NaN	NaN	NaN	NaN	NaN	NaN	NaN	NaN	NaN	NaN
NaN	NaN	NaN	NaN	NaN	NaN	NaN	NaN	NaN	NaN	NaN	NaN	NaN	NaN	NaN	NaN	NaN	NaN	NaN	NaN	NaN	NaN	NaN	NaN	NaN	NaN	NaN	NaN	NaN	NaN	NaN	NaN	NaN	NaN	NaN	NaN	NaN	NaN	NaN	NaN	NaN	NaN	NaN	NaN	NaN	NaN	NaN	NaN	NaN	NaN
NaN	NaN	NaN	NaN	NaN	NaN	NaN	NaN	NaN	NaN	NaN	NaN	NaN	NaN	NaN	NaN	NaN	NaN	NaN	NaN	NaN	NaN	NaN	NaN	NaN	NaN	NaN	NaN	NaN	NaN	NaN	NaN	NaN	NaN	NaN	NaN	NaN	NaN	NaN	NaN	NaN	NaN	NaN	NaN	NaN	NaN	NaN	NaN	NaN	NaN
NaN	NaN	NaN	NaN	NaN	NaN	NaN	NaN	NaN	NaN	NaN	NaN	NaN	NaN	NaN	NaN	NaN	NaN	NaN	NaN	NaN	NaN	NaN	NaN	NaN	NaN	NaN	NaN	NaN	NaN	NaN	NaN	NaN	NaN	NaN	NaN	NaN	NaN	NaN	NaN	NaN	NaN	NaN	NaN	NaN	NaN	NaN	NaN	NaN	NaN
NaN	NaN	NaN	NaN	NaN	NaN	NaN	NaN	NaN	NaN	NaN	NaN	NaN	NaN	NaN	NaN	NaN	NaN	NaN	NaN	NaN	NaN	NaN	NaN	NaN	NaN	NaN	NaN	NaN	NaN	NaN	NaN	NaN	NaN	NaN	NaN	NaN	NaN	NaN	NaN	NaN	NaN	NaN	NaN	NaN	NaN	NaN	NaN	NaN	NaN
NaN	NaN	NaN	NaN	NaN	NaN	NaN	NaN	NaN	NaN	NaN	NaN	NaN	NaN	NaN	NaN	NaN	NaN	NaN	NaN	NaN	NaN	NaN	NaN	NaN	NaN	NaN	NaN	NaN	NaN	NaN	NaN	NaN	NaN	NaN	NaN	NaN	NaN	NaN	NaN	NaN	NaN	NaN	NaN	NaN	NaN	NaN	NaN	NaN	NaN
NaN	NaN	NaN	NaN	NaN	NaN	NaN	NaN	NaN	NaN	NaN	NaN	NaN	NaN	NaN	NaN	NaN	NaN	NaN	NaN	NaN	NaN	NaN	NaN	NaN	NaN	NaN	NaN	NaN	NaN	NaN	NaN	NaN	NaN	NaN	NaN	NaN	NaN	NaN	NaN	NaN	NaN	NaN	NaN	NaN	NaN	NaN	NaN	NaN	NaN
[truncated: 851 more columns]
