# Supplementary material for: Standardized measurement of dielectric materials’ intrinsic triboelectric charge density through the suppression of air breakdown
Source: Nat Commun. 2022 Oct 12;13:6019. doi: 10.1038/s41467-022-33766-z (PMC9556570; doi:10.1038/s41467-022-33766-z)
Supplement: Supplementary file 2 — Source Data [file 41467_2022_33766_MOESM2_ESM.zip › Source Data Fig. S7.xlsx]

## Sheet: Sheet1
200 um			400 um			600 um
Pressure (Pa)	Voltage (V)		Pressure (Pa)	Voltage (V)		Pressure (Pa)	Voltage (V)
	Mean	Standard		Mean	Standard		Mean	Standard
100000	48.445	0.36062	100000	40.77	0.93338	100000	27.135	0.38891
50000	14.095	0.40305	50000	7.28	0.28284	50000	6.705	0.86974
20000	11.41	0.76368	20000	5.525	0.20506	20000	4.325	1.06773
10000	9.91	0.3677	10000	4.92	0.38184	10000	3.71	1.21622
6000	9.18	0.25456	6000	4.28	0.09899	6000	3.43	0.97581
3000	8.96	0.25456	3000	3.97	0.07071	3000	2.92	0.86267
1000	8.055	0.3182	1000	3.115	0.28991	1000	2.725	0.28991
600	7.54	0.2687	600	2.95	0.22627	600	2.685	0.26163
300	6.46	0.29698	300	2.945	0.19092	300	1.775	0.10607
100	7.03	0.42426	100	2.56	0.04243	100	1.995	0.13435
70	7.625	1.03945	70	2.76	0.15556	70	2.46	0.12728
40	14.255	0.89803	40	4.095	0.20506	40	3.465	0.28991
20	17.445	1.68999	20	8.415	0.67175	20	5.865	0.24749
0.001	277.805	3.03349	0.001	268.74	4.80833	0.001	289.465	3.16077
0.00075	258.325	4.10829	0.00075	273.775	1.71827	0.00075	292.12	1.6122
0.0005	298.51	2.84257	0.0005	271.11	3.98808	0.0005	289.015	1.80312
