# Supplementary material for: Standardized measurement of dielectric materials’ intrinsic triboelectric charge density through the suppression of air breakdown
Source: Nat Commun. 2022 Oct 12;13:6019. doi: 10.1038/s41467-022-33766-z (PMC9556570; doi:10.1038/s41467-022-33766-z)
Supplement: Supplementary file 2 — Source Data [file 41467_2022_33766_MOESM2_ESM.zip › Source Data Fig. S8.xlsx]

## Sheet: 8b
Time (s)	Charge (nC)
1e-06	0.00853
0.001	0.00923
0.002	0.00956
0.003	0.00944
0.004	0.0091
0.005	0.00875
0.006	0.00818
0.007	0.00761
0.008	0.00697
0.009	0.0064
0.01	0.00583
0.011	0.00556
0.012	0.00522
0.013	0.00488
0.014	0.0046
0.015	0.00419
0.016	0.00444
0.017	0.00499
0.018	0.00569
0.019	0.00601
0.02	0.00627
0.021	0.00629
0.022	0.00595
0.023	0.00546
0.024	0.00511
0.025	0.00477
0.026	0.00442
0.027	0.00393
0.028	0.00306
0.029	0.00234
0.03	0.00178
0.031	0.00143
0.032	0.00131
0.033	0.00149
0.034	0.00166
0.035	0.00169
0.036	0.00209
0.037	0.0022
0.038	0.00215
0.039	0.00188
0.04	0.00169
0.041	0.00134
0.042	0.000921602
0.043	0.00080031
0.044	0.00105
0.045	0.00123
0.046	0.00126
0.047	0.00114
0.048	0.000941847
0.049	0.00119
0.05	0.00152
0.051	0.002
0.052	0.00255
0.053	0.00287
0.054	0.00305
0.055	0.00315
0.056	0.0037
0.057	0.00381
0.058	0.00421
0.059	0.00454
0.06	0.00479
0.061	0.00482
0.062	0.00447
0.063	0.0042
0.064	0.00378
0.065	0.00321
0.066	0.00294
0.067	0.00275
0.068	0.00233
0.069	0.00221
0.07	0.00201
0.071	0.00174
0.072	0.00147
0.073	0.0012
0.074	0.000857242
0.075	0.00073695
0.076	0.000913657
0.077	0.000942365
0.078	0.00142
0.079	0.00167
0.08	0.00185
0.081	0.00203
0.082	0.0022
0.083	0.00275
0.084	0.00315
0.085	0.00371
0.086	0.00411
0.087	0.00399
0.088	0.00372
0.089	0.00367
0.09	0.00355
0.091	0.00365
0.092	0.0042
0.093	0.0049
0.094	0.0056
0.095	0.00667
0.096	0.00745
0.097	0.008
0.098	0.0087
0.099	0.00932
0.1	0.00972
0.101	0.00998
0.102	0.00993
0.103	0.00988
0.104	0.00932
0.105	0.00875
0.106	0.00803
0.107	0.00716
0.108	0.0063
0.109	0.0055
0.11	0.00493
0.111	0.00452
0.112	0.00432
0.113	0.00375
0.114	0.00288
0.115	0.00232
0.116	0.00175
0.117	0.00163
0.118	0.00173
0.119	0.00161
0.12	0.00134
0.121	0.000994494
0.122	0.000649202
0.123	0.000453909
0.124	3.46165e-05
0.125	0.000436324
0.126	0.000688031
0.127	0.000716739
0.128	0.000670446
0.129	0.000848154
0.13	0.0011
0.131	0.00128
0.132	0.0016
0.133	0.00156
0.134	0.00211
0.135	0.00318
0.136	0.00388
0.137	0.00451
0.138	0.00491
0.139	0.00531
0.14	0.00556
0.141	0.00544
0.142	0.00547
0.143	0.00557
0.144	0.00545
0.145	0.00525
0.146	0.00446
0.147	0.00374
0.148	0.00295
0.149	0.00238
0.15	0.00174
0.151	0.00132
0.152	0.00113
0.153	0.000856134
0.154	0.000809841
0.155	0.000390549
0.156	-0.000327744
0.157	-0.000672036
0.158	-0.000793329
0.159	-0.000690621
0.16	-0.000885914
0.161	-0.00123
0.162	-0.00135
0.163	-0.00192
0.164	-0.00294
0.165	-0.00373
0.166	-0.00445
0.167	-0.00531
0.168	-0.00648
0.169	-0.00742
0.17	-0.00836
0.171	-0.00886
0.172	-0.00927
0.173	-0.00954
0.174	-0.00952
0.175	-0.00926
0.176	-0.00901
0.177	-0.00831
0.178	-0.00761
0.179	-0.00699
0.18	-0.00674
0.181	-0.00648
0.182	-0.00601
0.183	-0.00553
0.184	-0.00483
0.185	-0.00368
0.186	-0.00269
0.187	-0.00154
0.188	-0.000466104
0.189	0.00105
0.19	0.00272
0.191	0.00492
0.192	0.00703
0.193	0.00945
0.194	0.01201
0.195	0.01473
0.196	0.01796
0.197	0.02224
0.198	0.02757
0.199	0.03565
0.2	0.04702
0.201	0.06003
0.202	0.07468
0.203	0.09314
0.204	0.11428
0.205	0.1396
0.206	0.16857
0.207	0.20038
0.208	0.2398
0.209	0.28608
0.21	0.33945
0.211	0.40073
0.212	0.46939
0.213	0.54566
0.214	0.62932
0.215	0.71984
0.216	0.81767
0.217	0.92222
0.218	1.03311
0.219	1.14929
0.22	1.26749
0.221	1.38636
0.222	1.50971
0.223	1.63738
0.224	1.76475
0.225	1.89399
0.226	2.02256
0.227	2.15098
0.228	2.28104
0.229	2.40305
0.23	2.51968
0.231	2.62982
0.232	2.73205
0.233	2.82668
0.234	2.91399
0.235	2.99355
0.236	3.06653
0.237	3.13206
0.238	3.19051
0.239	3.24186
0.24	3.2865
0.241	3.326
0.242	3.36094
0.243	3.38931
0.244	3.41143
0.245	3.42966
0.246	3.44319
0.247	3.45299
0.248	3.45876
0.249	3.45991
0.25	3.4615
0.251	3.46191
0.252	3.46193
0.253	3.46219
0.254	3.46251
0.255	3.46247
0.256	3.46272
0.257	3.46275
0.258	3.46278
0.259	3.46273
0.26	3.46238
0.261	3.46196
0.262	3.46147
0.263	3.46127
0.264	3.4616
0.265	3.46215
0.266	3.4627
0.267	3.46288
0.268	3.46283
0.269	3.46294
0.27	3.46319
0.271	3.46344
0.272	3.46407
0.273	3.46469
0.274	3.46539
0.275	3.46609
0.276	3.46702
0.277	3.46816
0.278	3.46916
0.279	3.47023
0.28	3.47093
0.281	3.47163
0.282	3.47218
0.283	3.47281
0.284	3.47328
0.285	3.47339
0.286	3.47319
0.287	3.473
0.288	3.4728
0.289	3.47283
0.29	3.47293
0.291	3.47318
0.292	3.47366
0.293	3.47391
0.294	3.47416
0.295	3.47442
0.296	3.47467
0.297	3.47522
0.298	3.47555
0.299	3.47587
0.3	3.47598
0.301	3.47608
0.302	3.47603
0.303	3.47591
0.304	3.47571
0.305	3.47552
0.306	3.4754
0.307	3.4752
0.308	3.47478
0.309	3.47459
0.31	3.47469
0.311	3.47502
0.312	3.47557
0.313	3.47597
0.314	3.47652
0.315	3.477
0.316	3.47717
0.317	3.47758
0.318	3.47775
0.319	3.47786
0.32	3.47781
0.321	3.47754
0.322	3.47734
0.323	3.47715
0.324	3.4771
0.325	3.47691
0.326	3.47641
0.327	3.47577
0.328	3.47505
0.329	3.47448
0.33	3.47406
0.331	3.47357
0.332	3.4733
0.333	3.47273
0.334	3.47246
0.335	3.47212
0.336	3.47192
0.337	3.4724
0.338	3.47287
0.339	3.47335
0.34	3.47375
0.341	3.47393
0.342	3.47411
0.343	3.47413
0.344	3.47409
0.345	3.47397
0.346	3.47399
0.347	3.4741
0.348	3.47405
0.349	3.47423
0.35	3.47456
0.351	3.47488
0.352	3.47536
0.353	3.47561
0.354	3.47609
0.355	3.47634
0.356	3.47674
0.357	3.47729
0.358	3.47747
0.359	3.47757
0.36	3.4776
0.361	3.47748
0.362	3.47743
0.363	3.47746
0.364	3.47726
0.365	3.477
0.366	3.4765
0.367	3.47563
0.368	3.47469
0.369	3.4739
0.37	3.47311
0.371	3.47246
0.372	3.47175
0.373	3.4711
0.374	3.47076
0.375	3.47034
0.376	3.46992
0.377	3.46965
0.378	3.46931
0.379	3.46904
0.38	3.46862
0.381	3.46775
0.382	3.46673
0.383	3.46557
0.384	3.46418
0.385	3.46301
0.386	3.46192
0.387	3.46076
0.388	3.45959
0.389	3.45835
0.39	3.45726
0.391	3.45647
0.392	3.45575
0.393	3.45548
0.394	3.45506
0.395	3.45434
0.396	3.45378
0.397	3.45351
0.398	3.45316
0.399	3.45274
0.4	3.45187
0.401	3.45071
0.402	3.44969
0.403	3.44853
0.404	3.44714
0.405	3.44553
0.406	3.44339
0.407	3.44051
0.408	3.43703
0.409	3.43311
0.41	3.42888
0.411	3.42399
0.412	3.4182
0.413	3.41144
0.414	3.40341
0.415	3.39441
0.416	3.38436
0.417	3.37343
0.418	3.36144
0.419	3.34834
0.42	3.33405
0.421	3.31893
0.422	3.30247
0.423	3.28467
0.424	3.25911
0.425	3.22169
0.426	3.17158
0.427	3.10805
0.428	3.03116
0.429	2.941
0.43	2.83792
0.431	2.72232
0.432	2.5953
0.433	2.45784
0.434	2.31082
0.435	2.15515
0.436	1.99136
0.437	1.82025
0.438	1.6416
0.439	1.4555
0.44	1.26238
0.441	1.06232
0.442	0.85563
0.443	0.64304
0.444	0.42441
0.445	0.21323
0.446	0.01803
0.447	-0.15965
0.448	-0.31822
0.449	-0.45688
0.45	-0.5754
0.451	-0.67422
0.452	-0.75424
0.453	-0.81732
0.454	-0.86526
0.455	-0.89948
0.456	-0.92138
0.457	-0.9318
0.458	-0.93199
0.459	-0.92264
0.46	-0.90396
0.461	-0.87685
0.462	-0.84139
0.463	-0.79816
0.464	-0.74741
0.465	-0.68911
0.466	-0.6303
0.467	-0.57566
0.468	-0.52595
0.469	-0.48161
0.47	-0.44323
0.471	-0.41075
0.472	-0.38431
0.473	-0.3634
0.474	-0.34725
0.475	-0.33499
0.476	-0.32586
0.477	-0.31927
0.478	-0.31476
0.479	-0.31205
0.48	-0.31053
0.481	-0.31028
0.482	-0.31077
0.483	-0.31179
0.484	-0.31303
0.485	-0.31464
0.486	-0.31655
0.487	-0.31876
0.488	-0.32097
0.489	-0.32281
0.49	-0.32442
0.491	-0.32573
0.492	-0.32697
0.493	-0.32792
0.494	-0.32856
0.495	-0.32883
0.496	-0.3288
0.497	-0.32855
0.498	-0.32807
0.499	-0.32775
0.5	-0.32727
0.501	-0.32694
0.502	-0.32669
0.503	-0.32629
0.504	-0.32596
0.505	-0.32579
0.506	-0.32561
0.507	-0.32551
0.508	-0.32563
0.509	-0.3256
0.51	-0.32572
0.511	-0.32584
0.512	-0.32596
0.513	-0.32623
0.514	-0.32643
0.515	-0.32692
0.516	-0.32749
0.517	-0.32798
0.518	-0.32848
0.519	-0.32897
0.52	-0.32939
0.521	-0.32996
0.522	-0.3306
0.523	-0.3311
0.524	-0.33166
0.525	-0.33223
0.526	-0.33287
0.527	-0.33367
0.528	-0.33468
0.529	-0.33525
0.53	-0.3356
0.531	-0.33549
0.532	-0.33524
0.533	-0.33469
0.534	-0.33377
0.535	-0.33314
0.536	-0.33229
0.537	-0.3313
0.538	-0.33022
0.539	-0.32937
0.54	-0.32897
0.541	-0.3288
0.542	-0.32892
0.543	-0.32919
0.544	-0.32968
0.545	-0.33047
0.546	-0.33141
0.547	-0.33243
0.548	-0.33337
0.549	-0.33357
0.55	-0.33369
0.551	-0.33373
0.552	-0.33393
0.553	-0.33405
0.554	-0.33432
0.555	-0.33489
0.556	-0.33501
0.557	-0.33491
0.558	-0.33488
0.559	-0.33515
0.56	-0.33542
0.561	-0.33561
0.562	-0.33603
0.563	-0.3363
0.564	-0.33643
0.565	-0.3364
0.566	-0.33607
0.567	-0.33582
0.568	-0.33557
0.569	-0.33531
0.57	-0.33581
0.571	-0.33623
0.572	-0.33672
0.573	-0.33707
0.574	-0.33734
0.575	-0.33775
0.576	-0.33802
0.577	-0.33829
0.578	-0.33871
0.579	-0.33906
0.58	-0.3394
0.581	-0.3399
0.582	-0.34054
0.583	-0.34089
0.584	-0.3413
0.585	-0.34187
0.586	-0.34259
0.587	-0.34368
0.588	-0.34477
0.589	-0.34564
0.59	-0.34628
0.591	-0.3464
0.592	-0.34638
0.593	-0.34605
0.594	-0.34572
0.595	-0.34554
0.596	-0.34514
0.597	-0.34444
0.598	-0.34382
0.599	-0.34319
0.6	-0.34287
0.601	-0.34261
0.602	-0.34259
0.603	-0.34248
0.604	-0.34268
0.605	-0.34287
0.606	-0.34292
0.607	-0.34326
0.608	-0.34346
0.609	-0.34351
0.61	-0.34355
0.611	-0.34352
0.612	-0.34335
0.613	-0.34339
0.614	-0.34359
0.615	-0.34378
0.616	-0.34398
0.617	-0.34395
0.618	-0.34392
0.619	-0.34382
0.62	-0.34387
0.621	-0.34399
0.622	-0.34441
0.623	-0.3446
0.624	-0.34457
0.625	-0.34462
0.626	-0.34467
0.627	-0.34509
0.628	-0.34521
0.629	-0.34533
0.63	-0.34537
0.631	-0.34527
0.632	-0.34509
0.633	-0.34507
0.634	-0.34466
0.635	-0.34411
0.636	-0.34364
0.637	-0.34271
0.638	-0.34201
0.639	-0.34154
0.64	-0.34136
0.641	-0.34133
0.642	-0.34145
0.643	-0.34135
0.644	-0.34147
0.645	-0.34196
0.646	-0.34216
0.647	-0.34258
0.648	-0.34292
0.649	-0.34334
0.65	-0.34361
0.651	-0.34366
0.652	-0.34371
0.653	-0.34398
0.654	-0.34417
0.655	-0.34459
0.656	-0.34508
0.657	-0.34528
0.658	-0.3457
0.659	-0.34597
0.66	-0.34632
0.661	-0.34681
0.662	-0.3473
0.663	-0.34772
0.664	-0.34837
0.665	-0.34886
0.666	-0.34928
0.667	-0.35007
